# Supplementary material for: Metabolic network model guided engineering ethylmalonyl-CoA pathway to improve ascomycin production in Streptomyces hygroscopicus var. ascomyceticus
Source: Microb Cell Fact. 2017 Oct 3;16:169. doi: 10.1186/s12934-017-0787-5 (PMC5627430; doi:10.1186/s12934-017-0787-5)
Supplement: Supplementary file 1 — Additional file 1. Conservation analysis of the proteins in the model iMK1208 against 31 Streptomyces strains. [file 12934_2017_787_MOESM1_ESM.xlsx]

## Sheet: strains
Strains Used in Protein Sequence Conservation Analysis
Strain ID	Strain Name	accession numbers	Source	Year Sequenced
S01-salu	S. albulus NK660	CP007574.1	GenBank	2014
S02-sall	S. albulus ZPM	CP006871.1	GenBank	2015
S03-samb	S. ambofaciens ATCC 23877	CP012382.1	GenBank	2015
S04-sma	S. avermitilis MA-4680	BA000030.3	GenBank	2003
S05-sbh	S. bingchenggensis BCW-1	CP002047.1	GenBank	2012
S06-sct	S. cattleya NRRL 8057	CP003219.1	GenBank	2011
S07-sco	S. coelicolor A3(2)	AL645882.2	GenBank	2002
S08-sci	S. collinus Tu 365	CP006259.1	GenBank	2013
S09-scy	S. cyaneogriseus noncyanogenus NMWT 1	CP010849.1	GenBank	2012
S10-sdv	S. davawensis JCM 4913	HE971709.1	GenBank	2013
S11-sfi	S. fulvissimus DSM 40593	CP005080.1	GenBank	2013
S12-sgu	S. glaucescens GLA.O	CP009438.1	GenBank	2014
S13-sgr	S. griseus subsp. griseus NBRC 13350	AP009493.1	GenBank	2008
S14-shy	S. hygroscopicus jinggangensis 5008	CP003275.1	GenBank	2012
S15-sho	S. hygroscopicus jinggangensis TL01	CP003720.1	GenBank	2013
S16-shyl	S. hygroscopicus limoneus KCTC 1717	CP013219.1	GenBank	2015
S17-slv	S. lividans TK24	CP009124.1	GenBank	2014
S18-sld	S. lydicus A02	CP007699.1	GenBank	2015
S19-sfa	S. pratensis ATCC 33331	CP002475.1	GenBank	2011
S20-spri	S. pristinaespiralis HCCB 10218	CP011340.1	GenBank	2016
S21-scb	S. scabiei 87.22	FN554889.1	GenBank	2010
S22-stre	S. sp. 769	CP003987.1	GenBank	2015
S23-scz	S. sp. CFMR 7	CP011522.1	GenBank	2016
S24-strc	S. sp. CNQ-509	CP011492.1	GenBank	2015
S25-strm	S. sp. Mg1	CP011664.1	GenBank	2015
S26-strp	S. sp. PAMC26508	CP003990.1	GenBank	2013
S27-ssx	S. sp. SirexAA-E	CP002993.1	GenBank	2011
S28-sve	S. venezuelae ATCC 15439	CP013129.1	GenBank	2012
S29-svt	S. vietnamensis GIM4.0001	CP010407.1	GenBank	2015
S30-svl	S. violaceusniger Tu 4113	CP002994.1	GenBank	2011
S31-sxi	S. xiamenensis 318	CP009922.2	GenBank	2015

## Sheet: Blast analysis results
Protein Sequence Conservation
	S01-salu				S02-sall				S03-samb				S04-sma				S05-sbh				S06-sct				S07-sco				S08-sci				S09-scy				S10-sdv				S11-sfi				S12-sgu				S13-sgr
Locus ID	Subject_id	Identity	Align_length	E_value	Subject_id	Identity	Align_length	E_value	Subject_id	Identity	Align_length	E_value	Subject_id	Identity	Align_length	E_value	Subject_id	Identity	Align_length	E_value	Subject_id	Identity	Align_length	E_value	Subject_id	Identity	Align_length	E_value	Subject_id	Identity	Align_length	E_value	Subject_id	Identity	Align_length	E_value	Subject_id	Identity	Align_length	E_value	Subject_id	Identity	Align_length	E_value	Subject_id	Identity	Align_length	E_value	Subject_id
SCO0015	CP007574.1_prot_DC74_4492_4444	0.42	374	4e-63	CP006871.1_prot_SAZ_24035_4578	0.42	374	4e-63	CP012382.1_prot_SAM23877_4099_4099	0.43	374	6e-68	BA000030.3_prot_BAC72310.1_4605	0.41	375	3e-62	CP002047.1_prot_SBI_05827_5826	0.41	365	8e-67	CP003219.1_prot_SCATT_28640_2864	0.4	374	5e-58	gi|21218597|ref|NP_624376.1|	100	375	0	CP006259.1_prot_B446_20420_4053	0.43	375	9e-62	CP010849.1_prot_TU94_15220_2746	0.42	374	2e-63	HE971709.1_prot_CCK28513.1_4134	0.42	377	4e-64	CP005080.1_prot_SFUL_3154_3103	0.43	372	1e-64	CP009438.1_prot_SGLAU_18495_3628	0.41	374	4e-64	AP009493.1_prot_BAG20156.1_3327
SCO0046	CP007574.1_prot_DC74_4178_4132	0.66	216	7e-82	CP006871.1_prot_SAZ_22250_4242	0.66	216	7e-82	CP012382.1_prot_SAM23877_0505_505	0.85	219	1e-107	BA000030.3_prot_BAC72056.1_4351	0.64	217	2e-74	CP002047.1_prot_SBI_06181_6180	0.76	216	1e-94	CP003219.1_prot_SCATT_30710_3071	0.58	195	1e-63	gi|21218625|ref|NP_624404.1|	100	217	0	CP006259.1_prot_B446_32065_6374	0.34	52	1.9	CP010849.1_prot_TU94_30570_5500	0.36	52	1.3	HE971709.1_prot_CCK32248.1_7869	0.68	216	1e-83	CP005080.1_prot_SFUL_3509_3452	0.56	216	8e-59	CP009438.1_prot_SGLAU_32185_6338	0.29	44	0.12	AP009493.1_prot_BAG20119.1_3290
SCO0158	CP007574.1_prot_DC74_4682_4628	0.37	349	5e-47	CP006871.1_prot_SAZ_24995_4759	0.36	349	1e-46	CP012382.1_prot_SAM23877_0353_353	0.62	402	1e-136	BA000030.3_prot_BAC68135.1_428	0.64	394	1e-141	CP002047.1_prot_SBI_07362_7361	0.79	402	0	CP003219.1_prot_SCATT_20910_2091	0.27	237	3e-12	gi|21218715|ref|NP_624494.1|	100	394	0	CP006259.1_prot_B446_34270_6809	0.78	400	1e-177	CP010849.1_prot_TU94_29440_5302	0.36	352	1e-41	HE971709.1_prot_CCK25008.1_629	0.71	402	1e-158	CP005080.1_prot_SFUL_3749_3681	0.53	360	4e-89	CP009438.1_prot_SGLAU_17875_3506	0.51	393	2e-85	AP009493.1_prot_BAG17068.1_239
SCO0171	CP007574.1_prot_DC74_7185_7085	0.66	400	1e-147	CP006871.1_prot_SAZ_37255_7121	0.66	400	1e-147	CP012382.1_prot_SAM23877_2954_2954	0.35	325	3e-31	BA000030.3_prot_BAC72870.1_5165	0.33	395	3e-31	CP002047.1_prot_SBI_01064_1064	0.63	440	1e-145	CP003219.1_prot_SCATT_19390_1939	0.37	368	2e-36	gi|21218728|ref|NP_624507.1|	100	395	0	CP006259.1_prot_B446_15245_3024	0.35	326	1e-31	CP010849.1_prot_TU94_12695_2277	0.36	359	2e-34	HE971709.1_prot_CCK29751.1_5372	0.34	360	6e-32	CP005080.1_prot_SFUL_2513_2476	0.33	381	3e-35	CP009438.1_prot_SGLAU_13205_2600	0.35	357	3e-34	AP009493.1_prot_BAG21451.1_4622
SCO0185	CP007574.1_prot_DC74_593_591	0.39	76	1e-06	CP006871.1_prot_SAZ_03480_663	0.39	76	1e-06	CP012382.1_prot_SAM23877_7080_7080	0.59	372	1e-109	BA000030.3_prot_BAC68732.2_1027	0.35	340	2e-37	CP002047.1_prot_SBI_09678_9675	0.26	224	4e-08	CP003219.1_prot_SCATT_04750_475	0.37	260	1e-24	gi|21218742|ref|NP_624521.1|	100	340	0	CP006259.1_prot_B446_02735_536	0.35	353	2e-32	CP010849.1_prot_TU94_27400_4940	0.26	224	4e-08	HE971709.1_prot_CCK32343.1_7964	0.35	230	7e-26	CP005080.1_prot_SFUL_31_30	0.38	321	5e-41	CP009438.1_prot_SGLAU_01560_308	0.38	313	3e-37	AP009493.1_prot_BAG23659.1_6830
SCO0199	CP007574.1_prot_DC74_1435_1423	0.34	341	4e-36	CP006871.1_prot_SAZ_38650_7390	0.45	204	6e-39	CP012382.1_prot_SAM23877_0847_847	0.36	351	2e-37	BA000030.3_prot_BAC69067.1_1362	0.36	335	8e-43	CP002047.1_prot_SBI_01560_1560	0.34	325	3e-38	CP003219.1_prot_SCATT_06690_669	0.3	358	2e-28	gi|21218755|ref|NP_624534.1|	100	335	0	CP006259.1_prot_B446_32910_6543	0.36	339	9e-41	CP010849.1_prot_TU94_01660_270	0.36	352	1e-36	HE971709.1_prot_CCK32505.1_8126	0.84	339	1e-163	CP005080.1_prot_SFUL_488_486	0.35	354	3e-37	CP009438.1_prot_SGLAU_21300_4181	0.32	326	2e-35	AP009493.1_prot_BAG17450.1_621
SCO0208	CP007574.1_prot_DC74_3034_3006	0.61	879	0	CP006871.1_prot_SAZ_16195_3100	0.61	879	0	CP012382.1_prot_SAM23877_2545_2545	0.6	879	0	BA000030.3_prot_BAC73366.1_5661	0.6	879	0	CP002047.1_prot_SBI_07253_7252	0.61	888	0	CP003219.1_prot_SCATT_15600_1560	0.61	882	0	gi|21218762|ref|NP_624541.1|	100	879	0	CP006259.1_prot_B446_12800_2537	0.61	881	0	CP010849.1_prot_TU94_10770_1932	0.61	879	0	HE971709.1_prot_CCK32525.1_8146	0.65	876	0	CP005080.1_prot_SFUL_2035_2009	0.59	879	0	CP009438.1_prot_SGLAU_11390_2247	0.6	879	0	AP009493.1_prot_BAG21877.1_5048
SCO0213	CP007574.1_prot_DC74_3397_3366	0.34	63	0.003	CP006871.1_prot_SAZ_36090_6895	0.32	49	0.032	CP012382.1_prot_SAM23877_2995_2995	0.23	232	2e-05	BA000030.3_prot_BAC72831.1_5126	0.23	233	3e-07	CP002047.1_prot_SBI_06553_6552	0.22	235	0.0006	CP003219.1_prot_SCATT_08570_857	0.37	66	0.004	gi|21218767|ref|NP_624546.1|	100	233	0	CP006259.1_prot_B446_15425_3060	0.24	232	6e-05	CP010849.1_prot_TU94_12885_2311	0.23	232	7e-05	HE971709.1_prot_CCK32489.1_8110	0.56	403	1e-114	CP005080.1_prot_SFUL_1989_1966	0.42	326	1e-59	CP009438.1_prot_SGLAU_13400_2638	0.23	232	1e-06	AP009493.1_prot_BAG21920.1_5091
SCO0216	CP007574.1_prot_DC74_7958_7838	0.63	1204	0	CP006871.1_prot_SAZ_41085_7866	0.63	1212	0	CP012382.1_prot_SAM23877_6240_6240	0.65	1225	0	BA000030.3_prot_BAC74301.1_6597	0.25	264	2e-07	CP002047.1_prot_SBI_07961_7960	0.62	1231	0	CP003219.1_prot_SCATT_54510_5452	0.25	101	0.14	gi|21218770|ref|NP_624549.1|	100	264	0	CP006259.1_prot_B446_12740_2525	0.25	286	5e-10	CP010849.1_prot_TU94_27755_5009	0.67	1222	0	HE971709.1_prot_CCK26279.1_1900	0.65	1219	0	CP005080.1_prot_SFUL_2020_1994	0.29	181	4e-10	CP009438.1_prot_SGLAU_11320_2233	0.25	313	5e-12	AP009493.1_prot_BAG22619.1_5790
SCO0217	CP007574.1_prot_DC74_7957_7837	0.61	494	0	CP006871.1_prot_SAZ_41080_7865	0.61	494	0	CP012382.1_prot_SAM23877_6239_6239	0.62	486	0	BA000030.3_prot_BAC72568.1_4863	0.33	57	0.88	CP002047.1_prot_SBI_07962_7961	0.61	494	0	CP003219.1_prot_SCATT_54530_5453	0.35	114	9e-15	gi|21218771|ref|NP_624550.1|	100	57	0	CP006259.1_prot_B446_03790_747	0.39	81	5e-14	CP010849.1_prot_TU94_27750_5008	0.64	485	0	HE971709.1_prot_CCK26280.1_1901	0.61	473	1e-177	CP005080.1_prot_SFUL_2847_2802	0.29	86	2e-06	CP009438.1_prot_SGLAU_03600_714	0.33	48	0.7	AP009493.1_prot_BAG21114.1_4285
SCO0218	CP007574.1_prot_DC74_7956_7836	0.51	100	8e-15	CP006871.1_prot_SAZ_41075_7864	0.51	100	1e-14	CP012382.1_prot_SAM23877_6238_6238	0.39	143	6e-18	0	0	0	0	CP002047.1_prot_SBI_07963_7962	0.43	141	5e-21	CP003219.1_prot_SCATT_55310_5531	0.48	29	3.5	gi|21218772|ref|NP_624551.1|	100	267	0	0	0	0	0	CP010849.1_prot_TU94_27745_5007	0.43	143	4e-22	HE971709.1_prot_CCK26281.1_1902	0.41	143	2e-19	CP005080.1_prot_SFUL_3161_3110	0.27	74	5.5	CP009438.1_prot_SGLAU_11045_2181	0.42	50	0.1	AP009493.1_prot_BAG20163.1_3334
SCO0219	CP007574.1_prot_DC74_7955_7835	0.43	198	6e-41	CP006871.1_prot_SAZ_41070_7863	0.42	198	1e-40	CP012382.1_prot_SAM23877_6237_6237	0.39	198	3e-39	BA000030.3_prot_BAC68637.1_931	0.31	41	4.5	CP002047.1_prot_SBI_07964_7963	0.45	198	4e-37	CP003219.1_prot_SCATT_42300_4230	0.31	85	0.91	gi|21218773|ref|NP_624552.1|	100	41	0	CP006259.1_prot_B446_34790_6912	0.33	54	0.75	CP010849.1_prot_TU94_27740_5006	0.39	198	3e-40	HE971709.1_prot_CCK26282.1_1903	0.37	198	2e-39	0	0	0	0	0	0	0	0	AP009493.1_prot_BAG23921.1_7094
SCO0259	CP007574.1_prot_DC74_409_409	0.37	347	1e-48	CP006871.1_prot_SAZ_02530_480	0.37	347	4e-48	CP012382.1_prot_SAM23877_0847_847	0.38	347	9e-52	BA000030.3_prot_BAC69103.1_1398	0.68	341	1e-136	CP002047.1_prot_SBI_09850_9847	0.34	349	5e-42	CP003219.1_prot_SCATT_04470_446	0.3	345	4e-29	gi|32141104|ref|NP_733495.1|	100	341	0	CP006259.1_prot_B446_09840_1948	0.31	345	4e-32	CP010849.1_prot_TU94_01660_270	0.36	348	9e-48	HE971709.1_prot_CCK26508.1_2129	0.3	79	0.002	CP005080.1_prot_SFUL_488_486	0.35	348	8e-47	CP009438.1_prot_SGLAU_08525_1685	0.31	345	2e-30	AP009493.1_prot_BAG23486.1_6657
SCO0274	CP007574.1_prot_DC74_6619_6525	0.24	118	3	CP006871.1_prot_SAZ_34410_6564	0.24	118	2.7	CP012382.1_prot_SAM23877_1146_1146	0.28	153	0.034	BA000030.3_prot_BAC68792.1_1087	0.31	176	3e-09	CP002047.1_prot_SBI_09778_9775	0.43	117	2e-12	CP003219.1_prot_SCATT_56350_5635	0.24	202	0.002	gi|21218824|ref|NP_624603.1|	100	176	0	CP006259.1_prot_B446_30895_6140	0.29	178	3e-08	CP010849.1_prot_TU94_29130_5248	0.26	235	3e-08	HE971709.1_prot_CCK25927.1_1548	0.51	217	6e-54	CP005080.1_prot_SFUL_2891_2844	0.29	111	0.28	CP009438.1_prot_SGLAU_28330_5570	0.29	236	9e-10	AP009493.1_prot_BAG20098.1_3269
SCO0280	CP007574.1_prot_DC74_1353_1341	0.5	36	6	CP006871.1_prot_SAZ_07280_1383	0.5	36	6	CP012382.1_prot_SAM23877_7540_7540	0.69	220	4e-74	BA000030.3_prot_BAC74216.1_6511	0.39	33	3.3	CP002047.1_prot_SBI_08236_8233	0.39	28	4.9	CP003219.1_prot_SCATT_40350_4035	0.29	89	3.8	gi|21218830|ref|NP_624609.1|	100	33	0	CP006259.1_prot_B446_21955_4360	0.35	31	6.9	0	0	0	0	HE971709.1_prot_CCK28513.1_4134	0.35	185	2e-21	CP005080.1_prot_SFUL_6378_6275	0.46	26	3.5	0	0	0	0	AP009493.1_prot_BAG17929.1_1100
SCO0285	CP007574.1_prot_DC74_4492_4444	0.4	146	2e-20	CP006871.1_prot_SAZ_24035_4578	0.4	146	2e-20	CP012382.1_prot_SAM23877_4099_4099	0.37	161	6e-18	BA000030.3_prot_BAC72310.1_4605	0.38	171	7e-20	CP002047.1_prot_SBI_00701_701	0.48	599	1e-150	CP003219.1_prot_SCATT_28640_2864	0.41	120	7e-17	gi|21218835|ref|NP_624614.1|	100	171	0	CP006259.1_prot_B446_20420_4053	0.41	144	5e-24	CP010849.1_prot_TU94_15220_2746	0.4	167	2e-19	HE971709.1_prot_CCK28046.1_3667	0.57	769	0	CP005080.1_prot_SFUL_3154_3103	0.35	187	3e-21	CP009438.1_prot_SGLAU_18495_3628	0.36	172	2e-19	AP009493.1_prot_BAG20156.1_3327
SCO0293	CP007574.1_prot_DC74_6992_6892	0.32	765	7e-64	CP006871.1_prot_SAZ_36290_6932	0.32	765	2e-64	CP012382.1_prot_SAM23877_1057_1057	0.74	787	0	BA000030.3_prot_BAC72694.1_4989	0.56	777	0	CP002047.1_prot_SBI_07303_7302	0.55	794	0	CP003219.1_prot_SCATT_01040_104	0.27	621	4e-24	gi|21218842|ref|NP_624621.1|	100	777	0	CP006259.1_prot_B446_22295_4428	0.57	782	0	CP010849.1_prot_TU94_27240_4912	0.74	789	0	HE971709.1_prot_CCK25752.1_1373	0.3	218	4e-18	CP005080.1_prot_SFUL_4202_4117	0.31	705	4e-70	CP009438.1_prot_SGLAU_20390_3999	0.59	780	0	AP009493.1_prot_BAG19955.1_3126
SCO0313	CP007574.1_prot_DC74_7364_7258	0.22	97	0.024	CP006871.1_prot_SAZ_38130_7291	0.22	97	0.024	CP012382.1_prot_SAM23877_3319_3319	0.26	118	0.004	BA000030.3_prot_BAC69266.1_1561	0.32	82	0.0006	CP002047.1_prot_SBI_06290_6289	0.36	60	0.007	CP003219.1_prot_SCATT_33350_3335	0.22	140	0.039	gi|21218861|ref|NP_624640.1|	100	82	0	CP006259.1_prot_B446_31600_6281	0.42	68	0.009	CP010849.1_prot_TU94_16160_2908	0.24	150	0.08	HE971709.1_prot_CCK32159.1_7780	0.41	248	2e-39	CP005080.1_prot_SFUL_1989_1966	0.28	76	0.015	CP009438.1_prot_SGLAU_14980_2947	0.31	60	0.026	AP009493.1_prot_BAG21920.1_5091
SCO0330	CP007574.1_prot_DC74_7320_7216	0.4	249	3e-38	CP006871.1_prot_SAZ_37910_7248	0.4	249	3e-38	CP012382.1_prot_SAM23877_4494_4494	0.63	246	4e-76	BA000030.3_prot_BAC68646.1_940	0.4	259	3e-39	CP002047.1_prot_SBI_09144_9141	0.63	251	3e-80	CP003219.1_prot_SCATT_01630_164	0.63	225	2e-77	gi|21218875|ref|NP_624654.1|	100	259	0	CP006259.1_prot_B446_06940_1369	0.39	256	2e-30	CP010849.1_prot_TU94_15860_2854	0.74	248	1e-104	HE971709.1_prot_CCK27555.1_3176	0.56	481	1e-148	CP005080.1_prot_SFUL_6778_6669	0.68	247	2e-84	CP009438.1_prot_SGLAU_25470_4999	0.41	244	2e-34	AP009493.1_prot_BAG17490.1_661
SCO0379	CP007574.1_prot_DC74_5359_5291	0.55	490	1e-150	CP006871.1_prot_SAZ_28405_5415	0.55	490	1e-150	CP012382.1_prot_SAM23877_4994_4994	0.57	481	1e-153	BA000030.3_prot_BAC70763.1_3058	0.55	480	1e-147	CP002047.1_prot_SBI_02780_2780	0.45	391	1e-95	CP003219.1_prot_SCATT_40610_4061	0.57	479	1e-154	gi|21218922|ref|NP_624701.1|	100	480	0	CP006259.1_prot_B446_24525_4873	0.56	481	1e-152	CP010849.1_prot_TU94_21680_3916	0.57	480	1e-154	HE971709.1_prot_CCK31142.1_6763	0.3	585	3e-36	CP005080.1_prot_SFUL_5022_4930	0.54	487	1e-147	CP009438.1_prot_SGLAU_22380_4393	0.58	481	1e-155	AP009493.1_prot_BAG19145.1_2316
SCO0386	CP007574.1_prot_DC74_1125_1115	0.86	644	0	CP006871.1_prot_SAZ_05715_1084	0.38	406	7e-46	CP012382.1_prot_SAM23877_3593_3593	0.31	148	9e-07	BA000030.3_prot_BAC71847.1_4142	0.31	148	7e-06	CP002047.1_prot_SBI_09547_9544	0.87	644	0	CP003219.1_prot_SCATT_26430_2643	0.3	660	2e-49	gi|21218929|ref|NP_624708.1|	100	148	0	CP006259.1_prot_B446_04630_911	0.29	619	2e-41	CP010849.1_prot_TU94_03245_541	0.33	645	3e-66	HE971709.1_prot_CCK31585.1_7206	0.25	248	4e-11	CP005080.1_prot_SFUL_3328_3273	0.36	402	6e-48	CP009438.1_prot_SGLAU_01620_320	0.33	643	5e-68	AP009493.1_prot_BAG23613.1_6784
SCO0393	CP007574.1_prot_DC74_1132_1122	0.93	259	1e-145	CP006871.1_prot_SAZ_06155_1167	0.93	259	1e-144	CP012382.1_prot_SAM23877_1446_1446	0.26	248	6e-12	BA000030.3_prot_BAC74688.1_6984	0.26	248	2e-11	CP002047.1_prot_SBI_09554_9551	0.94	260	1e-146	CP003219.1_prot_SCATT_07240_724	0.26	248	3e-11	gi|21218936|ref|NP_624715.1|	100	248	0	CP006259.1_prot_B446_07150_1411	0.25	248	1e-11	CP010849.1_prot_TU94_05675_968	0.26	248	1e-12	HE971709.1_prot_CCK25398.1_1019	0.35	173	7e-22	CP005080.1_prot_SFUL_907_904	0.26	249	5e-12	CP009438.1_prot_SGLAU_01135_223	0.34	269	2e-39	AP009493.1_prot_BAG22970.1_6141
SCO0400	CP007574.1_prot_DC74_1139_1129	0.82	182	1e-85	CP006871.1_prot_SAZ_06190_1174	0.82	182	1e-85	CP012382.1_prot_SAM23877_5598_5598	0.26	160	2e-10	BA000030.3_prot_BAC68659.1_953	0.36	181	4e-19	CP002047.1_prot_SBI_09561_9558	0.85	182	4e-88	CP003219.1_prot_SCATT_28470_2847	0.36	71	0.13	gi|21218943|ref|NP_624722.1|	100	181	0	CP006259.1_prot_B446_32750_6511	0.34	166	4e-13	CP010849.1_prot_TU94_14240_2566	0.29	72	0.81	HE971709.1_prot_CCK28294.1_3915	0.29	409	1e-35	CP005080.1_prot_SFUL_5282_5189	0.35	173	4e-19	CP009438.1_prot_SGLAU_01125_221	0.36	178	4e-27	AP009493.1_prot_BAG22756.1_5927
SCO0401	CP007574.1_prot_DC74_1140_1130	0.83	452	0	CP006871.1_prot_SAZ_06195_1175	0.83	452	0	CP012382.1_prot_SAM23877_4287_4287	0.3	409	1e-34	BA000030.3_prot_BAC72507.1_4802	0.31	413	2e-34	CP002047.1_prot_SBI_09562_9559	0.87	436	0	CP003219.1_prot_SCATT_34260_3426	0.32	353	6e-32	gi|21218944|ref|NP_624723.1|	100	413	0	CP006259.1_prot_B446_21275_4224	0.29	409	4e-34	CP010849.1_prot_TU94_18800_3389	0.3	402	4e-33	HE971709.1_prot_CCK27437.1_3058	0.36	105	9e-08	CP005080.1_prot_SFUL_2965_2918	0.3	416	1e-33	CP009438.1_prot_SGLAU_19410_3807	0.31	411	6e-33	AP009493.1_prot_BAG17006.1_177
SCO0420	CP007574.1_prot_DC74_5466_5398	0.33	105	0.0003	CP006871.1_prot_SAZ_28935_5518	0.33	105	0.0003	CP012382.1_prot_SAM23877_5098_5098	0.36	105	0.001	BA000030.3_prot_BAC70629.1_2924	0.34	105	4e-06	CP002047.1_prot_SBI_04777_4776	0.55	332	2e-87	CP003219.1_prot_SCATT_41630_4163	0.36	105	2e-06	gi|21218962|ref|NP_624741.1|	100	105	0	CP006259.1_prot_B446_25095_4987	0.34	105	4e-06	CP010849.1_prot_TU94_22345_4040	0.35	105	0.0001	HE971709.1_prot_CCK25543.1_1164	0.34	390	6e-51	CP005080.1_prot_SFUL_5151_5058	0.35	105	1e-06	CP009438.1_prot_SGLAU_22955_4507	0.35	105	9e-07	AP009493.1_prot_BAG19011.1_2182
SCO0435	CP007574.1_prot_DC74_4052_4008	0.27	262	6e-09	CP006871.1_prot_SAZ_21415_4084	0.27	262	1e-08	CP012382.1_prot_SAM23877_7056_7056	0.85	381	0	BA000030.3_prot_BAC72229.1_4524	0.26	335	3e-12	CP002047.1_prot_SBI_00446_446	0.31	354	7e-31	CP003219.1_prot_SCATT_33110_3311	0.25	258	7e-09	gi|21218977|ref|NP_624756.1|	100	335	0	CP006259.1_prot_B446_19980_3965	0.27	295	4e-09	CP010849.1_prot_TU94_31560_5679	0.33	363	7e-24	HE971709.1_prot_CCK28046.1_3667	0.34	766	9e-76	CP005080.1_prot_SFUL_3271_3219	0.65	380	1e-141	CP009438.1_prot_SGLAU_18135_3557	0.27	302	1e-09	AP009493.1_prot_BAG20246.1_3417
SCO0458	CP007574.1_prot_DC74_6992_6892	0.33	776	5e-82	CP006871.1_prot_SAZ_36290_6932	0.33	776	5e-82	CP012382.1_prot_SAM23877_1057_1057	0.33	782	5e-76	BA000030.3_prot_BAC72694.1_4989	0.36	763	6e-86	CP002047.1_prot_SBI_00278_278	0.67	754	0	CP003219.1_prot_SCATT_01040_104	0.28	685	2e-40	gi|21218999|ref|NP_624778.1|	100	763	0	CP006259.1_prot_B446_22295_4428	0.35	767	2e-76	CP010849.1_prot_TU94_27240_4912	0.34	777	1e-73	HE971709.1_prot_CCK30186.1_5807	0.24	298	2e-14	CP005080.1_prot_SFUL_4202_4117	0.32	800	1e-78	CP009438.1_prot_SGLAU_20390_3999	0.34	768	3e-75	AP009493.1_prot_BAG19955.1_3126
SCO0473	CP007574.1_prot_DC74_3044_3016	0.23	314	5e-08	CP006871.1_prot_SAZ_16240_3109	0.23	314	5e-08	CP012382.1_prot_SAM23877_2555_2555	0.28	289	3e-13	BA000030.3_prot_BAC73346.1_5641	0.25	283	9e-12	CP002047.1_prot_SBI_07239_7238	0.27	311	8e-13	CP003219.1_prot_SCATT_15730_1573	0.28	261	8e-10	gi|21219013|ref|NP_624792.1|	100	283	0	CP006259.1_prot_B446_12880_2551	0.24	298	1e-11	CP010849.1_prot_TU94_10850_1946	0.24	294	2e-10	HE971709.1_prot_CCK30184.1_5805	0.19	236	0.0004	CP005080.1_prot_SFUL_6992_6883	0.7	214	5e-77	CP009438.1_prot_SGLAU_11445_2258	0.25	291	3e-12	AP009493.1_prot_BAG21848.1_5019
SCO0475	CP007574.1_prot_DC74_3046_3018	0.2	175	0.18	CP006871.1_prot_SAZ_16250_3111	0.21	175	0.073	CP012382.1_prot_SAM23877_2557_2557	0.2	232	0.002	BA000030.3_prot_BAC73344.1_5639	0.18	236	0.0005	CP002047.1_prot_SBI_07237_7236	0.19	236	2e-05	CP003219.1_prot_SCATT_15750_1575	0.35	37	0.35	gi|21219015|ref|NP_624794.1|	100	236	0	CP006259.1_prot_B446_12890_2553	0.2	232	0.002	CP010849.1_prot_TU94_10860_1948	0.19	186	0.016	HE971709.1_prot_CCK31127.1_6748	0.36	249	2e-32	CP005080.1_prot_SFUL_6996_6887	0.55	286	2e-71	CP009438.1_prot_SGLAU_11455_2260	0.2	232	0.0001	AP009493.1_prot_BAG21846.1_5017
SCO0476	CP007574.1_prot_DC74_2277_2259	0.36	230	1e-31	CP006871.1_prot_SAZ_12070_2307	0.36	230	1e-31	CP012382.1_prot_SAM23877_1850_1850	0.37	227	6e-31	BA000030.3_prot_BAC74204.1_6499	0.38	227	9e-32	CP002047.1_prot_SBI_03104_3104	0.39	243	3e-32	CP003219.1_prot_SCATT_15740_1574	0.38	200	8e-21	gi|21219016|ref|NP_624795.1|	100	227	0	CP006259.1_prot_B446_09245_1830	0.39	227	2e-32	CP010849.1_prot_TU94_07525_1312	0.38	228	3e-33	HE971709.1_prot_CCK31907.1_7528	0.31	540	4e-46	CP005080.1_prot_SFUL_6997_6888	0.75	244	1e-100	CP009438.1_prot_SGLAU_02150_426	0.42	242	3e-33	AP009493.1_prot_BAG22539.1_5710
SCO0491	CP007574.1_prot_DC74_7589_7479	0.24	409	9e-18	CP006871.1_prot_SAZ_39160_7491	0.24	409	1e-17	CP012382.1_prot_SAM23877_7039_7039	0.73	540	0	BA000030.3_prot_BAC69280.1_1575	0.29	382	3e-24	CP002047.1_prot_SBI_08914_8911	0.28	412	8e-28	CP003219.1_prot_SCATT_42470_4247	0.23	380	1e-13	gi|21219029|ref|NP_624808.1|	100	382	0	CP006259.1_prot_B446_05835_1150	0.29	402	2e-24	CP010849.1_prot_TU94_04540_760	0.27	560	1e-32	HE971709.1_prot_CCK31906.1_7527	0.43	481	1e-88	CP005080.1_prot_SFUL_428_426	0.69	541	0	CP009438.1_prot_SGLAU_04275_849	0.26	560	4e-28	AP009493.1_prot_BAG23546.1_6717
SCO0493	CP007574.1_prot_DC74_6938_6842	0.35	494	3e-56	CP006871.1_prot_SAZ_42255_8091	0.33	477	3e-59	CP012382.1_prot_SAM23877_7037_7037	0.74	596	0	BA000030.3_prot_BAC69281.1_1576	0.34	485	7e-54	CP002047.1_prot_SBI_01691_1691	0.35	487	3e-58	CP003219.1_prot_SCATT_08640_864	0.45	229	6e-45	gi|21219031|ref|NP_624810.1|	100	485	0	CP006259.1_prot_B446_25525_5072	0.35	481	4e-58	CP010849.1_prot_TU94_04545_761	0.36	488	3e-54	HE971709.1_prot_CCK31905.1_7526	0.37	297	2e-43	CP005080.1_prot_SFUL_430_428	0.69	596	0	CP009438.1_prot_SGLAU_04280_850	0.34	486	4e-55	AP009493.1_prot_BAG23544.1_6715
SCO0494	CP007574.1_prot_DC74_1265_1255	0.28	311	1e-20	CP006871.1_prot_SAZ_06810_1294	0.28	311	1e-20	CP012382.1_prot_SAM23877_7036_7036	0.79	353	1e-159	BA000030.3_prot_BAC70604.1_2899	0.39	56	0.064	CP002047.1_prot_SBI_01592_1592	0.36	296	8e-42	CP003219.1_prot_SCATT_01470_147	0.35	48	0.3	gi|21219032|ref|NP_624811.1|	100	56	0	CP006259.1_prot_B446_14665_2908	0.25	154	0.83	CP010849.1_prot_TU94_18435_3320	0.38	154	1e-15	HE971709.1_prot_CCK31127.1_6748	0.46	258	1e-63	CP005080.1_prot_SFUL_431_429	0.68	349	1e-138	CP009438.1_prot_SGLAU_02135_423	0.23	175	0.024	AP009493.1_prot_BAG23543.1_6714
SCO0495	CP007574.1_prot_DC74_4812_4756	0.53	256	3e-68	CP006871.1_prot_SAZ_25740_4902	0.53	256	3e-68	CP012382.1_prot_SAM23877_7035_7035	0.75	285	1e-115	BA000030.3_prot_BAC74204.1_6499	0.49	252	8e-63	CP002047.1_prot_SBI_08219_8216	0.49	259	3e-66	CP003219.1_prot_SCATT_18900_1889	0.31	218	1e-15	gi|21219033|ref|NP_624812.1|	100	252	0	CP006259.1_prot_B446_09245_1830	0.49	255	5e-66	CP010849.1_prot_TU94_18440_3321	0.52	255	4e-67	HE971709.1_prot_CCK31126.1_6747	0.3	256	5e-30	CP005080.1_prot_SFUL_432_430	0.72	287	1e-110	CP009438.1_prot_SGLAU_07885_1560	0.49	255	7e-66	AP009493.1_prot_BAG23542.1_6713
SCO0496	CP007574.1_prot_DC74_4813_4757	0.29	298	2e-29	CP006871.1_prot_SAZ_25745_4903	0.29	298	2e-29	CP012382.1_prot_SAM23877_7034_7034	0.61	347	1e-107	BA000030.3_prot_BAC74203.1_6498	0.31	256	2e-29	CP002047.1_prot_SBI_01590_1590	0.3	335	1e-35	0	0	0	0	gi|21219034|ref|NP_624813.1|	100	256	0	CP006259.1_prot_B446_09250_1831	0.31	259	2e-27	CP010849.1_prot_TU94_07530_1313	0.32	256	5e-31	HE971709.1_prot_CCK31902.1_7523	0.35	307	3e-41	CP005080.1_prot_SFUL_433_431	0.59	344	1e-105	CP009438.1_prot_SGLAU_07890_1561	0.3	286	2e-31	AP009493.1_prot_BAG23541.1_6712
SCO0497	CP007574.1_prot_DC74_2279_2261	0.34	301	5e-37	CP006871.1_prot_SAZ_12080_2309	0.34	301	2e-37	CP012382.1_prot_SAM23877_7033_7033	0.6	358	1e-110	BA000030.3_prot_BAC74202.1_6497	0.34	300	8e-38	CP002047.1_prot_SBI_01589_1589	0.34	308	1e-39	CP003219.1_prot_SCATT_26370_2637	0.36	41	4.9	gi|21219035|ref|NP_624814.1|	100	300	0	CP006259.1_prot_B446_09255_1832	0.36	300	1e-41	CP010849.1_prot_TU94_18450_3323	0.34	279	3e-38	HE971709.1_prot_CCK30559.1_6180	0.21	242	1.6	CP005080.1_prot_SFUL_434_432	0.6	357	1e-107	CP009438.1_prot_SGLAU_07895_1562	0.34	300	3e-38	AP009493.1_prot_BAG23540.1_6711
SCO0506	CP007574.1_prot_DC74_5583_5509	0.71	276	1e-110	CP006871.1_prot_SAZ_29500_5629	0.71	276	1e-109	CP012382.1_prot_SAM23877_7024_7024	0.81	276	1e-125	BA000030.3_prot_BAC73660.1_5955	0.22	241	0.066	CP002047.1_prot_SBI_08976_8973	0.38	50	0.069	CP003219.1_prot_SCATT_13420_1342	0.22	246	0.001	gi|21219043|ref|NP_624822.1|	100	241	0	CP006259.1_prot_B446_11810_2341	0.38	49	0.059	CP010849.1_prot_TU94_12000_2152	0.78	276	1e-121	HE971709.1_prot_CCK31301.1_6922	0.53	499	1e-158	CP005080.1_prot_SFUL_1828_1808	0.24	254	0.02	CP009438.1_prot_SGLAU_13425_2643	0.72	274	1e-110	AP009493.1_prot_BAG22087.1_5258
SCO0509	CP007574.1_prot_DC74_2130_2112	0.54	504	1e-159	CP006871.1_prot_SAZ_11225_2142	0.54	504	1e-159	CP012382.1_prot_SAM23877_7022_7022	0.89	505	0	BA000030.3_prot_BAC74912.1_7208	0.88	504	0	CP002047.1_prot_SBI_09108_9105	0.82	504	0	CP003219.1_prot_SCATT_01090_109	0.79	504	0	gi|21219046|ref|NP_624825.1|	100	504	0	CP006259.1_prot_B446_08570_1695	0.54	500	1e-158	CP010849.1_prot_TU94_06980_1210	0.55	499	1e-160	HE971709.1_prot_CCK25193.1_814	0.74	296	1e-129	CP005080.1_prot_SFUL_1177_1164	0.55	504	1e-163	CP009438.1_prot_SGLAU_06880_1360	0.55	500	1e-161	AP009493.1_prot_BAG23249.1_6420
SCO0524	CP007574.1_prot_DC74_1112_1102	0.26	243	7e-10	CP006871.1_prot_SAZ_06055_1148	0.26	243	7e-10	CP012382.1_prot_SAM23877_7015_7015	0.92	302	1e-165	BA000030.3_prot_BAC73454.1_5749	0.29	255	6e-12	CP002047.1_prot_SBI_08977_8974	0.72	303	1e-128	CP003219.1_prot_SCATT_54180_5418	0.35	74	0.006	gi|21219059|ref|NP_624838.1|	100	255	0	CP006259.1_prot_B446_12615_2500	0.3	253	2e-11	CP010849.1_prot_TU94_11935_2143	0.75	296	1e-132	HE971709.1_prot_CCK26156.1_1777	0.27	389	8e-23	CP005080.1_prot_SFUL_609_607	0.29	172	0.021	CP009438.1_prot_SGLAU_11180_2208	0.3	256	4e-09	AP009493.1_prot_BAG18143.1_1314
SCO0541	CP007574.1_prot_DC74_3176_3148	0.3	208	2e-16	CP006871.1_prot_SAZ_16950_3244	0.3	208	2e-16	CP012382.1_prot_SAM23877_6324_6324	0.28	394	3e-27	BA000030.3_prot_BAC69465.1_1760	0.27	397	1e-25	CP002047.1_prot_SBI_02139_2139	0.26	367	1e-21	CP003219.1_prot_SCATT_17670_1767	0.28	333	4e-18	gi|21219076|ref|NP_624855.1|	100	397	0	CP006259.1_prot_B446_30455_6052	0.27	403	4e-25	CP010849.1_prot_TU94_28625_5151	0.26	398	2e-26	HE971709.1_prot_CCK25606.1_1227	0.82	1124	0	CP005080.1_prot_SFUL_6437_6333	0.27	417	2e-24	CP009438.1_prot_SGLAU_27960_5496	0.28	338	1e-19	AP009493.1_prot_BAG17887.1_1058
SCO0546	CP007574.1_prot_DC74_3254_3224	0.38	450	3e-76	CP006871.1_prot_SAZ_17335_3317	0.38	450	3e-76	CP012382.1_prot_SAM23877_6980_6980	0.86	1123	0	BA000030.3_prot_BAC72989.1_5284	0.38	458	1e-75	CP002047.1_prot_SBI_00246_246	0.79	1123	0	CP003219.1_prot_SCATT_50250_5025	0.37	448	9e-75	gi|21219081|ref|NP_624860.1|	100	458	0	CP006259.1_prot_B446_14650_2905	0.4	450	3e-81	CP010849.1_prot_TU94_12145_2176	0.38	449	1e-75	HE971709.1_prot_CCK30343.1_5964	0.43	400	8e-79	CP005080.1_prot_SFUL_2368_2336	0.38	450	2e-70	CP009438.1_prot_SGLAU_29705_5842	0.8	1123	0	AP009493.1_prot_BAG21587.1_4758
SCO0548	CP007574.1_prot_DC74_2880_2852	0.43	422	1e-81	CP006871.1_prot_SAZ_15785_3026	0.43	422	1e-81	CP012382.1_prot_SAM23877_6977_6977	0.7	428	1e-159	BA000030.3_prot_BAC73497.1_5792	0.42	420	3e-80	CP002047.1_prot_SBI_07451_7450	0.43	421	2e-82	CP003219.1_prot_SCATT_14950_1495	0.42	426	5e-83	gi|21219083|ref|NP_624862.1|	100	420	0	CP006259.1_prot_B446_12475_2474	0.42	417	2e-85	CP010849.1_prot_TU94_10315_1849	0.43	427	8e-81	HE971709.1_prot_CCK30344.1_5965	0.44	47	6e-06	CP005080.1_prot_SFUL_1973_1950	0.42	414	5e-82	CP009438.1_prot_SGLAU_10980_2168	0.42	427	9e-79	AP009493.1_prot_BAG21934.1_5105
SCO0549	CP007574.1_prot_DC74_2879_2851	0.41	46	3e-05	CP006871.1_prot_SAZ_15780_3025	0.41	46	3e-05	CP012382.1_prot_SAM23877_6976_6976	0.69	76	1e-22	BA000030.3_prot_BAC73498.1_5793	0.43	46	2e-05	CP002047.1_prot_SBI_07452_7451	0.39	46	0.0003	CP003219.1_prot_SCATT_14940_1494	0.41	46	6e-06	gi|21219084|ref|NP_624863.1|	100	46	0	CP006259.1_prot_B446_12470_2473	0.43	46	1e-05	CP010849.1_prot_TU94_10310_1848	0.44	47	4e-06	HE971709.1_prot_CCK25947.1_1568	0.83	740	0	CP005080.1_prot_SFUL_1972_1949	0.44	47	6e-06	CP009438.1_prot_SGLAU_10975_2167	0.44	47	5e-06	AP009493.1_prot_BAG21935.1_5106
SCO0560	CP007574.1_prot_DC74_423_423	0.8	740	0	CP006871.1_prot_SAZ_02600_494	0.8	740	0	CP012382.1_prot_SAM23877_6960_6960	0.89	740	0	BA000030.3_prot_BAC69098.1_1393	0.31	98	0.52	CP002047.1_prot_SBI_01968_1968	0.81	741	0	CP003219.1_prot_SCATT_42620_4262	0.48	29	2.2	gi|21219094|ref|NP_624873.1|	100	98	0	CP006259.1_prot_B446_31690_6299	0.28	64	0.65	CP010849.1_prot_TU94_30280_5447	0.48	25	0.48	HE971709.1_prot_CCK32343.1_7964	0.32	282	2e-27	CP005080.1_prot_SFUL_726_724	0.76	752	0	CP009438.1_prot_SGLAU_03380_672	0.82	741	0	AP009493.1_prot_BAG23216.1_6387
SCO0565	CP007574.1_prot_DC74_593_591	0.31	232	2e-17	CP006871.1_prot_SAZ_03480_663	0.31	232	1e-17	CP012382.1_prot_SAM23877_6954_6954	0.7	352	1e-125	BA000030.3_prot_BAC68732.2_1027	0.33	221	3e-20	CP002047.1_prot_SBI_02587_2587	0.31	226	6e-11	CP003219.1_prot_SCATT_04750_475	0.39	284	4e-40	gi|21219099|ref|NP_624878.1|	100	221	0	CP006259.1_prot_B446_28665_5696	0.4	283	9e-40	CP010849.1_prot_TU94_27400_4940	0.28	235	2e-09	HE971709.1_prot_CCK26370.1_1991	0.23	406	2e-06	CP005080.1_prot_SFUL_3255_3203	0.59	335	3e-96	CP009438.1_prot_SGLAU_01560_308	0.34	215	7e-20	AP009493.1_prot_BAG23760.1_6931
SCO0572	CP007574.1_prot_DC74_6415_6324	0.27	104	0.0004	CP006871.1_prot_SAZ_32225_6150	0.27	104	0.0004	CP012382.1_prot_SAM23877_6033_6033	0.22	375	1e-05	BA000030.3_prot_BAC69658.1_1954	0.22	388	2e-06	CP002047.1_prot_SBI_02883_2883	0.3	111	0.0006	CP003219.1_prot_SCATT_52910_5291	0.31	76	2.8	gi|21219106|ref|NP_624885.1|	100	388	0	CP006259.1_prot_B446_29490_5861	0.21	374	0.0005	CP010849.1_prot_TU94_01135_184	0.25	165	0.031	HE971709.1_prot_CCK30916.1_6537	0.33	224	3e-26	CP005080.1_prot_SFUL_6250_6147	0.27	127	0.004	CP009438.1_prot_SGLAU_25425_4990	0.24	134	0.29	AP009493.1_prot_BAG22027.1_5198
SCO0578	CP007574.1_prot_DC74_6851_6755	0.48	251	7e-45	CP006871.1_prot_SAZ_35580_6795	0.48	251	7e-45	CP012382.1_prot_SAM23877_0309_309	0.36	253	2e-24	BA000030.3_prot_BAC74009.1_6304	0.32	221	7e-24	CP002047.1_prot_SBI_04328_4327	0.62	251	3e-76	CP003219.1_prot_SCATT_10990_1099	0.32	236	3e-23	gi|21219111|ref|NP_624890.1|	100	221	0	CP006259.1_prot_B446_10125_2005	0.33	234	2e-27	CP010849.1_prot_TU94_08290_1458	0.33	234	2e-26	HE971709.1_prot_CCK30043.1_5664	0.31	152	2e-11	CP005080.1_prot_SFUL_1503_1486	0.33	224	2e-24	CP009438.1_prot_SGLAU_08730_1726	0.32	234	4e-26	AP009493.1_prot_BAG22404.1_5575
SCO0579	CP007574.1_prot_DC74_6850_6754	0.43	152	7e-24	CP006871.1_prot_SAZ_35575_6794	0.43	152	7e-24	CP012382.1_prot_SAM23877_2677_2677	0.3	152	1e-10	BA000030.3_prot_BAC73138.1_5433	0.3	150	5e-09	CP002047.1_prot_SBI_04329_4328	0.8	151	3e-59	CP003219.1_prot_SCATT_17430_1743	0.3	149	2e-12	gi|21219112|ref|NP_624891.1|	100	150	0	CP006259.1_prot_B446_13920_2759	0.3	152	4e-11	CP010849.1_prot_TU94_11380_2044	0.3	152	2e-10	HE971709.1_prot_CCK32468.1_8089	0.38	336	1e-49	CP005080.1_prot_SFUL_2199_2168	0.28	149	1e-10	CP009438.1_prot_SGLAU_11990_2363	0.3	152	2e-10	AP009493.1_prot_BAG21744.1_4915
SCO0580	CP007574.1_prot_DC74_5668_5592	0.53	339	1e-84	CP006871.1_prot_SAZ_29940_5715	0.42	601	9e-94	CP012382.1_prot_SAM23877_1013_1013	0.38	336	4e-51	BA000030.3_prot_BAC68995.1_1290	0.37	335	1e-41	CP002047.1_prot_SBI_04330_4329	0.62	592	1e-179	CP003219.1_prot_SCATT_07720_772	0.38	337	7e-44	gi|21219113|ref|NP_624892.1|	100	335	0	CP006259.1_prot_B446_04915_968	0.38	337	3e-50	CP010849.1_prot_TU94_03180_534	0.33	330	1e-33	HE971709.1_prot_CCK32572.1_8193	0.78	420	0	CP005080.1_prot_SFUL_483_481	0.38	335	6e-42	CP009438.1_prot_SGLAU_03155_627	0.38	336	3e-50	AP009493.1_prot_BAG23491.1_6662
SCO0613	CP007574.1_prot_DC74_5972_5889	0.41	406	4e-84	CP006871.1_prot_SAZ_30945_5903	0.41	406	4e-84	CP012382.1_prot_SAM23877_6916_6916	0.88	420	0	BA000030.3_prot_BAC70031.1_2326	0.4	409	3e-81	CP002047.1_prot_SBI_03212_3212	0.4	411	2e-82	CP003219.1_prot_SCATT_46570_4657	0.39	409	1e-79	gi|21219146|ref|NP_624925.1|	100	409	0	CP006259.1_prot_B446_27755_5516	0.41	409	2e-83	CP010849.1_prot_TU94_02170_369	0.76	417	0	HE971709.1_prot_CCK26484.1_2105	0.41	490	6e-91	CP005080.1_prot_SFUL_5886_5783	0.4	415	3e-82	CP009438.1_prot_SGLAU_25590_5023	0.4	406	9e-85	AP009493.1_prot_BAG18402.1_1573
SCO0617	CP007574.1_prot_DC74_1746_1732	0.79	777	0	CP006871.1_prot_SAZ_09275_1767	0.79	777	0	CP012382.1_prot_SAM23877_6911_6911	0.9	793	0	BA000030.3_prot_BAC68983.1_1278	0.81	782	0	CP002047.1_prot_SBI_09301_9298	0.72	784	0	CP003219.1_prot_SCATT_03160_316	0.71	799	0	gi|32141117|ref|NP_733508.1|	100	782	0	CP006259.1_prot_B446_28900_5743	0.32	91	0.073	CP010849.1_prot_TU94_01295_210	0.29	109	0.028	HE971709.1_prot_CCK28025.1_3646	0.3	474	4e-37	CP005080.1_prot_SFUL_362_360	0.79	788	0	CP009438.1_prot_SGLAU_17500_3431	0.28	101	0.22	AP009493.1_prot_BAG23592.1_6763
SCO0666	CP007574.1_prot_DC74_5205_5141	0.4	495	6e-97	CP006871.1_prot_SAZ_27690_5277	0.4	495	6e-97	CP012382.1_prot_SAM23877_6877_6877	0.89	759	0	BA000030.3_prot_BAC68057.1_349	0.81	755	0	CP002047.1_prot_SBI_02780_2780	0.53	695	0	CP003219.1_prot_SCATT_02800_280	0.52	695	0	gi|21219196|ref|NP_624975.1|	100	755	0	CP006259.1_prot_B446_24525_4873	0.42	476	6e-94	CP010849.1_prot_TU94_21680_3916	0.43	489	4e-96	HE971709.1_prot_CCK25256.1_877	0.87	454	0	CP005080.1_prot_SFUL_6157_6054	0.41	488	1e-90	CP009438.1_prot_SGLAU_02225_441	0.81	758	0	AP009493.1_prot_BAG18152.1_1323
SCO0670	CP007574.1_prot_DC74_3761_3724	0.3	476	3e-36	CP006871.1_prot_SAZ_19960_3813	0.3	476	3e-36	CP012382.1_prot_SAM23877_6873_6873	0.68	524	0	BA000030.3_prot_BAC72715.1_5010	0.31	470	3e-37	CP002047.1_prot_SBI_06276_6275	0.3	484	5e-36	CP003219.1_prot_SCATT_36580_3658	0.31	472	5e-36	gi|21219200|ref|NP_624979.1|	100	470	0	CP006259.1_prot_B446_03410_671	0.59	524	1e-152	CP010849.1_prot_TU94_31920_5741	0.63	521	1e-167	HE971709.1_prot_CCK32786.1_8407	0.52	163	4e-40	CP005080.1_prot_SFUL_4581_4491	0.3	472	2e-37	CP009438.1_prot_SGLAU_20510_4023	0.31	474	1e-36	AP009493.1_prot_BAG19582.1_2753
SCO0681	CP007574.1_prot_DC74_7012_6912	0.4	464	4e-85	CP006871.1_prot_SAZ_36390_6951	0.4	460	2e-82	CP012382.1_prot_SAM23877_6863_6863	0.94	454	0	BA000030.3_prot_BAC69217.1_1512	0.4	450	8e-84	CP002047.1_prot_SBI_02050_2050	0.43	439	4e-90	CP003219.1_prot_SCATT_08430_843	0.42	450	6e-82	gi|21219210|ref|NP_624989.1|	100	450	0	CP006259.1_prot_B446_05650_1113	0.39	449	3e-81	CP010849.1_prot_TU94_31875_5733	0.9	454	0	HE971709.1_prot_CCK32787.1_8408	0.49	325	2e-78	CP005080.1_prot_SFUL_6896_6787	0.8	454	0	CP009438.1_prot_SGLAU_30380_5977	0.89	454	0	AP009493.1_prot_BAG17308.1_479
SCO0689	CP007574.1_prot_DC74_6318_6227	0.62	159	6e-50	CP006871.1_prot_SAZ_31730_6052	0.62	159	6e-50	CP012382.1_prot_SAM23877_6853_6853	0.71	187	6e-72	BA000030.3_prot_BAC75093.1_7389	0.61	186	9e-55	CP002047.1_prot_SBI_08953_8950	0.55	163	2e-43	CP003219.1_prot_SCATT_55370_5538	0.59	164	2e-47	gi|21219218|ref|NP_624997.1|	100	186	0	CP006259.1_prot_B446_31315_6224	0.71	167	4e-65	CP010849.1_prot_TU94_31760_5718	0.76	167	3e-68	HE971709.1_prot_CCK25281.1_902	0.81	378	1e-180	CP005080.1_prot_SFUL_367_365	0.6	166	6e-52	CP009438.1_prot_SGLAU_13320_2622	0.44	136	9e-21	AP009493.1_prot_BAG23587.1_6758
SCO0690	CP007574.1_prot_DC74_6319_6228	0.6	325	1e-104	CP006871.1_prot_SAZ_31735_6053	0.6	325	1e-104	CP012382.1_prot_SAM23877_6852_6852	0.82	330	1e-152	BA000030.3_prot_BAC75094.1_7390	0.71	327	1e-128	CP002047.1_prot_SBI_08952_8949	0.48	314	4e-70	CP003219.1_prot_SCATT_55390_5537	0.53	325	2e-86	gi|21219219|ref|NP_624998.1|	100	327	0	CP006259.1_prot_B446_31320_6225	0.71	326	1e-129	CP010849.1_prot_TU94_31755_5717	0.75	329	1e-139	HE971709.1_prot_CCK25282.1_903	0.66	309	1e-104	CP005080.1_prot_SFUL_366_364	0.59	327	1e-101	CP009438.1_prot_SGLAU_29635_5828	0.31	100	0.023	AP009493.1_prot_BAG23588.1_6759
SCO0691	CP007574.1_prot_DC74_6320_6229	0.62	683	0	CP006871.1_prot_SAZ_31740_6054	0.62	683	0	CP012382.1_prot_SAM23877_6851_6851	0.78	708	0	BA000030.3_prot_BAC75095.1_7391	0.68	690	0	CP002047.1_prot_SBI_08951_8948	0.47	710	1e-176	CP003219.1_prot_SCATT_55360_5536	0.59	697	0	gi|32141120|ref|NP_733511.1|	100	690	0	CP006259.1_prot_B446_31325_6226	0.66	692	0	CP010849.1_prot_TU94_31750_5716	0.69	708	0	HE971709.1_prot_CCK25283.1_904	0.61	284	5e-84	CP005080.1_prot_SFUL_365_363	0.58	692	0	CP009438.1_prot_SGLAU_29640_5829	0.24	638	8e-23	AP009493.1_prot_BAG23589.1_6760
SCO0706	CP007574.1_prot_DC74_1285_1273	0.37	51	0.002	CP006871.1_prot_SAZ_06910_1314	0.37	51	0.002	CP012382.1_prot_SAM23877_6836_6836	0.9	381	0	BA000030.3_prot_BAC73879.1_6174	0.72	380	1e-160	CP002047.1_prot_SBI_09472_9469	0.25	171	3e-05	CP003219.1_prot_SCATT_35720_3572	0.37	70	0.15	gi|21219232|ref|NP_625011.1|	100	380	0	CP006259.1_prot_B446_02680_525	0.36	49	0.011	CP010849.1_prot_TU94_31680_5702	0.86	380	0	HE971709.1_prot_CCK25284.1_905	0.82	266	1e-123	CP005080.1_prot_SFUL_6314_6211	0.48	362	2e-96	CP009438.1_prot_SGLAU_30320_5965	0.8	377	1e-178	AP009493.1_prot_BAG18011.1_1182
SCO0707	CP007574.1_prot_DC74_2476_2452	0.24	178	0.029	CP006871.1_prot_SAZ_13720_2627	0.24	178	0.034	CP012382.1_prot_SAM23877_6835_6835	0.68	309	1e-106	BA000030.3_prot_BAC73878.1_6173	0.62	307	1e-95	CP002047.1_prot_SBI_07975_7974	0.28	213	5e-08	CP003219.1_prot_SCATT_37720_3772	0.43	37	0.42	gi|21219233|ref|NP_625012.1|	100	307	0	CP006259.1_prot_B446_10480_2075	0.25	213	6e-06	CP010849.1_prot_TU94_31675_5701	0.64	309	2e-93	HE971709.1_prot_CCK25285.1_906	0.77	263	1e-107	CP005080.1_prot_SFUL_6313_6210	0.43	316	9e-60	CP009438.1_prot_SGLAU_30315_5964	0.65	309	1e-91	AP009493.1_prot_BAG18012.1_1183
SCO0708	CP007574.1_prot_DC74_2475_2451	0.36	80	0.0006	CP006871.1_prot_SAZ_13715_2626	0.36	80	0.0006	CP012382.1_prot_SAM23877_6834_6834	0.7	284	2e-95	BA000030.3_prot_BAC73877.1_6172	0.56	284	1e-72	CP002047.1_prot_SBI_07976_7975	0.41	78	2e-07	CP003219.1_prot_SCATT_35690_3569	0.56	16	5.6	gi|21219234|ref|NP_625013.1|	100	284	0	CP006259.1_prot_B446_10475_2074	0.36	80	0.0005	CP010849.1_prot_TU94_31670_5700	0.6	284	8e-81	HE971709.1_prot_CCK25543.1_1164	0.29	393	2e-31	CP005080.1_prot_SFUL_6312_6209	0.43	284	4e-51	CP009438.1_prot_SGLAU_30310_5963	0.63	284	8e-82	AP009493.1_prot_BAG18013.1_1184
SCO0709	CP007574.1_prot_DC74_2477_2453	0.44	242	4e-49	CP006871.1_prot_SAZ_13725_2628	0.44	242	2e-48	CP012382.1_prot_SAM23877_6833_6833	0.91	266	1e-137	BA000030.3_prot_BAC73876.1_6171	0.78	260	1e-114	CP002047.1_prot_SBI_07974_7973	0.43	255	7e-51	CP003219.1_prot_SCATT_19000_1900	0.34	260	5e-29	gi|21219235|ref|NP_625014.1|	100	260	0	CP006259.1_prot_B446_10485_2076	0.42	259	7e-47	CP010849.1_prot_TU94_31665_5699	0.82	266	1e-123	HE971709.1_prot_CCK25403.1_1024	0.81	320	1e-152	CP005080.1_prot_SFUL_6311_6208	0.66	249	7e-90	CP009438.1_prot_SGLAU_30305_5962	0.82	266	1e-121	AP009493.1_prot_BAG18014.1_1185
SCO0710	CP007574.1_prot_DC74_2478_2454	0.43	249	8e-43	CP006871.1_prot_SAZ_13730_2629	0.43	249	6e-42	CP012382.1_prot_SAM23877_6832_6832	0.84	263	1e-116	BA000030.3_prot_BAC73875.1_6170	0.73	241	1e-91	CP002047.1_prot_SBI_07973_7972	0.41	241	5e-42	CP003219.1_prot_SCATT_45420_4542	0.29	234	6e-14	gi|21219236|ref|NP_625015.1|	100	241	0	CP006259.1_prot_B446_10490_2077	0.4	241	1e-42	CP010849.1_prot_TU94_31660_5698	0.77	268	1e-108	HE971709.1_prot_CCK25427.1_1048	0.73	386	1e-156	CP005080.1_prot_SFUL_6310_6207	0.54	240	9e-51	CP009438.1_prot_SGLAU_30300_5961	0.77	253	1e-103	AP009493.1_prot_BAG18015.1_1186
SCO0731	CP007574.1_prot_DC74_4052_4008	0.26	232	0.0002	CP006871.1_prot_SAZ_21415_4084	0.26	131	0.0004	CP012382.1_prot_SAM23877_6795_6795	0.73	392	1e-154	BA000030.3_prot_BAC72229.1_4524	0.29	136	0.0003	CP002047.1_prot_SBI_06888_6887	0.52	399	1e-107	CP003219.1_prot_SCATT_33110_3311	0.25	297	9e-07	gi|21219256|ref|NP_625035.1|	100	136	0	CP006259.1_prot_B446_19980_3965	0.27	239	2e-05	CP010849.1_prot_TU94_31560_5679	0.7	392	1e-140	HE971709.1_prot_CCK25876.1_1497	0.28	354	8e-23	CP005080.1_prot_SFUL_3271_3219	0.27	375	6e-21	CP009438.1_prot_SGLAU_18135_3557	0.26	299	1e-05	AP009493.1_prot_BAG20246.1_3417
SCO0749	CP007574.1_prot_DC74_6601_6507	0.61	322	1e-109	CP006871.1_prot_SAZ_34320_6546	0.61	322	1e-109	CP012382.1_prot_SAM23877_6780_6780	0.88	322	1e-167	BA000030.3_prot_BAC68656.1_950	0.63	322	1e-110	CP002047.1_prot_SBI_08409_8406	0.71	328	1e-130	CP003219.1_prot_SCATT_24630_2463	0.69	316	1e-120	gi|21219273|ref|NP_625052.1|	100	322	0	CP006259.1_prot_B446_13465_2668	0.63	321	1e-111	CP010849.1_prot_TU94_31520_5671	0.84	321	1e-153	HE971709.1_prot_CCK25452.1_1073	0.68	284	1e-103	CP005080.1_prot_SFUL_5273_5180	0.66	318	1e-112	CP009438.1_prot_SGLAU_01195_235	0.73	317	1e-129	AP009493.1_prot_BAG22758.1_5929
SCO0763	CP007574.1_prot_DC74_388_388	0.51	384	2e-97	CP006871.1_prot_SAZ_02415_457	0.51	377	2e-97	CP012382.1_prot_SAM23877_6765_6765	0.78	388	1e-164	BA000030.3_prot_BAC75193.1_7489	0.73	389	1e-162	CP002047.1_prot_SBI_05614_5613	0.42	385	2e-73	CP003219.1_prot_SCATT_00230_23	0.42	386	8e-74	gi|21219287|ref|NP_625066.1|	100	389	0	CP006259.1_prot_B446_32605_6482	0.73	386	1e-150	CP010849.1_prot_TU94_31440_5655	0.76	387	1e-160	HE971709.1_prot_CCK25476.1_1097	0.9	312	1e-158	CP005080.1_prot_SFUL_5661_5562	0.44	72	0.039	CP009438.1_prot_SGLAU_30020_5905	0.71	387	1e-158	AP009493.1_prot_BAG18605.1_1776
SCO0766	CP007574.1_prot_DC74_6666_6572	0.37	43	3.1	CP006871.1_prot_SAZ_34645_6611	0.37	43	3.1	CP012382.1_prot_SAM23877_6760_6760	0.79	1028	0	BA000030.3_prot_BAC75190.1_7486	0.71	1029	0	CP002047.1_prot_SBI_09689_9686	0.63	1036	0	CP003219.1_prot_SCATT_11130_1113	0.3	56	2.1	gi|21219290|ref|NP_625069.1|	100	1029	0	CP006259.1_prot_B446_28855_5734	0.27	439	9e-19	CP010849.1_prot_TU94_31420_5651	0.74	1033	0	HE971709.1_prot_CCK25502.1_1123	0.78	360	1e-163	CP005080.1_prot_SFUL_543_541	0.27	333	3e-18	CP009438.1_prot_SGLAU_27155_5336	0.28	362	2e-23	AP009493.1_prot_BAG23427.1_6598
SCO0776	CP007574.1_prot_DC74_3455_3422	0.3	230	2e-22	CP006871.1_prot_SAZ_18395_3516	0.3	230	2e-22	CP012382.1_prot_SAM23877_6750_6750	0.69	323	1e-120	BA000030.3_prot_BAC75175.1_7471	0.68	289	1e-105	CP002047.1_prot_SBI_04454_4453	0.28	230	6e-21	CP003219.1_prot_SCATT_20130_2013	0.31	230	9e-26	gi|21219299|ref|NP_625078.1|	100	289	0	CP006259.1_prot_B446_32495_6460	0.7	283	1e-110	CP010849.1_prot_TU94_31385_5644	0.72	283	1e-110	HE971709.1_prot_CCK25503.1_1124	0.67	313	1e-109	CP005080.1_prot_SFUL_371_369	0.53	295	1e-82	CP009438.1_prot_SGLAU_29950_5891	0.71	283	1e-107	AP009493.1_prot_BAG21596.1_4767
SCO0782	CP007574.1_prot_DC74_3568_3535	0.41	316	7e-61	CP006871.1_prot_SAZ_18975_3626	0.41	316	7e-61	CP012382.1_prot_SAM23877_6738_6738	0.94	317	1e-174	BA000030.3_prot_BAC75162.1_7458	0.9	317	1e-158	CP002047.1_prot_SBI_04347_4346	0.41	314	4e-61	CP003219.1_prot_SCATT_21160_2116	0.41	315	1e-62	gi|21219305|ref|NP_625084.1|	100	317	0	CP006259.1_prot_B446_32435_6448	0.91	312	1e-167	CP010849.1_prot_TU94_31320_5631	0.89	315	1e-166	HE971709.1_prot_CCK25504.1_1125	0.71	345	1e-129	CP005080.1_prot_SFUL_2748_2704	0.41	316	1e-60	CP009438.1_prot_SGLAU_14235_2800	0.42	318	4e-61	AP009493.1_prot_BAG21212.1_4383
SCO0808	CP007574.1_prot_DC74_2889_2861	0.24	262	3e-09	CP006871.1_prot_SAZ_15840_3036	0.32	65	0.007	CP012382.1_prot_SAM23877_1005_1005	0.81	308	1e-141	BA000030.3_prot_BAC75130.1_7426	0.77	360	1e-161	CP002047.1_prot_SBI_02272_2272	0.67	307	1e-119	CP003219.1_prot_SCATT_45530_4553	0.24	83	1.2	gi|21219330|ref|NP_625109.1|	100	360	0	CP006259.1_prot_B446_32285_6418	0.86	308	1e-157	CP010849.1_prot_TU94_31115_5594	0.86	307	1e-160	HE971709.1_prot_CCK25506.1_1127	0.9	386	0	CP005080.1_prot_SFUL_6806_6697	0.82	308	1e-153	CP009438.1_prot_SGLAU_25735_5052	0.26	130	0.0005	AP009493.1_prot_BAG17924.1_1095
SCO0809	CP007574.1_prot_DC74_2890_2862	0.28	245	9e-16	CP006871.1_prot_SAZ_11260_2149	0.24	263	6e-11	CP012382.1_prot_SAM23877_1004_1004	0.58	324	2e-95	BA000030.3_prot_BAC75129.1_7425	0.66	317	1e-107	CP002047.1_prot_SBI_02273_2273	0.41	315	5e-60	CP003219.1_prot_SCATT_47920_4792	0.22	222	3e-06	gi|21219331|ref|NP_625110.1|	100	317	0	CP006259.1_prot_B446_32280_6417	0.65	313	1e-105	CP010849.1_prot_TU94_31110_5593	0.66	316	1e-108	HE971709.1_prot_CCK25508.1_1129	0.79	461	0	CP005080.1_prot_SFUL_6807_6698	0.65	317	1e-106	CP009438.1_prot_SGLAU_27660_5437	0.29	108	2e-09	AP009493.1_prot_BAG16978.1_149
SCO0810	CP007574.1_prot_DC74_2890_2862	0.26	264	7e-15	CP006871.1_prot_SAZ_11260_2149	0.24	250	8e-09	CP012382.1_prot_SAM23877_1003_1003	0.56	350	3e-96	BA000030.3_prot_BAC75128.1_7424	0.71	346	1e-131	CP002047.1_prot_SBI_02274_2274	0.42	345	2e-66	CP003219.1_prot_SCATT_47920_4792	0.22	234	0.047	gi|21219332|ref|NP_625111.1|	100	346	0	CP006259.1_prot_B446_32275_6416	0.68	343	1e-119	CP010849.1_prot_TU94_31105_5592	0.67	328	1e-112	HE971709.1_prot_CCK25509.1_1130	0.87	247	1e-125	CP005080.1_prot_SFUL_6808_6699	0.68	346	1e-125	CP009438.1_prot_SGLAU_27660_5437	0.25	303	7e-13	AP009493.1_prot_BAG17924.1_1095
SCO0811	CP007574.1_prot_DC74_2891_2863	0.52	518	1e-136	CP006871.1_prot_SAZ_15835_3035	0.52	518	1e-135	CP012382.1_prot_SAM23877_1002_1002	0.82	496	0	BA000030.3_prot_BAC75127.1_7423	0.9	496	0	CP002047.1_prot_SBI_02275_2275	0.82	492	0	CP003219.1_prot_SCATT_37690_3770	0.34	450	6e-65	gi|32141125|ref|NP_733516.1|	100	496	0	CP006259.1_prot_B446_32270_6415	0.92	496	0	CP010849.1_prot_TU94_31100_5591	0.92	496	0	HE971709.1_prot_CCK25510.1_1131	0.84	492	0	CP005080.1_prot_SFUL_6809_6700	0.91	496	0	CP009438.1_prot_SGLAU_11060_2184	0.44	505	1e-109	AP009493.1_prot_BAG17925.1_1096
SCO0812	CP007574.1_prot_DC74_1121_1111	0.42	49	0.86	CP006871.1_prot_SAZ_06100_1157	0.42	49	0.85	CP012382.1_prot_SAM23877_1001_1001	0.8	388	0	BA000030.3_prot_BAC75126.1_7422	0.87	386	0	CP002047.1_prot_SBI_02276_2276	0.83	386	0	CP003219.1_prot_SCATT_01010_101	0.26	206	0.0002	gi|21219333|ref|NP_625112.1|	100	386	0	CP006259.1_prot_B446_32265_6414	0.88	386	0	CP010849.1_prot_TU94_31095_5590	0.91	386	0	HE971709.1_prot_CCK25511.1_1132	0.74	215	2e-83	CP005080.1_prot_SFUL_6810_6701	0.87	386	0	CP009438.1_prot_SGLAU_29790_5859	0.9	386	0	AP009493.1_prot_BAG17899.1_1070
SCO0814	CP007574.1_prot_DC74_6902_6806	0.31	97	0.012	CP006871.1_prot_SAZ_35845_6848	0.31	97	0.012	CP012382.1_prot_SAM23877_0999_999	0.59	473	1e-150	BA000030.3_prot_BAC75124.1_7420	0.78	465	0	CP002047.1_prot_SBI_02278_2278	0.64	480	1e-161	CP003219.1_prot_SCATT_01090_109	0.31	82	0.0005	gi|21219335|ref|NP_625114.1|	100	465	0	CP006259.1_prot_B446_32255_6412	0.79	460	0	CP010849.1_prot_TU94_31085_5588	0.79	465	0	HE971709.1_prot_CCK25525.1_1146	0.84	309	1e-138	CP005080.1_prot_SFUL_6812_6703	0.72	462	0	CP009438.1_prot_SGLAU_29780_5857	0.79	465	0	AP009493.1_prot_BAG17049.1_220
SCO0815	CP007574.1_prot_DC74_6951_6853	0.69	245	5e-95	CP006871.1_prot_SAZ_40535_7761	0.59	245	3e-81	CP012382.1_prot_SAM23877_0998_998	0.72	247	1e-102	BA000030.3_prot_BAC75123.1_7419	0.86	247	1e-124	CP002047.1_prot_SBI_02279_2279	0.71	245	1e-100	CP003219.1_prot_SCATT_08580_858	0.71	245	2e-93	gi|21219336|ref|NP_625115.1|	100	247	0	CP006259.1_prot_B446_32250_6411	0.87	247	1e-124	CP010849.1_prot_TU94_31080_5587	0.86	249	1e-125	HE971709.1_prot_CCK30521.1_6142	0.64	521	0	CP005080.1_prot_SFUL_6588_6483	0.55	247	5e-74	CP009438.1_prot_SGLAU_29775_5856	0.87	247	1e-126	AP009493.1_prot_BAG17624.1_795
SCO0816	CP007574.1_prot_DC74_6950_6852	0.78	490	0	CP006871.1_prot_SAZ_36080_6894	0.78	483	0	CP012382.1_prot_SAM23877_0997_997	0.79	486	0	BA000030.3_prot_BAC75122.1_7418	0.85	489	0	CP002047.1_prot_SBI_02280_2280	0.77	486	0	CP003219.1_prot_SCATT_08590_859	0.76	491	0	gi|21219337|ref|NP_625116.1|	100	489	0	CP006259.1_prot_B446_32245_6410	0.83	492	0	CP010849.1_prot_TU94_31075_5586	0.85	492	0	HE971709.1_prot_CCK27785.1_3406	0.33	314	3e-28	CP005080.1_prot_SFUL_6589_6484	0.55	515	1e-146	CP009438.1_prot_SGLAU_29770_5855	0.81	492	0	AP009493.1_prot_BAG17625.1_796
SCO0817	CP007574.1_prot_DC74_6949_6851	0.68	212	1e-75	CP006871.1_prot_SAZ_36075_6893	0.69	212	2e-76	CP012382.1_prot_SAM23877_0996_996	0.6	211	5e-61	BA000030.3_prot_BAC75121.1_7417	0.71	214	2e-78	CP002047.1_prot_SBI_02281_2281	0.69	215	1e-74	CP003219.1_prot_SCATT_08600_860	0.64	214	2e-66	gi|21219338|ref|NP_625117.1|	100	214	0	CP006259.1_prot_B446_32240_6409	0.75	208	2e-83	CP010849.1_prot_TU94_31070_5585	0.8	212	4e-92	HE971709.1_prot_CCK30479.1_6100	0.38	126	2e-12	CP005080.1_prot_SFUL_6590_6485	0.5	164	2e-34	CP009438.1_prot_SGLAU_29765_5854	0.74	214	7e-83	AP009493.1_prot_BAG17626.1_797
SCO0821	CP007574.1_prot_DC74_2994_2966	0.74	309	1e-123	CP006871.1_prot_SAZ_15995_3060	0.74	309	1e-123	CP012382.1_prot_SAM23877_6709_6709	0.9	312	1e-158	BA000030.3_prot_BAC71013.1_3308	0.46	300	1e-52	CP002047.1_prot_SBI_04273_4273	0.45	300	2e-44	CP003219.1_prot_SCATT_38290_3830	0.45	300	6e-51	gi|21219342|ref|NP_625121.1|	100	300	0	CP006259.1_prot_B446_23230_4615	0.48	300	3e-51	CP010849.1_prot_TU94_31055_5582	0.88	309	1e-154	HE971709.1_prot_CCK25568.1_1189	0.76	478	0	CP005080.1_prot_SFUL_4763_4673	0.46	300	4e-53	CP009438.1_prot_SGLAU_29745_5850	0.85	309	1e-144	AP009493.1_prot_BAG19397.1_2568
SCO0828	CP007574.1_prot_DC74_7197_7097	0.31	219	9e-12	CP006871.1_prot_SAZ_37315_7133	0.31	219	9e-12	CP012382.1_prot_SAM23877_6704_6704	0.82	553	0	BA000030.3_prot_BAC73627.1_5922	0.65	520	0	CP002047.1_prot_SBI_07659_7658	0.56	541	1e-177	CP003219.1_prot_SCATT_35660_3566	0.27	43	1.2	gi|21219349|ref|NP_625128.1|	100	520	0	CP006259.1_prot_B446_10845_2148	0.34	536	9e-61	CP010849.1_prot_TU94_31045_5580	0.74	554	0	HE971709.1_prot_CCK25569.1_1190	0.92	114	2e-58	CP005080.1_prot_SFUL_1862_1840	0.64	509	0	CP009438.1_prot_SGLAU_27780_5460	0.66	554	0	AP009493.1_prot_BAG22057.1_5228
SCO0851	CP007574.1_prot_DC74_5166_5102	0.33	325	2e-29	CP006871.1_prot_SAZ_27470_5233	0.32	325	7e-29	CP012382.1_prot_SAM23877_4800_4800	0.37	294	3e-33	BA000030.3_prot_BAC70991.1_3286	0.35	326	2e-33	CP002047.1_prot_SBI_04229_4229	0.32	332	5e-31	CP003219.1_prot_SCATT_38550_3855	0.39	313	8e-45	gi|21219372|ref|NP_625151.1|	100	326	0	CP006259.1_prot_B446_23355_4640	0.35	320	7e-35	CP010849.1_prot_TU94_20825_3754	0.35	317	6e-27	HE971709.1_prot_CCK32473.1_8094	0.74	292	1e-119	CP005080.1_prot_SFUL_4791_4701	0.32	346	3e-26	CP009438.1_prot_SGLAU_21460_4213	0.34	318	3e-33	AP009493.1_prot_BAG19374.1_2545
SCO0852	CP007574.1_prot_DC74_6423_6332	0.37	161	2e-17	CP006871.1_prot_SAZ_32265_6157	0.37	161	2e-17	CP012382.1_prot_SAM23877_6551_6551	0.52	165	4e-34	BA000030.3_prot_BAC73590.1_5885	0.36	142	3e-13	CP002047.1_prot_SBI_02925_2925	0.33	165	5e-15	CP003219.1_prot_SCATT_47850_4785	0.3	164	2e-11	gi|21219373|ref|NP_625152.1|	100	142	0	CP006259.1_prot_B446_12035_2386	0.37	126	9e-13	CP010849.1_prot_TU94_09940_1776	0.38	126	5e-13	HE971709.1_prot_CCK25760.1_1381	0.64	170	6e-53	CP005080.1_prot_SFUL_1876_1854	0.4	127	3e-14	CP009438.1_prot_SGLAU_10530_2079	0.34	126	7e-11	AP009493.1_prot_BAG22045.1_5216
SCO0884	CP007574.1_prot_DC74_3358_3327	0.66	475	1e-172	CP006871.1_prot_SAZ_17885_3420	0.66	475	1e-172	CP012382.1_prot_SAM23877_6649_6649	0.85	477	0	BA000030.3_prot_BAC75059.1_7355	0.75	477	0	CP002047.1_prot_SBI_02985_2985	0.65	481	1e-165	CP003219.1_prot_SCATT_54220_5422	0.63	472	1e-160	gi|21219404|ref|NP_625183.1|	100	477	0	CP006259.1_prot_B446_32095_6380	0.75	478	0	CP010849.1_prot_TU94_30590_5504	0.76	478	0	HE971709.1_prot_CCK25771.1_1392	0.95	248	1e-142	CP005080.1_prot_SFUL_6751_6643	0.71	474	0	CP009438.1_prot_SGLAU_29415_5784	0.76	478	0	AP009493.1_prot_BAG17518.1_689
SCO0885	CP007574.1_prot_DC74_2913_2885	0.77	114	2e-49	CP006871.1_prot_SAZ_15945_3053	0.77	114	2e-49	CP012382.1_prot_SAM23877_6648_6648	0.93	116	4e-61	BA000030.3_prot_BAC75058.1_7354	0.91	114	1e-57	CP002047.1_prot_SBI_07388_7387	0.76	114	2e-48	CP003219.1_prot_SCATT_21620_2162	0.74	114	2e-49	gi|21219405|ref|NP_625184.1|	100	114	0	CP006259.1_prot_B446_32090_6379	0.87	116	7e-59	CP010849.1_prot_TU94_30585_5503	0.91	116	5e-60	HE971709.1_prot_CCK25772.1_1393	0.87	647	0	CP005080.1_prot_SFUL_6750_6642	0.81	114	2e-51	CP009438.1_prot_SGLAU_29410_5783	0.87	114	5e-56	AP009493.1_prot_BAG17519.1_690
SCO0907	CP007574.1_prot_DC74_2881_2853	0.6	291	3e-89	CP006871.1_prot_SAZ_15790_3027	0.61	291	4e-90	CP012382.1_prot_SAM23877_6633_6633	0.85	296	1e-133	BA000030.3_prot_BAC69253.1_1548	0.75	292	1e-121	CP002047.1_prot_SBI_07450_7449	0.68	287	1e-104	CP003219.1_prot_SCATT_14980_1498	0.55	290	6e-84	gi|21219427|ref|NP_625206.1|	100	292	0	CP006259.1_prot_B446_16400_3255	0.76	292	1e-121	CP010849.1_prot_TU94_30490_5484	0.77	293	1e-125	HE971709.1_prot_CCK25773.1_1394	0.82	223	1e-107	CP005080.1_prot_SFUL_6158_6055	0.3	217	3e-14	CP009438.1_prot_SGLAU_31205_6142	0.34	288	6e-22	AP009493.1_prot_BAG18151.1_1322
SCO0920	CP007574.1_prot_DC74_2700_2672	0.51	143	2e-31	CP006871.1_prot_SAZ_14775_2833	0.51	143	2e-31	CP012382.1_prot_SAM23877_6620_6620	0.66	192	3e-55	BA000030.3_prot_BAC75022.1_7318	0.73	149	6e-54	CP002047.1_prot_SBI_09077_9074	0.47	148	9e-31	CP003219.1_prot_SCATT_08190_820	0.3	112	0.034	gi|21219439|ref|NP_625218.1|	100	149	0	CP006259.1_prot_B446_31960_6353	0.67	170	2e-50	CP010849.1_prot_TU94_04090_685	0.28	114	0.11	HE971709.1_prot_CCK25852.1_1473	0.81	387	1e-180	CP005080.1_prot_SFUL_6742_6634	0.58	149	8e-37	CP009438.1_prot_SGLAU_29325_5766	0.69	149	4e-50	AP009493.1_prot_BAG17528.1_699
SCO0922	CP007574.1_prot_DC74_2526_2502	0.92	247	1e-136	CP006871.1_prot_SAZ_13960_2674	0.92	247	1e-136	CP012382.1_prot_SAM23877_6618_6618	0.95	248	1e-140	BA000030.3_prot_BAC75020.1_7316	0.94	248	1e-139	CP002047.1_prot_SBI_07038_7037	0.81	248	1e-122	CP003219.1_prot_SCATT_50820_5082	0.83	248	1e-125	gi|21219441|ref|NP_625220.1|	100	248	0	CP006259.1_prot_B446_31950_6351	0.92	248	1e-138	CP010849.1_prot_TU94_30375_5465	0.93	248	1e-138	HE971709.1_prot_CCK25856.1_1477	0.88	479	0	CP005080.1_prot_SFUL_6735_6627	0.87	248	1e-132	CP009438.1_prot_SGLAU_29315_5764	0.93	248	1e-139	AP009493.1_prot_BAG17534.1_705
SCO0923	CP007574.1_prot_DC74_2525_2501	0.86	646	0	CP006871.1_prot_SAZ_13955_2673	0.86	646	0	CP012382.1_prot_SAM23877_6617_6617	0.9	649	0	BA000030.3_prot_BAC75019.1_7315	0.86	649	0	CP002047.1_prot_SBI_07039_7038	0.81	649	0	CP003219.1_prot_SCATT_50830_5083	0.79	649	0	gi|21219442|ref|NP_625221.1|	100	649	0	CP006259.1_prot_B446_31945_6350	0.87	649	0	CP010849.1_prot_TU94_30370_5464	0.87	649	0	HE971709.1_prot_CCK25860.1_1481	0.84	139	5e-63	CP005080.1_prot_SFUL_6734_6626	0.85	649	0	CP009438.1_prot_SGLAU_29310_5763	0.86	649	0	AP009493.1_prot_BAG17535.1_706
SCO0924	CP007574.1_prot_DC74_2524_2500	0.72	254	1e-104	CP006871.1_prot_SAZ_13950_2672	0.73	249	1e-104	CP012382.1_prot_SAM23877_6616_6616	0.88	223	1e-113	BA000030.3_prot_BAC75018.1_7314	0.83	235	1e-115	CP002047.1_prot_SBI_07040_7039	0.67	208	1e-78	CP003219.1_prot_SCATT_50840_5084	0.66	224	1e-83	gi|21219443|ref|NP_625222.1|	100	235	0	CP006259.1_prot_B446_31940_6349	0.83	223	1e-109	CP010849.1_prot_TU94_30365_5463	0.85	223	1e-109	HE971709.1_prot_CCK25096.1_717	0.9	427	0	CP005080.1_prot_SFUL_6733_6625	0.73	239	1e-103	CP009438.1_prot_SGLAU_29305_5762	0.82	223	1e-107	AP009493.1_prot_BAG17536.1_707
SCO0961	CP007574.1_prot_DC74_1675_1663	0.27	389	9e-20	CP006871.1_prot_SAZ_08895_1695	0.27	389	9e-20	CP012382.1_prot_SAM23877_6584_6584	0.92	399	0	BA000030.3_prot_BAC74965.1_7261	0.9	405	0	CP002047.1_prot_SBI_08733_8730	0.27	380	5e-19	CP003219.1_prot_SCATT_07240_724	0.27	398	3e-21	gi|161353683|ref|NP_625258.2|	100	405	0	CP006259.1_prot_B446_31760_6313	0.88	407	0	CP010849.1_prot_TU94_30240_5439	0.9	405	0	HE971709.1_prot_CCK25097.1_718	0.8	524	0	CP005080.1_prot_SFUL_907_904	0.27	389	5e-20	CP009438.1_prot_SGLAU_29160_5733	0.89	405	0	AP009493.1_prot_BAG22970.1_6141
SCO0962	CP007574.1_prot_DC74_4731_4677	0.33	329	3e-22	CP006871.1_prot_SAZ_25230_4805	0.33	329	3e-22	CP012382.1_prot_SAM23877_6583_6583	0.85	391	1e-180	BA000030.3_prot_BAC74964.1_7260	0.8	386	1e-176	CP002047.1_prot_SBI_05009_5008	0.33	277	3e-18	CP003219.1_prot_SCATT_51370_5137	0.33	342	4e-22	gi|21219480|ref|NP_625259.1|	100	386	0	CP006259.1_prot_B446_31755_6312	0.79	387	1e-174	CP010849.1_prot_TU94_30235_5438	0.81	387	1e-173	HE971709.1_prot_CCK25099.1_720	0.8	759	0	CP005080.1_prot_SFUL_4029_3945	0.31	298	1e-18	CP009438.1_prot_SGLAU_29155_5732	0.78	388	1e-171	AP009493.1_prot_BAG20822.1_3993
SCO0975	CP007574.1_prot_DC74_435_435	0.7	470	0	CP006871.1_prot_SAZ_02665_507	0.7	470	0	CP012382.1_prot_SAM23877_6579_6579	0.92	479	0	BA000030.3_prot_BAC74960.1_7256	0.89	479	0	CP002047.1_prot_SBI_00905_905	0.7	463	0	CP003219.1_prot_SCATT_31080_3108	0.36	289	3e-42	gi|21219492|ref|NP_625271.1|	100	479	0	CP006259.1_prot_B446_31735_6308	0.9	479	0	CP010849.1_prot_TU94_28575_5142	0.37	290	2e-44	HE971709.1_prot_CCK26700.1_2321	0.29	292	1e-19	CP005080.1_prot_SFUL_6674_6567	0.81	479	0	CP009438.1_prot_SGLAU_29135_5728	0.88	479	0	AP009493.1_prot_BAG17598.1_769
SCO0978	CP007574.1_prot_DC74_5991_5908	0.65	120	3e-38	CP006871.1_prot_SAZ_31035_5921	0.65	120	3e-38	CP012382.1_prot_SAM23877_6575_6575	0.87	139	7e-65	BA000030.3_prot_BAC74956.1_7252	0.82	139	9e-62	CP002047.1_prot_SBI_01140_1140	0.33	45	2.9	CP003219.1_prot_SCATT_02950_295	0.37	40	1.1	gi|21219495|ref|NP_625274.1|	100	139	0	CP006259.1_prot_B446_31725_6306	0.82	139	4e-60	CP010849.1_prot_TU94_30210_5433	0.83	139	9e-62	HE971709.1_prot_CCK26813.1_2434	0.83	215	1e-103	CP005080.1_prot_SFUL_6665_6559	0.8	139	7e-59	CP009438.1_prot_SGLAU_29115_5724	0.82	137	2e-60	AP009493.1_prot_BAG17604.1_775
SCO0982	CP007574.1_prot_DC74_1041_1031	0.9	427	0	CP006871.1_prot_SAZ_05680_1077	0.9	427	0	CP012382.1_prot_SAM23877_6863_6863	0.33	42	1.5	BA000030.3_prot_BAC69754.1_2050	0.91	427	0	CP002047.1_prot_SBI_01625_1625	0.28	99	3	CP003219.1_prot_SCATT_57280_5728	0.32	158	4e-11	gi|21219499|ref|NP_625278.1|	100	427	0	CP006259.1_prot_B446_28795_5722	0.25	131	0.35	CP010849.1_prot_TU94_31875_5733	0.33	42	1.6	HE971709.1_prot_CCK32306.1_7927	0.83	436	0	CP005080.1_prot_SFUL_402_400	0.87	427	0	CP009438.1_prot_SGLAU_07480_1479	0.35	37	1	AP009493.1_prot_BAG18472.1_1643
SCO0983	CP007574.1_prot_DC74_1042_1032	0.82	525	0	CP006871.1_prot_SAZ_05685_1078	0.82	525	0	CP012382.1_prot_SAM23877_5967_5967	0.62	464	1e-160	BA000030.3_prot_BAC69755.1_2051	0.81	524	0	CP002047.1_prot_SBI_02941_2941	0.62	461	1e-163	CP003219.1_prot_SCATT_47770_4776	0.64	459	1e-163	gi|21219500|ref|NP_625279.1|	100	524	0	CP006259.1_prot_B446_29270_5817	0.61	460	1e-155	CP010849.1_prot_TU94_26855_4844	0.61	465	1e-158	HE971709.1_prot_CCK32304.1_7925	0.7	266	2e-94	CP005080.1_prot_SFUL_401_399	0.73	525	0	CP009438.1_prot_SGLAU_26810_5267	0.58	502	1e-161	AP009493.1_prot_BAG18473.1_1644
SCO0985	CP007574.1_prot_DC74_1284_1272	0.8	769	0	CP006871.1_prot_SAZ_06905_1313	0.8	769	0	CP012382.1_prot_SAM23877_6951_6951	0.32	52	0.45	BA000030.3_prot_BAC69757.1_2053	0.8	772	0	CP002047.1_prot_SBI_01266_1266	0.82	771	0	CP003219.1_prot_SCATT_35670_3567	0.37	37	6.6	gi|21219502|ref|NP_625281.1|	100	772	0	CP006259.1_prot_B446_15830_3141	0.26	79	0.58	CP010849.1_prot_TU94_22470_4058	0.45	44	2.2	HE971709.1_prot_CCK32299.1_7920	0.64	256	2e-78	CP005080.1_prot_SFUL_6269_6166	0.81	757	0	CP009438.1_prot_SGLAU_00995_195	0.24	93	1.2	AP009493.1_prot_BAG18041.1_1212
SCO0992	CP007574.1_prot_DC74_1087_1077	0.3	292	2e-22	CP006871.1_prot_SAZ_05930_1125	0.3	292	2e-22	CP012382.1_prot_SAM23877_6000_6000	0.83	340	1e-167	BA000030.3_prot_BAC71360.1_3655	0.27	271	6e-15	CP002047.1_prot_SBI_00132_132	0.3	267	2e-17	CP003219.1_prot_SCATT_26750_2675	0.24	269	4e-11	gi|21219509|ref|NP_625288.1|	100	271	0	CP006259.1_prot_B446_33740_6707	0.3	288	6e-25	CP010849.1_prot_TU94_02590_435	0.85	340	1e-172	HE971709.1_prot_CCK32288.1_7909	0.86	370	0	CP005080.1_prot_SFUL_851_848	0.63	331	1e-122	CP009438.1_prot_SGLAU_13170_2593	0.25	275	8e-08	AP009493.1_prot_BAG23060.1_6231
SCO0999	CP007574.1_prot_DC74_3154_3126	0.82	215	1e-103	CP006871.1_prot_SAZ_16835_3222	0.82	215	1e-103	CP012382.1_prot_SAM23877_2681_2681	0.85	215	1e-106	BA000030.3_prot_BAC73125.1_5420	0.84	215	1e-104	CP002047.1_prot_SBI_02504_2504	0.61	197	1e-67	CP003219.1_prot_SCATT_57800_5780	0.33	62	0.19	gi|21219516|ref|NP_625295.1|	100	215	0	CP006259.1_prot_B446_13985_2772	0.82	215	1e-106	CP010849.1_prot_TU94_11400_2048	0.84	215	1e-107	HE971709.1_prot_CCK32262.1_7883	0.7	744	0	CP005080.1_prot_SFUL_2209_2178	0.83	215	1e-104	CP009438.1_prot_SGLAU_12015_2368	0.83	215	1e-104	AP009493.1_prot_BAG21735.1_4906
SCO1010	CP007574.1_prot_DC74_1105_1095	0.44	431	9e-86	CP006871.1_prot_SAZ_06020_1141	0.44	431	9e-86	CP012382.1_prot_SAM23877_1107_1107	0.87	440	0	BA000030.3_prot_BAC69128.1_1423	0.79	461	0	CP002047.1_prot_SBI_01119_1119	0.77	435	0	CP003219.1_prot_SCATT_57650_5765	0.65	447	1e-157	gi|21219527|ref|NP_625306.1|	100	461	0	CP006259.1_prot_B446_05330_1049	0.8	445	0	CP010849.1_prot_TU94_03805_633	0.8	457	0	HE971709.1_prot_CCK29847.1_5468	0.5	459	1e-118	CP005080.1_prot_SFUL_5313_5220	0.63	441	1e-156	CP009438.1_prot_SGLAU_03655_725	0.78	459	0	AP009493.1_prot_BAG18025.1_1196
SCO1012	CP007574.1_prot_DC74_1787_1773	0.65	267	3e-93	CP006871.1_prot_SAZ_09515_1815	0.65	267	5e-93	CP012382.1_prot_SAM23877_1109_1109	0.75	266	1e-109	BA000030.3_prot_BAC69130.1_1425	0.69	266	1e-100	CP002047.1_prot_SBI_01121_1121	0.75	201	1e-87	CP003219.1_prot_SCATT_56710_5671	0.59	194	9e-64	gi|21219529|ref|NP_625308.1|	100	266	0	CP006259.1_prot_B446_05340_1051	0.69	272	1e-100	CP010849.1_prot_TU94_03815_635	0.7	266	1e-103	HE971709.1_prot_CCK32221.1_7842	0.75	293	1e-116	CP005080.1_prot_SFUL_5312_5219	0.6	193	4e-64	CP009438.1_prot_SGLAU_03665_727	0.69	269	3e-98	AP009493.1_prot_BAG18024.1_1195
SCO1018	CP007574.1_prot_DC74_1791_1777	0.58	255	3e-62	CP006871.1_prot_SAZ_09535_1819	0.59	260	1e-64	CP012382.1_prot_SAM23877_1113_1113	0.69	279	3e-96	BA000030.3_prot_BAC69135.1_1430	0.58	260	2e-74	CP002047.1_prot_SBI_09309_9306	0.54	268	3e-58	CP003219.1_prot_SCATT_07800_777	0.55	252	3e-61	gi|21219535|ref|NP_625314.1|	100	260	0	CP006259.1_prot_B446_05360_1055	0.63	259	6e-70	CP010849.1_prot_TU94_03835_639	0.66	260	5e-83	HE971709.1_prot_CCK32210.1_7831	0.85	241	1e-122	CP005080.1_prot_SFUL_576_574	0.6	260	3e-70	CP009438.1_prot_SGLAU_03685_731	0.63	249	4e-74	AP009493.1_prot_BAG23395.1_6566
SCO1028	CP007574.1_prot_DC74_1803_1789	0.81	360	1e-176	CP006871.1_prot_SAZ_09595_1831	0.81	360	1e-176	CP012382.1_prot_SAM23877_1124_1124	0.89	370	0	BA000030.3_prot_BAC69145.1_1440	0.86	374	0	CP002047.1_prot_SBI_06058_6057	0.27	317	8e-16	CP003219.1_prot_SCATT_07880_788	0.83	356	1e-180	gi|21219544|ref|NP_625323.1|	100	374	0	CP006259.1_prot_B446_05405_1064	0.87	374	0	CP010849.1_prot_TU94_03875_646	0.89	370	0	HE971709.1_prot_CCK32207.1_7828	0.92	356	0	CP005080.1_prot_SFUL_589_587	0.8	379	0	CP009438.1_prot_SGLAU_03730_740	0.88	362	0	AP009493.1_prot_BAG23374.1_6545
SCO1046	CP007574.1_prot_DC74_6692_6598	0.68	759	0	CP006871.1_prot_SAZ_34780_6638	0.68	759	0	CP012382.1_prot_SAM23877_1137_1137	0.72	755	0	BA000030.3_prot_BAC73043.1_5338	0.6	757	0	CP002047.1_prot_SBI_01812_1812	0.71	755	0	CP003219.1_prot_SCATT_02160_216	0.64	756	0	gi|21219562|ref|NP_625341.1|	100	757	0	CP006259.1_prot_B446_14500_2875	0.6	749	0	CP010849.1_prot_TU94_03950_660	0.71	754	0	HE971709.1_prot_CCK32204.1_7825	0.79	216	3e-95	CP005080.1_prot_SFUL_4140_4055	0.68	747	0	CP009438.1_prot_SGLAU_24355_4780	0.69	754	0	AP009493.1_prot_BAG20019.1_3190
SCO1059	CP007574.1_prot_DC74_3064_3036	0.49	447	1e-110	CP006871.1_prot_SAZ_16355_3132	0.49	447	1e-111	CP012382.1_prot_SAM23877_1150_1150	0.88	459	0	BA000030.3_prot_BAC72965.1_5260	0.5	460	1e-117	CP002047.1_prot_SBI_00586_586	0.65	457	1e-172	CP003219.1_prot_SCATT_00690_69	0.5	459	1e-116	gi|21219574|ref|NP_625353.1|	100	460	0	CP006259.1_prot_B446_14765_2928	0.5	457	1e-116	CP010849.1_prot_TU94_04010_669	0.87	458	0	HE971709.1_prot_CCK32788.1_8409	0.52	697	0	CP005080.1_prot_SFUL_5394_5301	0.53	458	1e-122	CP009438.1_prot_SGLAU_30525_6006	0.51	454	1e-119	AP009493.1_prot_BAG20044.1_3215
SCO1077	CP007574.1_prot_DC74_1823_1809	0.66	293	2e-99	CP006871.1_prot_SAZ_09700_1852	0.66	293	1e-99	CP012382.1_prot_SAM23877_1164_1164	0.78	293	1e-122	BA000030.3_prot_BAC69186.1_1481	0.73	293	1e-113	CP002047.1_prot_SBI_02021_2021	0.66	293	3e-99	CP003219.1_prot_SCATT_08100_810	0.62	286	2e-87	gi|21219592|ref|NP_625371.1|	100	293	0	CP006259.1_prot_B446_05540_1091	0.75	293	1e-117	CP010849.1_prot_TU94_04055_678	0.73	293	1e-109	HE971709.1_prot_CCK32787.1_8408	0.66	326	1e-122	CP005080.1_prot_SFUL_605_603	0.66	293	1e-100	CP009438.1_prot_SGLAU_03915_777	0.73	293	1e-111	AP009493.1_prot_BAG23359.1_6530
SCO1085	CP007574.1_prot_DC74_1831_1817	0.74	233	6e-98	CP006871.1_prot_SAZ_09740_1860	0.74	233	6e-98	CP012382.1_prot_SAM23877_1172_1172	0.92	242	1e-131	BA000030.3_prot_BAC69195.1_1490	0.86	241	1e-124	CP002047.1_prot_SBI_02030_2030	0.71	235	2e-97	CP003219.1_prot_SCATT_08190_820	0.67	235	1e-90	gi|21219600|ref|NP_625379.1|	100	241	0	CP006259.1_prot_B446_05580_1099	0.86	242	1e-124	CP010849.1_prot_TU94_04090_685	0.88	242	1e-126	HE971709.1_prot_CCK32786.1_8407	0.63	165	2e-58	CP005080.1_prot_SFUL_615_613	0.82	237	1e-114	CP009438.1_prot_SGLAU_03950_784	0.84	241	1e-121	AP009493.1_prot_BAG23349.1_6520
SCO1087	CP007574.1_prot_DC74_1832_1818	0.85	356	0	CP006871.1_prot_SAZ_09745_1861	0.84	356	0	CP012382.1_prot_SAM23877_1174_1174	0.97	356	0	BA000030.3_prot_BAC69198.1_1493	0.92	356	0	CP002047.1_prot_SBI_02031_2031	0.83	356	0	CP003219.1_prot_SCATT_08210_821	0.73	354	1e-156	gi|21219602|ref|NP_625381.1|	100	356	0	CP006259.1_prot_B446_05590_1101	0.91	356	0	CP010849.1_prot_TU94_04110_689	0.94	356	0	HE971709.1_prot_CCK31851.1_7472	0.88	287	1e-146	CP005080.1_prot_SFUL_617_615	0.9	352	0	CP009438.1_prot_SGLAU_03960_786	0.94	356	0	AP009493.1_prot_BAG23347.1_6518
SCO1090	CP007574.1_prot_DC74_1837_1823	0.69	227	8e-84	CP006871.1_prot_SAZ_09770_1866	0.68	216	5e-78	CP012382.1_prot_SAM23877_1177_1177	0.95	227	1e-122	BA000030.3_prot_BAC69202.1_1497	0.81	227	1e-102	CP002047.1_prot_SBI_02034_2034	0.7	227	6e-89	CP003219.1_prot_SCATT_08240_824	0.62	222	2e-71	gi|21219605|ref|NP_625384.1|	100	227	0	CP006259.1_prot_B446_05600_1103	0.8	227	1e-102	CP010849.1_prot_TU94_04125_692	0.88	227	1e-112	HE971709.1_prot_CCK31830.1_7451	0.89	387	0	CP005080.1_prot_SFUL_620_618	0.72	216	2e-82	CP009438.1_prot_SGLAU_03975_789	0.77	227	5e-99	AP009493.1_prot_BAG23344.1_6515
SCO1132	CP007574.1_prot_DC74_811_805	0.71	692	0	CP006871.1_prot_SAZ_04585_868	0.71	692	0	CP012382.1_prot_SAM23877_1214_1214	0.82	690	0	BA000030.3_prot_BAC69249.1_1544	0.68	494	0	CP002047.1_prot_SBI_08951_8948	0.47	702	1e-161	CP003219.1_prot_SCATT_55360_5536	0.47	696	1e-158	gi|21219646|ref|NP_625425.1|	100	494	0	CP006259.1_prot_B446_31325_6226	0.48	698	1e-158	CP010849.1_prot_TU94_04425_741	0.74	691	0	HE971709.1_prot_CCK31814.1_7435	0.91	507	0	CP005080.1_prot_SFUL_6631_6525	0.77	711	0	CP009438.1_prot_SGLAU_29640_5829	0.32	383	9e-31	AP009493.1_prot_BAG23267.1_6438
SCO1133	CP007574.1_prot_DC74_810_804	0.74	330	1e-135	CP006871.1_prot_SAZ_31735_6053	0.57	330	8e-97	CP012382.1_prot_SAM23877_1215_1215	0.83	330	1e-154	BA000030.3_prot_BAC69250.1_1545	0.77	330	1e-142	CP002047.1_prot_SBI_08952_8949	0.51	332	7e-80	CP003219.1_prot_SCATT_55390_5537	0.56	325	2e-95	gi|21219647|ref|NP_625426.1|	100	330	0	CP006259.1_prot_B446_31320_6225	0.56	325	6e-91	CP010849.1_prot_TU94_04430_742	0.8	330	1e-151	HE971709.1_prot_CCK30991.1_6612	0.49	580	1e-147	CP005080.1_prot_SFUL_6630_6524	0.78	326	1e-144	CP009438.1_prot_SGLAU_29635_5828	0.36	100	5e-09	AP009493.1_prot_BAG23266.1_6437
SCO1134	CP007574.1_prot_DC74_809_803	0.85	177	2e-79	CP006871.1_prot_SAZ_04575_867	0.85	177	2e-79	CP012382.1_prot_SAM23877_1216_1216	0.97	179	2e-95	BA000030.3_prot_BAC69251.1_1546	0.89	170	8e-86	CP002047.1_prot_SBI_08953_8950	0.67	168	3e-58	CP003219.1_prot_SCATT_55370_5538	0.65	166	3e-59	gi|21219648|ref|NP_625427.1|	100	170	0	CP006259.1_prot_B446_31315_6224	0.64	169	8e-52	CP010849.1_prot_TU94_04435_743	0.88	170	2e-88	HE971709.1_prot_CCK31760.1_7381	0.71	464	0	CP005080.1_prot_SFUL_6629_6523	0.87	179	1e-84	CP009438.1_prot_SGLAU_13320_2622	0.39	164	1e-23	AP009493.1_prot_BAG23265.1_6436
SCO1153	CP007574.1_prot_DC74_6935_6839	0.85	286	1e-140	CP006871.1_prot_SAZ_36010_6880	0.85	286	1e-140	CP012382.1_prot_SAM23877_1236_1236	0.91	288	1e-153	BA000030.3_prot_BAC69286.1_1581	0.86	288	1e-143	CP002047.1_prot_SBI_01694_1694	0.82	288	1e-135	CP003219.1_prot_SCATT_08690_869	0.8	287	1e-130	gi|21219666|ref|NP_625445.1|	100	288	0	CP006259.1_prot_B446_05865_1156	0.87	288	1e-146	CP010849.1_prot_TU94_04570_766	0.89	288	1e-149	HE971709.1_prot_CCK31750.1_7371	0.94	341	0	CP005080.1_prot_SFUL_764_762	0.85	288	1e-143	CP009438.1_prot_SGLAU_04305_855	0.9	288	1e-150	AP009493.1_prot_BAG23146.1_6317
SCO1169	CP007574.1_prot_DC74_3208_3180	0.31	60	0.0008	CP006871.1_prot_SAZ_17115_3275	0.31	60	0.0008	CP012382.1_prot_SAM23877_1255_1255	0.94	387	0	BA000030.3_prot_BAC74893.1_7189	0.89	387	0	CP002047.1_prot_SBI_01709_1709	0.86	389	0	CP003219.1_prot_SCATT_01010_101	0.79	383	1e-176	gi|21219681|ref|NP_625460.1|	100	387	0	CP006259.1_prot_B446_05960_1173	0.89	387	0	CP010849.1_prot_TU94_04630_778	0.89	387	0	HE971709.1_prot_CCK31739.1_7360	0.83	405	0	CP005080.1_prot_SFUL_6423_6319	0.83	385	0	CP009438.1_prot_SGLAU_04370_868	0.9	387	0	AP009493.1_prot_BAG17899.1_1070
SCO1170	CP007574.1_prot_DC74_6912_6816	0.63	469	1e-155	CP006871.1_prot_SAZ_35895_6858	0.63	469	1e-155	CP012382.1_prot_SAM23877_1256_1256	0.79	481	0	BA000030.3_prot_BAC74892.2_7188	0.75	481	0	CP002047.1_prot_SBI_01710_1710	0.63	477	1e-161	CP003219.1_prot_SCATT_01020_102	0.61	408	1e-126	gi|32141134|ref|NP_733525.1|	100	481	0	CP006259.1_prot_B446_05965_1174	0.74	481	0	CP010849.1_prot_TU94_04635_779	0.76	476	0	HE971709.1_prot_CCK31946.1_7567	0.74	145	7e-57	CP005080.1_prot_SFUL_6422_6318	0.48	488	1e-106	CP009438.1_prot_SGLAU_04375_869	0.74	481	0	AP009493.1_prot_BAG17900.1_1071
SCO1174	CP007574.1_prot_DC74_7095_6995	0.81	507	0	CP006871.1_prot_SAZ_36790_7029	0.81	507	0	CP012382.1_prot_SAM23877_1262_1262	0.93	507	0	BA000030.3_prot_BAC74888.1_7184	0.91	507	0	CP002047.1_prot_SBI_02310_2310	0.84	507	0	CP003219.1_prot_SCATT_09460_946	0.73	507	0	gi|21219685|ref|NP_625464.1|	100	507	0	CP006259.1_prot_B446_05995_1180	0.91	507	0	CP010849.1_prot_TU94_20550_3704	0.39	490	1e-84	HE971709.1_prot_CCK32306.1_7927	0.3	435	1e-55	CP005080.1_prot_SFUL_98_97	0.83	507	0	CP009438.1_prot_SGLAU_04400_874	0.86	507	0	AP009493.1_prot_BAG17180.1_351
SCO1176	CP007574.1_prot_DC74_7636_7526	0.36	512	7e-68	CP006871.1_prot_SAZ_39400_7539	0.36	512	5e-68	CP012382.1_prot_SAM23877_1963_1963	0.5	580	1e-146	BA000030.3_prot_BAC74078.1_6373	0.5	578	1e-147	CP002047.1_prot_SBI_00453_453	0.56	594	0	CP003219.1_prot_SCATT_25870_2587	0.36	297	1e-45	gi|21219687|ref|NP_625466.1|	100	578	0	CP006259.1_prot_B446_09770_1934	0.5	575	1e-149	CP010849.1_prot_TU94_08045_1410	0.5	575	1e-151	HE971709.1_prot_CCK31736.1_7357	0.84	216	1e-104	CP005080.1_prot_SFUL_2915_2868	0.48	598	1e-150	CP009438.1_prot_SGLAU_08465_1673	0.5	584	1e-151	AP009493.1_prot_BAG17038.1_209
SCO1204	CP007574.1_prot_DC74_6832_6736	0.64	462	1e-168	CP006871.1_prot_SAZ_35485_6776	0.65	462	1e-168	CP012382.1_prot_SAM23877_1285_1285	0.82	461	0	BA000030.3_prot_BAC74845.1_7141	0.71	464	0	CP002047.1_prot_SBI_00393_393	0.38	448	2e-82	CP003219.1_prot_SCATT_54180_5418	0.63	465	1e-160	gi|21219714|ref|NP_625493.1|	100	464	0	CP006259.1_prot_B446_06300_1241	0.75	461	0	CP010849.1_prot_TU94_04750_802	0.77	461	0	HE971709.1_prot_CCK31731.1_7352	0.77	573	0	CP005080.1_prot_SFUL_363_361	0.67	466	1e-178	CP009438.1_prot_SGLAU_04810_956	0.75	461	0	AP009493.1_prot_BAG23591.1_6762
SCO1214	CP007574.1_prot_DC74_7288_7184	0.89	341	1e-176	CP006871.1_prot_SAZ_37765_7221	0.89	341	1e-176	CP012382.1_prot_SAM23877_1294_1294	0.98	341	0	BA000030.3_prot_BAC74834.1_7130	0.94	341	0	CP002047.1_prot_SBI_08890_8887	0.87	341	1e-171	CP003219.1_prot_SCATT_03410_341	0.87	341	1e-165	gi|21219724|ref|NP_625503.1|	100	341	0	CP006259.1_prot_B446_06350_1251	0.93	341	0	CP010849.1_prot_TU94_04790_810	0.94	341	0	HE971709.1_prot_CCK31730.1_7351	0.81	103	8e-44	CP005080.1_prot_SFUL_777_775	0.88	341	1e-174	CP009438.1_prot_SGLAU_04845_963	0.94	341	0	AP009493.1_prot_BAG23135.1_6306
SCO1223	CP007574.1_prot_DC74_4435_4387	0.78	399	1e-180	CP006871.1_prot_SAZ_23565_4490	0.78	399	0	CP012382.1_prot_SAM23877_1303_1303	0.88	407	0	BA000030.3_prot_BAC74823.1_7119	0.84	407	0	CP002047.1_prot_SBI_04733_4732	0.66	391	1e-134	CP003219.1_prot_SCATT_37380_3738	0.63	396	1e-133	gi|21219733|ref|NP_625512.1|	100	407	0	CP006259.1_prot_B446_06375_1256	0.87	406	0	CP010849.1_prot_TU94_04835_819	0.85	407	0	HE971709.1_prot_CCK31729.1_7350	0.88	100	2e-48	CP005080.1_prot_SFUL_4631_4541	0.65	398	1e-139	CP009438.1_prot_SGLAU_04890_972	0.87	405	0	AP009493.1_prot_BAG19532.1_2703
SCO1224	CP007574.1_prot_DC74_6850_6754	0.48	75	5e-12	CP006871.1_prot_SAZ_35575_6794	0.48	75	5e-12	CP012382.1_prot_SAM23877_1304_1304	0.8	150	3e-63	BA000030.3_prot_BAC69258.1_1553	0.77	148	7e-57	CP002047.1_prot_SBI_04329_4328	0.39	66	6e-09	CP003219.1_prot_SCATT_39380_3938	0.6	153	4e-40	gi|21219734|ref|NP_625513.1|	100	148	0	CP006259.1_prot_B446_04830_951	0.75	145	5e-57	CP010849.1_prot_TU94_04840_820	0.77	150	1e-60	HE971709.1_prot_CCK31722.1_7343	0.62	375	1e-120	CP005080.1_prot_SFUL_2199_2168	0.32	134	9e-08	CP009438.1_prot_SGLAU_03010_598	0.72	148	2e-56	AP009493.1_prot_BAG21744.1_4915
SCO1225	CP007574.1_prot_DC74_3333_3302	0.59	509	1e-167	CP006871.1_prot_SAZ_17755_3395	0.59	509	1e-166	CP012382.1_prot_SAM23877_1305_1305	0.78	504	0	BA000030.3_prot_BAC72887.1_5182	0.66	498	0	CP002047.1_prot_SBI_05663_5662	0.46	468	1e-123	CP003219.1_prot_SCATT_19250_1925	0.63	495	1e-159	gi|21219735|ref|NP_625514.1|	100	498	0	CP006259.1_prot_B446_12250_2429	0.53	451	1e-123	CP010849.1_prot_TU94_10060_1799	0.53	443	1e-124	HE971709.1_prot_CCK31721.1_7342	0.74	407	1e-170	CP005080.1_prot_SFUL_2493_2457	0.67	488	0	CP009438.1_prot_SGLAU_01845_365	0.63	500	1e-172	AP009493.1_prot_BAG21472.1_4643
SCO1228	CP007574.1_prot_DC74_2607_2581	0.56	223	7e-67	CP006871.1_prot_SAZ_14355_2752	0.57	218	9e-66	CP012382.1_prot_SAM23877_1313_1313	0.83	240	1e-108	BA000030.3_prot_BAC74822.1_7118	0.82	216	1e-102	CP002047.1_prot_SBI_07840_7839	0.55	223	5e-64	CP003219.1_prot_SCATT_03450_345	0.7	221	9e-81	gi|21219737|ref|NP_625516.1|	100	216	0	CP006259.1_prot_B446_06420_1265	0.84	216	1e-102	CP010849.1_prot_TU94_04965_840	0.85	221	1e-106	HE971709.1_prot_CCK31720.1_7341	0.87	410	0	CP005080.1_prot_SFUL_780_778	0.77	221	5e-99	CP009438.1_prot_SGLAU_04895_973	0.81	238	1e-107	AP009493.1_prot_BAG23132.1_6303
SCO1234	CP007574.1_prot_DC74_7276_7172	0.8	573	0	CP006871.1_prot_SAZ_37700_7208	0.8	573	0	CP012382.1_prot_SAM23877_1319_1319	0.91	573	0	BA000030.3_prot_BAC74817.1_7113	0.75	573	0	CP002047.1_prot_SBI_08876_8873	0.79	573	0	CP003219.1_prot_SCATT_03510_351	0.77	573	0	gi|21219743|ref|NP_625522.1|	100	573	0	CP006259.1_prot_B446_06450_1271	0.76	573	0	CP010849.1_prot_TU94_04995_846	0.77	573	0	HE971709.1_prot_CCK31719.1_7340	0.54	200	4e-47	CP005080.1_prot_SFUL_786_784	0.79	573	0	CP009438.1_prot_SGLAU_04935_981	0.75	573	0	AP009493.1_prot_BAG23126.1_6297
SCO1235	CP007574.1_prot_DC74_7275_7171	0.74	102	8e-42	CP006871.1_prot_SAZ_37695_7207	0.74	102	8e-42	CP012382.1_prot_SAM23877_1320_1320	0.88	103	4e-48	BA000030.3_prot_BAC74816.1_7112	0.86	103	2e-46	CP002047.1_prot_SBI_08875_8872	0.81	102	8e-44	CP003219.1_prot_SCATT_03520_352	0.74	102	4e-39	gi|21219744|ref|NP_625523.1|	100	103	0	CP006259.1_prot_B446_06455_1272	0.81	103	5e-44	CP010849.1_prot_TU94_05000_847	0.85	103	1e-45	HE971709.1_prot_CCK30343.1_5964	0.35	423	1e-65	CP005080.1_prot_SFUL_787_785	0.8	103	1e-41	CP009438.1_prot_SGLAU_04940_982	0.8	103	1e-43	AP009493.1_prot_BAG23125.1_6296
SCO1236	CP007574.1_prot_DC74_7274_7170	0.87	99	7e-48	CP006871.1_prot_SAZ_37690_7206	0.87	99	7e-48	CP012382.1_prot_SAM23877_1321_1321	0.92	100	4e-50	BA000030.3_prot_BAC74815.1_7111	0.9	100	4e-49	CP002047.1_prot_SBI_08874_8871	0.87	99	9e-47	CP003219.1_prot_SCATT_03530_353	0.86	99	9e-47	gi|21219745|ref|NP_625524.1|	100	100	0	CP006259.1_prot_B446_06460_1273	0.89	100	8e-49	CP010849.1_prot_TU94_05005_848	0.89	100	2e-49	HE971709.1_prot_CCK28991.1_4612	0.34	55	0.011	CP005080.1_prot_SFUL_788_786	0.88	100	1e-48	CP009438.1_prot_SGLAU_04945_983	0.86	100	4e-47	AP009493.1_prot_BAG23124.1_6295
SCO1243	CP007574.1_prot_DC74_7226_7126	0.55	374	1e-92	CP006871.1_prot_SAZ_37490_7168	0.55	374	7e-93	CP012382.1_prot_SAM23877_1332_1332	0.64	375	1e-122	BA000030.3_prot_BAC74805.1_7101	0.61	375	1e-118	CP002047.1_prot_SBI_08864_8861	0.49	393	9e-81	CP003219.1_prot_SCATT_03590_359	0.49	373	2e-88	gi|21219752|ref|NP_625531.1|	100	375	0	CP006259.1_prot_B446_06505_1282	0.61	375	1e-116	CP010849.1_prot_TU94_05055_858	0.61	375	1e-116	HE971709.1_prot_CCK28786.1_4407	0.31	173	2e-17	CP005080.1_prot_SFUL_801_799	0.54	373	4e-94	CP009438.1_prot_SGLAU_04995_993	0.63	375	1e-122	AP009493.1_prot_BAG23112.1_6283
SCO1244	CP007574.1_prot_DC74_7225_7125	0.79	334	1e-156	CP006871.1_prot_SAZ_37485_7167	0.79	334	1e-156	CP012382.1_prot_SAM23877_1333_1333	0.88	336	1e-174	BA000030.3_prot_BAC74804.1_7100	0.84	335	1e-166	CP002047.1_prot_SBI_08863_8860	0.78	335	1e-155	CP003219.1_prot_SCATT_03600_360	0.68	407	1e-146	gi|21219753|ref|NP_625532.1|	100	335	0	CP006259.1_prot_B446_06510_1283	0.84	336	1e-165	CP010849.1_prot_TU94_05060_859	0.84	335	1e-164	HE971709.1_prot_CCK28772.1_4393	0.29	245	7e-21	CP005080.1_prot_SFUL_802_800	0.8	335	1e-160	CP009438.1_prot_SGLAU_05000_994	0.74	412	1e-171	AP009493.1_prot_BAG23111.1_6282
SCO1245	CP007574.1_prot_DC74_7224_7124	0.79	417	0	CP006871.1_prot_SAZ_37480_7166	0.79	417	0	CP012382.1_prot_SAM23877_1334_1334	0.9	410	0	BA000030.3_prot_BAC74803.1_7099	0.85	412	0	CP002047.1_prot_SBI_08862_8859	0.77	418	0	CP003219.1_prot_SCATT_03610_361	0.79	413	0	gi|21219754|ref|NP_625533.1|	100	412	0	CP006259.1_prot_B446_06515_1284	0.86	410	0	CP010849.1_prot_TU94_05065_860	0.87	406	0	HE971709.1_prot_CCK30345.1_5966	0.4	320	1e-65	CP005080.1_prot_SFUL_803_801	0.81	408	0	CP009438.1_prot_SGLAU_05005_995	0.87	407	0	AP009493.1_prot_BAG23110.1_6281
SCO1246	CP007574.1_prot_DC74_7223_7123	0.5	181	2e-32	CP006871.1_prot_SAZ_37470_7164	0.52	191	6e-37	CP012382.1_prot_SAM23877_1335_1335	0.57	238	2e-62	BA000030.3_prot_BAC74802.1_7098	0.54	203	2e-48	CP002047.1_prot_SBI_08861_8858	0.48	237	5e-42	CP003219.1_prot_SCATT_03620_362	0.5	200	3e-40	gi|21219755|ref|NP_625534.1|	100	203	0	CP006259.1_prot_B446_06520_1285	0.51	236	5e-53	CP010849.1_prot_TU94_22470_4058	0.34	41	2.7	HE971709.1_prot_CCK26871.1_2492	0.38	47	5e-05	CP005080.1_prot_SFUL_804_802	0.48	198	1e-37	CP009438.1_prot_SGLAU_05010_996	0.48	235	4e-45	AP009493.1_prot_BAG23109.1_6280
SCO1254	CP007574.1_prot_DC74_7204_7104	0.81	475	0	CP006871.1_prot_SAZ_37355_7141	0.8	475	0	CP012382.1_prot_SAM23877_1341_1341	0.86	480	0	BA000030.3_prot_BAC74788.1_7084	0.85	478	0	CP002047.1_prot_SBI_08850_8847	0.82	474	0	CP003219.1_prot_SCATT_03710_371	0.79	474	0	gi|32141137|ref|NP_733528.1|	100	478	0	CP006259.1_prot_B446_06570_1295	0.84	480	0	CP010849.1_prot_TU94_05150_874	0.85	480	0	HE971709.1_prot_CCK31384.1_7005	0.41	289	4e-46	CP005080.1_prot_SFUL_812_810	0.81	480	0	CP009438.1_prot_SGLAU_05060_1006	0.85	480	0	AP009493.1_prot_BAG23101.1_6272
SCO1266	CP007574.1_prot_DC74_622_620	0.55	405	3e-92	CP006871.1_prot_SAZ_03625_686	0.55	405	3e-92	CP012382.1_prot_SAM23877_7347_7347	0.48	401	7e-92	BA000030.3_prot_BAC70003.1_2298	0.49	400	6e-97	CP002047.1_prot_SBI_01948_1948	0.5	402	3e-93	CP003219.1_prot_SCATT_56090_5609	0.48	411	2e-80	gi|21219774|ref|NP_625553.1|	100	400	0	CP006259.1_prot_B446_27915_5548	0.48	400	3e-95	CP010849.1_prot_TU94_10315_1849	0.36	416	5e-66	HE971709.1_prot_CCK31691.1_7312	0.8	375	1e-166	CP005080.1_prot_SFUL_2332_2300	0.51	414	1e-100	CP009438.1_prot_SGLAU_10980_2168	0.36	418	1e-66	AP009493.1_prot_BAG23468.1_6639
SCO1267	CP007574.1_prot_DC74_621_619	0.34	69	0.0002	0	0	0	0	CP012382.1_prot_SAM23877_7348_7348	0.33	66	9e-05	BA000030.3_prot_BAC68318.1_612	0.35	71	4e-06	CP002047.1_prot_SBI_01947_1947	0.46	32	0.016	CP003219.1_prot_SCATT_35690_3569	0.33	36	0.09	gi|21219775|ref|NP_625554.1|	100	71	0	CP006259.1_prot_B446_27920_5549	0.51	29	0.011	CP010849.1_prot_TU94_15070_2722	0.6	20	6.6	HE971709.1_prot_CCK31673.1_7294	0.66	311	1e-105	CP005080.1_prot_SFUL_2331_2299	0.35	71	0.0001	CP009438.1_prot_SGLAU_00465_89	0.47	21	5.1	AP009493.1_prot_BAG23467.1_6638
SCO1269	CP007574.1_prot_DC74_4157_4111	0.31	173	4e-17	CP006871.1_prot_SAZ_22150_4222	0.31	173	4e-17	CP012382.1_prot_SAM23877_3827_3827	0.32	173	6e-19	BA000030.3_prot_BAC72075.1_4370	0.32	173	1e-18	CP002047.1_prot_SBI_05431_5430	0.26	298	8e-19	CP003219.1_prot_SCATT_44180_4419	0.31	180	6e-18	gi|21219777|ref|NP_625556.1|	100	173	0	CP006259.1_prot_B446_19410_3853	0.26	297	5e-19	CP010849.1_prot_TU94_16250_2925	0.31	178	1e-17	HE971709.1_prot_CCK31651.1_7272	0.86	389	0	CP005080.1_prot_SFUL_3491_3434	0.32	178	2e-19	CP009438.1_prot_SGLAU_17505_3432	0.32	173	5e-19	AP009493.1_prot_BAG20578.1_3749
SCO1270	CP007574.1_prot_DC74_4144_4098	0.29	238	6e-21	CP006871.1_prot_SAZ_22085_4209	0.29	238	5e-21	CP012382.1_prot_SAM23877_3841_3841	0.28	263	4e-21	BA000030.3_prot_BAC72088.1_4383	0.28	245	6e-21	CP002047.1_prot_SBI_05443_5442	0.3	275	3e-22	CP003219.1_prot_SCATT_44200_4420	0.35	250	1e-35	gi|21219778|ref|NP_625557.1|	100	245	0	CP006259.1_prot_B446_19465_3864	0.29	263	5e-22	CP010849.1_prot_TU94_16185_2913	0.3	260	6e-22	HE971709.1_prot_CCK31648.1_7269	0.81	288	1e-136	CP005080.1_prot_SFUL_3475_3418	0.31	245	1e-22	CP009438.1_prot_SGLAU_17575_3446	0.29	245	7e-22	AP009493.1_prot_BAG20594.1_3765
SCO1271	CP007574.1_prot_DC74_2878_2850	0.4	334	5e-66	CP006871.1_prot_SAZ_15775_3024	0.4	334	5e-66	CP012382.1_prot_SAM23877_2459_2459	0.39	330	2e-64	BA000030.3_prot_BAC73499.1_5794	0.38	342	2e-63	CP002047.1_prot_SBI_07453_7452	0.39	322	4e-63	CP003219.1_prot_SCATT_14930_1493	0.42	322	5e-70	gi|21219779|ref|NP_625558.1|	100	342	0	CP006259.1_prot_B446_12465_2472	0.38	338	7e-64	CP010849.1_prot_TU94_10305_1847	0.39	330	1e-64	HE971709.1_prot_CCK25061.1_682	0.36	247	2e-24	CP005080.1_prot_SFUL_1971_1948	0.39	330	5e-64	CP009438.1_prot_SGLAU_10970_2166	0.38	327	3e-58	AP009493.1_prot_BAG21936.1_5107
SCO1272	CP007574.1_prot_DC74_2879_2851	0.39	48	0.0002	CP006871.1_prot_SAZ_15780_3025	0.39	48	0.0002	CP012382.1_prot_SAM23877_2460_2460	0.39	48	0.0002	BA000030.3_prot_BAC73498.1_5793	0.41	48	6e-05	CP002047.1_prot_SBI_06846_6845	0.41	48	8e-06	CP003219.1_prot_SCATT_32680_3268	0.44	50	1e-05	gi|21219780|ref|NP_625559.1|	100	48	0	CP006259.1_prot_B446_12470_2473	0.39	48	0.0003	CP010849.1_prot_TU94_31835_5728	0.37	48	5e-07	HE971709.1_prot_CCK31636.1_7257	0.84	247	1e-117	CP005080.1_prot_SFUL_4004_3920	0.43	48	1e-07	CP009438.1_prot_SGLAU_26365_5178	0.39	48	4e-05	AP009493.1_prot_BAG21935.1_5106
SCO1284	CP007574.1_prot_DC74_2026_2008	0.34	382	3e-46	CP006871.1_prot_SAZ_10770_2054	0.34	382	3e-46	CP012382.1_prot_SAM23877_1365_1365	0.75	415	1e-170	BA000030.3_prot_BAC69996.1_2291	0.42	400	2e-90	CP002047.1_prot_SBI_01944_1944	0.41	400	2e-88	CP003219.1_prot_SCATT_55890_5589	0.61	408	1e-138	gi|21219792|ref|NP_625571.1|	100	400	0	CP006259.1_prot_B446_27950_5555	0.42	400	1e-91	CP010849.1_prot_TU94_00815_130	0.42	398	2e-90	HE971709.1_prot_CCK31635.1_7256	0.83	253	1e-119	CP005080.1_prot_SFUL_1092_1079	0.35	374	4e-47	CP009438.1_prot_SGLAU_31470_6195	0.48	389	3e-86	AP009493.1_prot_BAG22792.1_5963
SCO1290	CP007574.1_prot_DC74_7197_7097	0.73	490	0	CP006871.1_prot_SAZ_37320_7134	0.73	490	0	CP012382.1_prot_SAM23877_1371_1371	0.9	494	0	BA000030.3_prot_BAC74775.1_7071	0.85	494	0	CP002047.1_prot_SBI_08831_8828	0.77	491	0	CP003219.1_prot_SCATT_42120_4212	0.29	67	2.6	gi|32141138|ref|NP_733529.1|	100	494	0	CP006259.1_prot_B446_06640_1309	0.86	494	0	CP010849.1_prot_TU94_05185_881	0.88	494	0	HE971709.1_prot_CCK31595.1_7216	0.85	961	0	CP005080.1_prot_SFUL_823_820	0.72	490	0	CP009438.1_prot_SGLAU_05130_1020	0.84	491	0	AP009493.1_prot_BAG23089.1_6260
SCO1294	CP007574.1_prot_DC74_5133_5071	0.33	393	2e-40	CP006871.1_prot_SAZ_27355_5210	0.33	393	2e-40	CP012382.1_prot_SAM23877_1373_1373	0.83	407	0	BA000030.3_prot_BAC74773.1_7069	0.81	372	1e-166	CP002047.1_prot_SBI_04277_4277	0.34	397	2e-39	CP003219.1_prot_SCATT_08140_814	0.55	389	3e-97	gi|21219801|ref|NP_625580.1|	100	372	0	CP006259.1_prot_B446_06660_1313	0.78	403	1e-172	CP010849.1_prot_TU94_05205_884	0.81	384	1e-170	HE971709.1_prot_CCK31585.1_7206	0.94	831	0	CP005080.1_prot_SFUL_827_824	0.74	402	1e-163	CP009438.1_prot_SGLAU_05140_1022	0.83	369	1e-170	AP009493.1_prot_BAG23085.1_6256
SCO1310	CP007574.1_prot_DC74_6345_6254	0.59	250	3e-72	CP006871.1_prot_SAZ_31870_6079	0.55	308	4e-84	CP012382.1_prot_SAM23877_7293_7293	0.52	319	4e-79	BA000030.3_prot_BAC74754.1_7050	0.65	311	1e-103	CP002047.1_prot_SBI_00477_477	0.55	307	2e-88	CP003219.1_prot_SCATT_50550_5055	0.32	67	0.6	gi|21219817|ref|NP_625596.1|	100	311	0	CP006259.1_prot_B446_06750_1331	0.63	313	3e-98	CP010849.1_prot_TU94_24100_4354	0.53	26	5	HE971709.1_prot_CCK31584.1_7205	0.81	202	3e-87	CP005080.1_prot_SFUL_3471_3414	0.37	62	0.86	CP009438.1_prot_SGLAU_05220_1038	0.64	322	1e-104	AP009493.1_prot_BAG17992.1_1163
SCO1324	CP007574.1_prot_DC74_7430_7324	0.48	396	5e-96	CP006871.1_prot_SAZ_38355_7335	0.48	396	1e-96	CP012382.1_prot_SAM23877_6355_6355	0.42	412	7e-73	BA000030.3_prot_BAC74737.1_7033	0.84	389	0	CP002047.1_prot_SBI_05536_5535	0.8	393	0	CP003219.1_prot_SCATT_56210_5621	0.5	396	3e-96	gi|21219830|ref|NP_625609.1|	100	389	0	CP006259.1_prot_B446_06875_1356	0.86	389	0	CP010849.1_prot_TU94_29490_5312	0.43	407	2e-72	HE971709.1_prot_CCK31582.1_7203	0.8	526	0	CP005080.1_prot_SFUL_1585_1567	0.47	396	1e-94	CP009438.1_prot_SGLAU_05290_1052	0.85	389	0	AP009493.1_prot_BAG22323.1_5494
SCO1326	CP007574.1_prot_DC74_6003_5920	0.31	61	1.2	CP006871.1_prot_SAZ_31090_5931	0.31	61	0.81	CP012382.1_prot_SAM23877_1397_1397	0.91	291	1e-153	BA000030.3_prot_BAC74732.1_7028	0.8	291	1e-136	CP002047.1_prot_SBI_08807_8804	0.72	291	1e-122	CP003219.1_prot_SCATT_49600_4960	0.3	289	6e-28	gi|21219832|ref|NP_625611.1|	100	291	0	CP006259.1_prot_B446_06885_1358	0.81	289	1e-131	CP010849.1_prot_TU94_05330_908	0.83	288	1e-139	HE971709.1_prot_CCK31580.1_7201	0.85	658	0	CP005080.1_prot_SFUL_848_845	0.77	291	1e-129	CP009438.1_prot_SGLAU_05310_1056	0.84	289	1e-139	AP009493.1_prot_BAG23064.1_6235
SCO1335	CP007574.1_prot_DC74_7660_7550	0.38	194	3e-21	CP006871.1_prot_SAZ_39525_7562	0.38	194	4e-21	CP012382.1_prot_SAM23877_1399_1399	0.72	244	7e-91	BA000030.3_prot_BAC71365.1_3660	0.34	243	8e-24	CP002047.1_prot_SBI_06758_6757	0.41	191	1e-24	CP003219.1_prot_SCATT_03810_381	0.55	245	6e-60	gi|21219841|ref|NP_625620.1|	100	243	0	CP006259.1_prot_B446_21210_4211	0.36	192	2e-20	CP010849.1_prot_TU94_05370_915	0.65	246	8e-82	HE971709.1_prot_CCK31579.1_7200	0.7	789	0	CP005080.1_prot_SFUL_6236_6133	0.34	245	4e-23	CP009438.1_prot_SGLAU_28965_5694	0.4	186	7e-23	AP009493.1_prot_BAG20075.1_3246
SCO1345	CP007574.1_prot_DC74_1563_1551	0.78	249	1e-115	CP006871.1_prot_SAZ_08315_1583	0.78	249	1e-114	CP012382.1_prot_SAM23877_1409_1409	0.89	253	1e-126	BA000030.3_prot_BAC74720.1_7016	0.83	252	1e-119	CP002047.1_prot_SBI_08767_8764	0.8	252	1e-114	CP003219.1_prot_SCATT_06890_689	0.76	246	1e-106	gi|21219851|ref|NP_625630.1|	100	252	0	CP006259.1_prot_B446_06935_1368	0.83	252	1e-120	CP010849.1_prot_TU94_05415_924	0.86	251	1e-123	HE971709.1_prot_CCK31548.1_7169	0.72	254	1e-100	CP005080.1_prot_SFUL_865_862	0.8	247	1e-112	CP009438.1_prot_SGLAU_05365_1067	0.84	253	1e-120	AP009493.1_prot_BAG23046.1_6217
SCO1346	CP007574.1_prot_DC74_1564_1552	0.78	252	1e-108	CP006871.1_prot_SAZ_08320_1584	0.79	252	1e-108	CP012382.1_prot_SAM23877_1410_1410	0.87	253	1e-125	BA000030.3_prot_BAC74719.1_7015	0.81	253	1e-116	CP002047.1_prot_SBI_08766_8763	0.75	253	1e-104	CP003219.1_prot_SCATT_06900_690	0.79	253	1e-108	gi|21219852|ref|NP_625631.1|	100	253	0	CP006259.1_prot_B446_06940_1369	0.84	253	1e-119	CP010849.1_prot_TU94_05420_925	0.86	253	1e-124	HE971709.1_prot_CCK31527.1_7148	0.83	90	7e-38	CP005080.1_prot_SFUL_866_863	0.76	253	1e-101	CP009438.1_prot_SGLAU_05370_1068	0.84	253	1e-121	AP009493.1_prot_BAG23045.1_6216
SCO1378	CP007574.1_prot_DC74_1665_1653	0.78	960	0	CP006871.1_prot_SAZ_08845_1685	0.78	960	0	CP012382.1_prot_SAM23877_1436_1436	0.89	961	0	BA000030.3_prot_BAC74698.1_6994	0.85	961	0	CP002047.1_prot_SBI_08743_8740	0.78	964	0	CP003219.1_prot_SCATT_07130_713	0.77	960	0	gi|21219883|ref|NP_625662.1|	100	961	0	CP006259.1_prot_B446_07100_1401	0.84	961	0	CP010849.1_prot_TU94_05625_958	0.86	961	0	HE971709.1_prot_CCK31526.1_7147	0.83	161	4e-74	CP005080.1_prot_SFUL_897_894	0.8	961	0	CP009438.1_prot_SGLAU_05485_1091	0.84	961	0	AP009493.1_prot_BAG22980.1_6151
SCO1388	CP007574.1_prot_DC74_1675_1663	0.91	831	0	CP006871.1_prot_SAZ_08895_1695	0.91	831	0	CP012382.1_prot_SAM23877_1446_1446	0.96	831	0	BA000030.3_prot_BAC74688.1_6984	0.93	831	0	CP002047.1_prot_SBI_08733_8730	0.9	831	0	CP003219.1_prot_SCATT_07240_724	0.9	831	0	gi|21219892|ref|NP_625671.1|	100	831	0	CP006259.1_prot_B446_07150_1411	0.94	831	0	CP010849.1_prot_TU94_05675_968	0.94	831	0	HE971709.1_prot_CCK31525.1_7146	0.79	429	0	CP005080.1_prot_SFUL_907_904	0.91	830	0	CP009438.1_prot_SGLAU_05535_1101	0.94	831	0	AP009493.1_prot_BAG22970.1_6141
SCO1389	CP007574.1_prot_DC74_1676_1664	0.77	202	2e-82	CP006871.1_prot_SAZ_08900_1696	0.77	202	2e-82	CP012382.1_prot_SAM23877_1447_1447	0.83	202	2e-83	BA000030.3_prot_BAC74687.1_6983	0.81	202	2e-87	CP002047.1_prot_SBI_08732_8729	0.79	202	3e-84	CP003219.1_prot_SCATT_07250_725	0.76	202	3e-81	gi|21219893|ref|NP_625672.1|	100	202	0	CP006259.1_prot_B446_07155_1412	0.8	202	8e-83	CP010849.1_prot_TU94_05680_969	0.82	202	8e-89	HE971709.1_prot_CCK31524.1_7145	0.72	214	3e-86	CP005080.1_prot_SFUL_908_905	0.8	202	4e-86	CP009438.1_prot_SGLAU_05540_1102	0.82	202	1e-88	AP009493.1_prot_BAG22969.1_6140
SCO1391	CP007574.1_prot_DC74_1678_1666	0.8	526	0	CP006871.1_prot_SAZ_08925_1698	0.8	526	0	CP012382.1_prot_SAM23877_1449_1449	0.83	526	0	BA000030.3_prot_BAC74685.1_6981	0.8	526	0	CP002047.1_prot_SBI_01987_1987	0.79	526	0	CP003219.1_prot_SCATT_07270_727	0.77	517	0	gi|21219895|ref|NP_625674.1|	100	526	0	CP006259.1_prot_B446_07165_1414	0.79	526	0	CP010849.1_prot_TU94_05705_971	0.8	526	0	HE971709.1_prot_CCK31523.1_7144	0.9	195	5e-95	CP005080.1_prot_SFUL_913_907	0.76	556	0	CP009438.1_prot_SGLAU_05565_1104	0.79	526	0	AP009493.1_prot_BAG22967.1_6138
SCO1393	CP007574.1_prot_DC74_1680_1668	0.78	661	0	CP006871.1_prot_SAZ_08935_1700	0.78	661	0	CP012382.1_prot_SAM23877_1451_1451	0.89	657	0	BA000030.3_prot_BAC74681.1_6977	0.85	658	0	CP002047.1_prot_SBI_01989_1989	0.79	661	0	CP003219.1_prot_SCATT_07310_731	0.74	658	0	gi|21219897|ref|NP_625676.1|	100	658	0	CP006259.1_prot_B446_07175_1416	0.84	658	0	CP010849.1_prot_TU94_05715_973	0.86	658	0	HE971709.1_prot_CCK31516.1_7137	0.85	455	0	CP005080.1_prot_SFUL_915_909	0.8	660	0	CP009438.1_prot_SGLAU_05575_1106	0.85	658	0	AP009493.1_prot_BAG22965.1_6136
SCO1394	CP007574.1_prot_DC74_1681_1669	0.62	785	0	CP006871.1_prot_SAZ_08940_1701	0.62	779	0	CP012382.1_prot_SAM23877_1452_1452	0.73	789	0	BA000030.3_prot_BAC74680.1_6976	0.68	790	0	CP002047.1_prot_SBI_01990_1990	0.62	793	0	CP003219.1_prot_SCATT_07320_733	0.6	698	0	gi|21219898|ref|NP_625677.1|	100	790	0	CP006259.1_prot_B446_07180_1417	0.69	740	0	CP010849.1_prot_TU94_05720_974	0.7	789	0	HE971709.1_prot_CCK31500.1_7121	0.92	483	0	CP005080.1_prot_SFUL_916_910	0.62	792	0	CP009438.1_prot_SGLAU_05580_1107	0.68	790	0	AP009493.1_prot_BAG22964.1_6135
SCO1419	CP007574.1_prot_DC74_7113_7013	0.59	259	5e-79	CP006871.1_prot_SAZ_36880_7047	0.59	259	5e-79	CP012382.1_prot_SAM23877_1479_1479	0.75	257	1e-104	BA000030.3_prot_BAC74638.1_6934	0.72	254	1e-101	CP002047.1_prot_SBI_02034_2034	0.28	230	8e-16	CP003219.1_prot_SCATT_53970_5397	0.59	252	2e-76	gi|21219922|ref|NP_625701.1|	100	254	0	CP006259.1_prot_B446_07335_1448	0.72	250	2e-98	CP010849.1_prot_TU94_05865_999	0.72	257	4e-99	HE971709.1_prot_CCK31498.1_7119	0.91	228	1e-121	CP005080.1_prot_SFUL_938_932	0.63	251	2e-80	CP009438.1_prot_SGLAU_05700_1131	0.71	255	1e-100	AP009493.1_prot_BAG22942.1_6113
SCO1438	CP007574.1_prot_DC74_1890_1876	0.76	285	1e-125	CP006871.1_prot_SAZ_10030_1916	0.76	285	1e-125	CP012382.1_prot_SAM23877_1499_1499	0.95	285	1e-158	BA000030.3_prot_BAC74618.1_6914	0.9	285	1e-150	CP002047.1_prot_SBI_02325_2325	0.75	285	1e-125	CP003219.1_prot_SCATT_53750_5375	0.76	285	1e-126	gi|32141143|ref|NP_733534.1|	100	285	0	CP006259.1_prot_B446_07450_1471	0.94	285	1e-153	CP010849.1_prot_TU94_05940_1014	0.9	285	1e-150	HE971709.1_prot_CCK31494.1_7115	0.83	309	1e-148	CP005080.1_prot_SFUL_959_953	0.83	285	1e-136	CP009438.1_prot_SGLAU_05790_1149	0.9	285	1e-150	AP009493.1_prot_BAG22924.1_6095
SCO1439	CP007574.1_prot_DC74_1891_1877	0.73	90	1e-32	CP006871.1_prot_SAZ_10035_1917	0.73	90	1e-32	CP012382.1_prot_SAM23877_1500_1500	0.82	90	6e-38	BA000030.3_prot_BAC74617.1_6913	0.83	90	2e-38	CP002047.1_prot_SBI_02326_2326	0.66	90	6e-30	CP003219.1_prot_SCATT_53740_5374	0.73	90	5e-31	gi|21219941|ref|NP_625720.1|	100	90	0	CP006259.1_prot_B446_07455_1472	0.81	90	1e-36	CP010849.1_prot_TU94_05945_1015	0.82	90	1e-37	HE971709.1_prot_CCK31491.1_7112	0.95	402	0	CP005080.1_prot_SFUL_960_954	0.78	90	2e-35	CP009438.1_prot_SGLAU_05795_1150	0.81	90	5e-37	AP009493.1_prot_BAG22923.1_6094
SCO1440	CP007574.1_prot_DC74_1892_1878	0.81	161	5e-73	CP006871.1_prot_SAZ_10040_1918	0.81	161	5e-73	CP012382.1_prot_SAM23877_1501_1501	0.89	161	2e-78	BA000030.3_prot_BAC74616.1_6912	0.88	161	6e-78	CP002047.1_prot_SBI_02327_2327	0.77	157	1e-65	CP003219.1_prot_SCATT_53730_5373	0.81	161	2e-72	gi|21219942|ref|NP_625721.1|	100	161	0	CP006259.1_prot_B446_07460_1473	0.85	161	7e-76	CP010849.1_prot_TU94_05950_1016	0.88	161	1e-77	HE971709.1_prot_CCK31488.1_7109	0.93	182	4e-95	CP005080.1_prot_SFUL_961_955	0.85	161	1e-75	CP009438.1_prot_SGLAU_05800_1151	0.86	161	5e-77	AP009493.1_prot_BAG22922.1_6093
SCO1441	CP007574.1_prot_DC74_1893_1879	0.76	429	0	CP006871.1_prot_SAZ_10045_1919	0.76	429	0	CP012382.1_prot_SAM23877_1502_1502	0.87	429	0	BA000030.3_prot_BAC74615.1_6911	0.81	429	0	CP002047.1_prot_SBI_02328_2328	0.72	424	1e-178	CP003219.1_prot_SCATT_53720_5372	0.73	415	1e-168	gi|21219943|ref|NP_625722.1|	100	429	0	CP006259.1_prot_B446_07465_1474	0.82	419	0	CP010849.1_prot_TU94_05955_1017	0.85	429	0	HE971709.1_prot_CCK31486.1_7107	0.92	277	1e-145	CP005080.1_prot_SFUL_962_956	0.78	418	0	CP009438.1_prot_SGLAU_05805_1152	0.8	433	0	AP009493.1_prot_BAG22921.1_6092
SCO1442	CP007574.1_prot_DC74_1894_1880	0.65	216	1e-76	CP006871.1_prot_SAZ_10050_1920	0.65	216	1e-76	CP012382.1_prot_SAM23877_1503_1503	0.89	214	1e-107	BA000030.3_prot_BAC74614.1_6910	0.65	214	1e-80	0	0	0	0	CP003219.1_prot_SCATT_53710_5371	0.63	215	5e-61	gi|21219944|ref|NP_625723.1|	100	214	0	CP006259.1_prot_B446_07470_1475	0.71	214	3e-84	CP010849.1_prot_TU94_05960_1018	0.86	214	1e-101	HE971709.1_prot_CCK31485.1_7106	0.86	366	0	CP005080.1_prot_SFUL_963_957	0.76	213	3e-90	CP009438.1_prot_SGLAU_05810_1153	0.72	214	2e-86	AP009493.1_prot_BAG22920.1_6091
SCO1443	CP007574.1_prot_DC74_1895_1881	0.8	194	4e-87	CP006871.1_prot_SAZ_10055_1921	0.8	194	4e-87	CP012382.1_prot_SAM23877_1504_1504	0.95	200	1e-102	BA000030.3_prot_BAC74613.1_6909	0.88	194	4e-98	CP002047.1_prot_SBI_02329_2329	0.87	194	1e-93	CP003219.1_prot_SCATT_53700_5370	0.82	197	3e-88	gi|21219945|ref|NP_625724.1|	100	194	0	CP006259.1_prot_B446_07475_1476	0.87	202	1e-96	CP010849.1_prot_TU94_05965_1019	0.91	200	1e-102	HE971709.1_prot_CCK31484.1_7105	0.93	1102	0	CP005080.1_prot_SFUL_964_958	0.84	194	2e-90	CP009438.1_prot_SGLAU_05815_1154	0.88	200	1e-100	AP009493.1_prot_BAG22919.1_6090
SCO1450	CP007574.1_prot_DC74_1904_1890	0.68	455	1e-172	CP006871.1_prot_SAZ_10100_1930	0.68	455	1e-172	CP012382.1_prot_SAM23877_1511_1511	0.86	458	0	BA000030.3_prot_BAC74608.1_6904	0.83	455	0	CP002047.1_prot_SBI_02335_2335	0.77	457	0	CP003219.1_prot_SCATT_53660_5366	0.69	452	1e-175	gi|21219952|ref|NP_625731.1|	100	455	0	CP006259.1_prot_B446_07500_1481	0.81	457	0	CP010849.1_prot_TU94_05985_1023	0.85	457	0	HE971709.1_prot_CCK31483.1_7104	0.93	380	0	CP005080.1_prot_SFUL_970_964	0.8	458	0	CP009438.1_prot_SGLAU_05840_1159	0.86	455	0	AP009493.1_prot_BAG22913.1_6084
SCO1461	CP007574.1_prot_DC74_1915_1901	0.84	488	0	CP006871.1_prot_SAZ_10155_1940	0.84	488	0	CP012382.1_prot_SAM23877_1520_1520	0.96	480	0	BA000030.3_prot_BAC74595.1_6891	0.91	483	0	CP002047.1_prot_SBI_02345_2345	0.85	479	0	CP003219.1_prot_SCATT_53580_5358	0.86	480	0	gi|21219963|ref|NP_625742.1|	100	483	0	CP006259.1_prot_B446_07580_1497	0.91	480	0	CP010849.1_prot_TU94_06020_1030	0.93	480	0	HE971709.1_prot_CCK31481.1_7102	0.95	428	0	CP005080.1_prot_SFUL_977_971	0.88	479	0	CP009438.1_prot_SGLAU_05880_1167	0.92	480	0	AP009493.1_prot_BAG22895.1_6066
SCO1464	CP007574.1_prot_DC74_1919_1905	0.85	226	1e-111	CP006871.1_prot_SAZ_10175_1944	0.85	226	1e-111	CP012382.1_prot_SAM23877_1523_1523	0.93	228	1e-124	BA000030.3_prot_BAC74591.1_6887	0.9	228	1e-120	CP002047.1_prot_SBI_02347_2347	0.85	219	1e-108	CP003219.1_prot_SCATT_53520_5352	0.85	228	1e-113	gi|21219966|ref|NP_625745.1|	100	228	0	CP006259.1_prot_B446_07600_1501	0.92	228	1e-122	CP010849.1_prot_TU94_06035_1033	0.92	228	1e-117	HE971709.1_prot_CCK31480.1_7101	0.92	326	1e-179	CP005080.1_prot_SFUL_980_974	0.88	226	1e-112	CP009438.1_prot_SGLAU_05900_1171	0.93	228	1e-124	AP009493.1_prot_BAG22892.1_6063
SCO1473	CP007574.1_prot_DC74_1927_1913	0.78	312	1e-136	CP006871.1_prot_SAZ_10215_1952	0.78	312	1e-136	CP012382.1_prot_SAM23877_1525_1525	0.89	309	1e-156	BA000030.3_prot_BAC74588.1_6884	0.83	309	1e-149	CP002047.1_prot_SBI_02351_2351	0.78	309	1e-137	CP003219.1_prot_SCATT_53500_5350	0.75	312	1e-128	gi|21219975|ref|NP_625754.1|	100	309	0	CP006259.1_prot_B446_07610_1503	0.85	309	1e-151	CP010849.1_prot_TU94_06045_1035	0.86	309	1e-153	HE971709.1_prot_CCK31479.1_7100	0.85	181	2e-80	CP005080.1_prot_SFUL_982_976	0.82	309	1e-146	CP009438.1_prot_SGLAU_05910_1173	0.85	310	1e-152	AP009493.1_prot_BAG22890.1_6061
SCO1476	CP007574.1_prot_DC74_1931_1917	0.92	402	0	CP006871.1_prot_SAZ_10245_1958	0.92	402	0	CP012382.1_prot_SAM23877_1528_1528	0.98	402	0	BA000030.3_prot_BAC74585.1_6881	0.93	402	0	CP002047.1_prot_SBI_02354_2354	0.91	402	0	CP003219.1_prot_SCATT_53460_5346	0.93	402	0	gi|21219978|ref|NP_625757.1|	100	402	0	CP006259.1_prot_B446_07625_1506	0.95	402	0	CP010849.1_prot_TU94_06060_1038	0.95	402	0	HE971709.1_prot_CCK31473.1_7094	0.94	363	0	CP005080.1_prot_SFUL_985_979	0.93	402	0	CP009438.1_prot_SGLAU_05925_1176	0.94	402	0	AP009493.1_prot_BAG22887.1_6058
SCO1477	CP007574.1_prot_DC74_1933_1919	0.82	218	1e-100	CP006871.1_prot_SAZ_10250_1959	0.7	401	1e-155	CP012382.1_prot_SAM23877_1529_1529	0.78	399	1e-176	BA000030.3_prot_BAC74584.1_6880	0.75	402	1e-168	CP002047.1_prot_SBI_02355_2355	0.73	401	1e-163	CP003219.1_prot_SCATT_53450_5345	0.7	399	1e-155	gi|32141144|ref|NP_733535.1|	100	402	0	CP006259.1_prot_B446_07630_1507	0.75	399	1e-168	CP010849.1_prot_TU94_06065_1039	0.75	399	1e-169	HE971709.1_prot_CCK31472.1_7093	0.87	170	1e-82	CP005080.1_prot_SFUL_986_980	0.73	404	1e-164	CP009438.1_prot_SGLAU_05930_1177	0.74	399	1e-168	AP009493.1_prot_BAG22886.1_6057
SCO1479	CP007574.1_prot_DC74_1935_1921	0.85	192	9e-92	CP006871.1_prot_SAZ_10260_1961	0.85	192	9e-92	CP012382.1_prot_SAM23877_1531_1531	0.97	197	1e-108	BA000030.3_prot_BAC74582.1_6878	0.93	197	1e-103	CP002047.1_prot_SBI_06406_6405	0.39	46	0.045	CP003219.1_prot_SCATT_53430_5343	0.84	191	1e-88	gi|21219980|ref|NP_625759.1|	100	197	0	CP006259.1_prot_B446_07640_1509	0.91	182	1e-93	CP010849.1_prot_TU94_06075_1041	0.9	182	9e-92	HE971709.1_prot_CCK31471.1_7092	0.8	394	0	CP005080.1_prot_SFUL_988_982	0.89	193	1e-95	CP009438.1_prot_SGLAU_05940_1179	0.95	182	3e-97	AP009493.1_prot_BAG22884.1_6055
SCO1481	CP007574.1_prot_DC74_1937_1923	0.82	274	1e-124	CP006871.1_prot_SAZ_10270_1963	0.82	274	1e-124	CP012382.1_prot_SAM23877_1533_1533	0.91	278	1e-143	BA000030.3_prot_BAC74580.1_6876	0.89	277	1e-140	CP002047.1_prot_SBI_02358_2358	0.73	278	1e-105	CP003219.1_prot_SCATT_53410_5341	0.76	278	1e-112	gi|21219982|ref|NP_625761.1|	100	277	0	CP006259.1_prot_B446_07650_1511	0.89	275	1e-139	CP010849.1_prot_TU94_06085_1043	0.92	276	1e-143	HE971709.1_prot_CCK31466.1_7087	0.89	890	0	CP005080.1_prot_SFUL_990_984	0.76	277	1e-118	CP009438.1_prot_SGLAU_05950_1181	0.9	280	1e-135	AP009493.1_prot_BAG22882.1_6053
SCO1482	CP007574.1_prot_DC74_1938_1924	0.82	366	1e-171	CP006871.1_prot_SAZ_10275_1964	0.82	366	1e-171	CP012382.1_prot_SAM23877_1534_1534	0.88	366	0	BA000030.3_prot_BAC74579.1_6875	0.85	368	1e-172	CP002047.1_prot_SBI_02359_2359	0.77	368	1e-158	CP003219.1_prot_SCATT_53400_5340	0.74	368	1e-146	gi|21219983|ref|NP_625762.1|	100	368	0	CP006259.1_prot_B446_07655_1512	0.87	368	0	CP010849.1_prot_TU94_06090_1044	0.87	366	0	HE971709.1_prot_CCK31459.1_7080	0.85	420	0	CP005080.1_prot_SFUL_991_985	0.83	368	1e-171	CP009438.1_prot_SGLAU_05955_1182	0.87	366	0	AP009493.1_prot_BAG22881.1_6052
SCO1483	CP007574.1_prot_DC74_1939_1925	0.88	1102	0	CP006871.1_prot_SAZ_10280_1965	0.88	1102	0	CP012382.1_prot_SAM23877_1535_1535	0.95	1102	0	BA000030.3_prot_BAC74578.1_6874	0.93	1102	0	CP002047.1_prot_SBI_02360_2360	0.9	1101	0	CP003219.1_prot_SCATT_53390_5339	0.89	1102	0	gi|21219984|ref|NP_625763.1|	100	1102	0	CP006259.1_prot_B446_07660_1513	0.94	1102	0	CP010849.1_prot_TU94_06095_1045	0.94	1102	0	HE971709.1_prot_CCK31455.1_7076	0.89	847	0	CP005080.1_prot_SFUL_992_986	0.92	1102	0	CP009438.1_prot_SGLAU_05960_1183	0.94	1102	0	AP009493.1_prot_BAG22880.1_6051
SCO1484	CP007574.1_prot_DC74_1940_1926	0.87	391	0	CP006871.1_prot_SAZ_10285_1966	0.87	391	0	CP012382.1_prot_SAM23877_1536_1536	0.91	385	0	BA000030.3_prot_BAC74577.1_6873	0.91	380	0	CP002047.1_prot_SBI_02361_2361	0.9	380	0	CP003219.1_prot_SCATT_53380_5338	0.85	384	0	gi|21219985|ref|NP_625764.1|	100	380	0	CP006259.1_prot_B446_07665_1514	0.83	385	0	CP010849.1_prot_TU94_06100_1046	0.92	380	0	HE971709.1_prot_CCK31454.1_7075	0.83	143	2e-55	CP005080.1_prot_SFUL_993_987	0.89	380	0	CP009438.1_prot_SGLAU_05965_1184	0.92	380	0	AP009493.1_prot_BAG22879.1_6050
SCO1486	CP007574.1_prot_DC74_1942_1928	0.93	427	0	CP006871.1_prot_SAZ_10295_1968	0.93	427	0	CP012382.1_prot_SAM23877_1538_1538	0.97	428	0	BA000030.3_prot_BAC74575.1_6871	0.94	427	0	CP002047.1_prot_SBI_02363_2363	0.86	425	0	CP003219.1_prot_SCATT_53360_5336	0.87	429	0	gi|21219987|ref|NP_625766.1|	100	427	0	CP006259.1_prot_B446_07675_1516	0.93	428	0	CP010849.1_prot_TU94_06110_1048	0.95	428	0	HE971709.1_prot_CCK31446.1_7067	0.76	199	2e-81	CP005080.1_prot_SFUL_995_989	0.88	428	0	CP009438.1_prot_SGLAU_05975_1186	0.93	428	0	AP009493.1_prot_BAG22877.1_6048
SCO1487	CP007574.1_prot_DC74_1943_1929	0.92	326	1e-177	CP006871.1_prot_SAZ_10300_1969	0.92	326	1e-177	CP012382.1_prot_SAM23877_1539_1539	0.96	326	0	BA000030.3_prot_BAC74574.1_6870	0.94	326	0	CP002047.1_prot_SBI_02364_2364	0.84	326	1e-162	CP003219.1_prot_SCATT_53350_5335	0.83	327	1e-156	gi|21219988|ref|NP_625767.1|	100	326	0	CP006259.1_prot_B446_07680_1517	0.94	326	0	CP010849.1_prot_TU94_06115_1049	0.94	325	0	HE971709.1_prot_CCK31445.1_7066	0.96	300	1e-170	CP005080.1_prot_SFUL_996_990	0.89	323	1e-168	CP009438.1_prot_SGLAU_05980_1187	0.92	328	0	AP009493.1_prot_BAG22876.1_6047
SCO1488	CP007574.1_prot_DC74_1944_1930	0.78	188	1e-75	CP006871.1_prot_SAZ_10305_1970	0.78	188	1e-75	CP012382.1_prot_SAM23877_1540_1540	0.88	190	9e-90	BA000030.3_prot_BAC74573.1_6869	0.81	192	1e-81	CP002047.1_prot_SBI_02365_2365	0.75	137	4e-48	CP003219.1_prot_SCATT_53340_5334	0.8	175	4e-72	gi|21219989|ref|NP_625768.1|	100	192	0	CP006259.1_prot_B446_07685_1518	0.87	177	1e-81	CP010849.1_prot_TU94_06120_1050	0.87	186	6e-85	HE971709.1_prot_CCK31441.1_7062	0.95	190	1e-102	CP005080.1_prot_SFUL_997_991	0.81	190	1e-79	CP009438.1_prot_SGLAU_05985_1188	0.86	179	3e-81	AP009493.1_prot_BAG22875.1_6046
SCO1494	CP007574.1_prot_DC74_1951_1937	0.85	361	0	CP006871.1_prot_SAZ_18405_3518	0.43	41	0.59	CP012382.1_prot_SAM23877_1546_1546	0.96	363	0	BA000030.3_prot_BAC74567.1_6863	0.92	363	0	CP002047.1_prot_SBI_02372_2372	0.88	360	0	CP003219.1_prot_SCATT_53260_5326	0.84	361	1e-177	gi|21219995|ref|NP_625774.1|	100	363	0	CP006259.1_prot_B446_07715_1524	0.92	363	0	CP010849.1_prot_TU94_06150_1056	0.93	363	0	HE971709.1_prot_CCK31436.1_7057	0.88	658	0	CP005080.1_prot_SFUL_1004_998	0.86	356	0	CP009438.1_prot_SGLAU_06015_1194	0.93	363	0	AP009493.1_prot_BAG22868.1_6039
SCO1495	CP007574.1_prot_DC74_1952_1938	0.67	171	8e-61	CP006871.1_prot_SAZ_11945_2282	0.41	56	0.006	CP012382.1_prot_SAM23877_1547_1547	0.88	170	8e-83	BA000030.3_prot_BAC74566.1_6862	0.82	171	2e-77	CP002047.1_prot_SBI_02373_2373	0.71	167	6e-63	CP003219.1_prot_SCATT_53250_5325	0.64	165	5e-55	gi|21219996|ref|NP_625775.1|	100	171	0	CP006259.1_prot_B446_07720_1525	0.83	170	5e-78	CP010849.1_prot_TU94_06155_1057	0.84	171	2e-79	HE971709.1_prot_CCK31418.1_7039	0.89	273	1e-140	CP005080.1_prot_SFUL_1004_998	0.72	170	6e-61	CP009438.1_prot_SGLAU_06020_1195	0.81	172	4e-75	AP009493.1_prot_BAG22868.1_6039
SCO1496	CP007574.1_prot_DC74_1953_1939	0.78	394	1e-174	CP006871.1_prot_SAZ_10345_1977	0.78	394	1e-174	CP012382.1_prot_SAM23877_1548_1548	0.8	394	1e-179	BA000030.3_prot_BAC74565.1_6861	0.8	394	1e-179	CP002047.1_prot_SBI_02374_2374	0.78	391	1e-173	CP003219.1_prot_SCATT_53240_5324	0.77	377	1e-163	gi|21219997|ref|NP_625776.1|	100	394	0	CP006259.1_prot_B446_07725_1526	0.81	394	0	CP010849.1_prot_TU94_06160_1058	0.8	394	0	HE971709.1_prot_CCK31410.1_7031	0.81	373	1e-174	CP005080.1_prot_SFUL_1005_999	0.79	394	1e-176	CP009438.1_prot_SGLAU_06025_1196	0.81	394	1e-178	AP009493.1_prot_BAG22867.1_6038
SCO1498	CP007574.1_prot_DC74_1954_1940	0.64	273	5e-94	CP006871.1_prot_SAZ_10350_1978	0.65	273	2e-94	CP012382.1_prot_SAM23877_1550_1550	0.72	277	1e-102	BA000030.3_prot_BAC74564.1_6860	0.68	272	1e-100	CP002047.1_prot_SBI_02375_2375	0.61	279	3e-88	CP003219.1_prot_SCATT_53230_5323	0.64	259	9e-79	gi|228962393|ref|NP_625778.2|	100	272	0	CP006259.1_prot_B446_07730_1527	0.65	267	4e-94	CP010849.1_prot_TU94_06165_1059	0.69	279	1e-104	HE971709.1_prot_CCK31409.1_7030	0.87	592	0	CP005080.1_prot_SFUL_1006_1000	0.64	271	6e-93	CP009438.1_prot_SGLAU_06030_1197	0.7	271	1e-102	AP009493.1_prot_BAG22866.1_6037
SCO1501	CP007574.1_prot_DC74_1957_1943	0.8	889	0	CP006871.1_prot_SAZ_10365_1981	0.8	889	0	CP012382.1_prot_SAM23877_1553_1553	0.91	890	0	BA000030.3_prot_BAC74561.1_6857	0.86	890	0	CP002047.1_prot_SBI_02378_2378	0.83	847	0	CP003219.1_prot_SCATT_53200_5320	0.79	868	0	gi|21220002|ref|NP_625781.1|	100	890	0	CP006259.1_prot_B446_07745_1530	0.88	890	0	CP010849.1_prot_TU94_06180_1062	0.88	890	0	HE971709.1_prot_CCK31407.1_7028	0.63	399	1e-125	CP005080.1_prot_SFUL_1009_1003	0.81	889	0	CP009438.1_prot_SGLAU_06045_1200	0.88	890	0	AP009493.1_prot_BAG22863.1_6034
SCO1508	CP007574.1_prot_DC74_1965_1951	0.79	419	0	CP006871.1_prot_SAZ_10405_1989	0.79	419	0	CP012382.1_prot_SAM23877_1560_1560	0.9	420	0	BA000030.3_prot_BAC74555.1_6851	0.86	420	0	CP002047.1_prot_SBI_02385_2385	0.76	420	0	CP003219.1_prot_SCATT_53120_5312	0.74	425	0	gi|21220009|ref|NP_625788.1|	100	420	0	CP006259.1_prot_B446_07780_1537	0.84	420	0	CP010849.1_prot_TU94_06215_1069	0.85	420	0	HE971709.1_prot_CCK31405.1_7026	0.8	276	1e-123	CP005080.1_prot_SFUL_1019_1013	0.8	420	0	CP009438.1_prot_SGLAU_06075_1206	0.85	420	0	AP009493.1_prot_BAG22855.1_6026
SCO1513	CP007574.1_prot_DC74_1969_1955	0.84	864	0	CP006871.1_prot_SAZ_10425_1993	0.92	753	0	CP012382.1_prot_SAM23877_1564_1564	0.93	847	0	BA000030.3_prot_BAC74551.1_6847	0.89	851	0	CP002047.1_prot_SBI_02391_2391	0.86	845	0	CP003219.1_prot_SCATT_53070_5308	0.9	775	0	gi|21220013|ref|NP_625792.1|	100	851	0	CP006259.1_prot_B446_07800_1541	0.9	844	0	CP010849.1_prot_TU94_06235_1073	0.92	847	0	HE971709.1_prot_CCK31404.1_7025	0.66	205	1e-69	CP005080.1_prot_SFUL_1023_1017	0.91	761	0	CP009438.1_prot_SGLAU_06095_1210	0.88	859	0	AP009493.1_prot_BAG22851.1_6022
SCO1514	CP007574.1_prot_DC74_1970_1956	0.73	141	4e-47	CP006871.1_prot_SAZ_10435_1995	0.73	141	4e-47	CP012382.1_prot_SAM23877_1565_1565	0.86	143	1e-63	BA000030.3_prot_BAC74550.1_6846	0.8	141	1e-59	CP002047.1_prot_SBI_02392_2392	0.73	141	8e-53	CP003219.1_prot_SCATT_53060_5306	0.73	141	1e-48	gi|21220014|ref|NP_625793.1|	100	141	0	CP006259.1_prot_B446_07810_1543	0.79	143	4e-58	CP010849.1_prot_TU94_06240_1074	0.81	143	1e-60	HE971709.1_prot_CCK31403.1_7024	0.92	336	1e-180	CP005080.1_prot_SFUL_1025_1019	0.76	143	2e-58	CP009438.1_prot_SGLAU_06100_1211	0.79	143	2e-59	AP009493.1_prot_BAG22850.1_6021
SCO1522	CP007574.1_prot_DC74_1978_1964	0.66	195	4e-69	CP006871.1_prot_SAZ_10475_2003	0.66	195	4e-69	CP012382.1_prot_SAM23877_1573_1573	0.79	202	1e-86	BA000030.3_prot_BAC74542.1_6838	0.76	200	3e-81	CP002047.1_prot_SBI_02400_2400	0.67	189	1e-66	CP003219.1_prot_SCATT_52980_5298	0.64	198	6e-66	gi|21220022|ref|NP_625801.1|	100	200	0	CP006259.1_prot_B446_07850_1551	0.76	200	9e-82	CP010849.1_prot_TU94_06280_1082	0.77	202	3e-84	HE971709.1_prot_CCK31396.1_7017	0.83	223	1e-105	CP005080.1_prot_SFUL_1033_1027	0.74	195	8e-78	CP009438.1_prot_SGLAU_06140_1219	0.76	201	3e-82	AP009493.1_prot_BAG22842.1_6013
SCO1523	CP007574.1_prot_DC74_1979_1965	0.93	303	1e-160	CP006871.1_prot_SAZ_10480_2004	0.93	303	1e-160	CP012382.1_prot_SAM23877_1574_1574	0.99	303	1e-175	BA000030.3_prot_BAC74541.1_6837	0.97	304	1e-170	CP002047.1_prot_SBI_02401_2401	0.92	298	1e-162	CP003219.1_prot_SCATT_52970_5297	0.94	290	1e-160	gi|21220023|ref|NP_625802.1|	100	304	0	CP006259.1_prot_B446_07855_1552	0.96	303	1e-164	CP010849.1_prot_TU94_06285_1083	0.96	302	1e-170	HE971709.1_prot_CCK31392.1_7013	0.89	459	0	CP005080.1_prot_SFUL_1034_1028	0.93	306	1e-164	CP009438.1_prot_SGLAU_06145_1220	0.96	305	1e-170	AP009493.1_prot_BAG22841.1_6012
SCO1527	CP007574.1_prot_DC74_1983_1969	0.87	190	5e-94	CP006871.1_prot_SAZ_10500_2008	0.87	190	5e-94	CP012382.1_prot_SAM23877_1578_1578	0.85	222	1e-103	BA000030.3_prot_BAC74537.1_6833	0.93	209	1e-111	CP002047.1_prot_SBI_02405_2405	0.9	190	7e-95	CP003219.1_prot_SCATT_52930_5293	0.86	190	3e-93	gi|21220027|ref|NP_625806.1|	100	209	0	CP006259.1_prot_B446_07875_1556	0.91	209	1e-106	CP010849.1_prot_TU94_06305_1087	0.94	209	1e-110	HE971709.1_prot_CCK31384.1_7005	0.79	388	1e-177	CP005080.1_prot_SFUL_1038_1032	0.88	190	5e-93	CP009438.1_prot_SGLAU_06165_1224	0.91	190	4e-98	AP009493.1_prot_BAG22837.1_6008
SCO1531	CP007574.1_prot_DC74_1989_1975	0.84	659	0	CP006871.1_prot_SAZ_10530_2014	0.84	659	0	CP012382.1_prot_SAM23877_1582_1582	0.92	658	0	BA000030.3_prot_BAC74533.1_6829	0.88	658	0	CP002047.1_prot_SBI_02409_2409	0.79	660	0	CP003219.1_prot_SCATT_52890_5289	0.82	660	0	gi|21220031|ref|NP_625810.1|	100	658	0	CP006259.1_prot_B446_07900_1561	0.88	658	0	CP010849.1_prot_TU94_06325_1091	0.79	660	0	HE971709.1_prot_CCK31383.1_7004	0.9	299	1e-150	CP005080.1_prot_SFUL_1043_1037	0.85	658	0	CP009438.1_prot_SGLAU_06185_1228	0.88	658	0	AP009493.1_prot_BAG22832.1_6003
SCO1546	CP007574.1_prot_DC74_2000_1986	0.79	273	1e-122	CP006871.1_prot_SAZ_10595_2025	0.78	273	1e-121	CP012382.1_prot_SAM23877_1599_1599	0.94	273	1e-147	BA000030.3_prot_BAC74515.1_6811	0.87	273	1e-138	CP002047.1_prot_SBI_02425_2425	0.8	273	1e-124	CP003219.1_prot_SCATT_52770_5277	0.72	273	1e-112	gi|21220045|ref|NP_625824.1|	100	273	0	CP006259.1_prot_B446_07960_1573	0.87	273	1e-138	CP010849.1_prot_TU94_06410_1105	0.91	273	1e-144	HE971709.1_prot_CCK31381.1_7002	0.83	326	1e-153	CP005080.1_prot_SFUL_1056_1048	0.81	273	1e-125	CP009438.1_prot_SGLAU_06285_1246	0.88	273	1e-139	AP009493.1_prot_BAG22820.1_5991
SCO1553	CP007574.1_prot_DC74_2005_1990	0.75	374	1e-151	CP006871.1_prot_SAZ_10645_2030	0.75	374	1e-150	CP012382.1_prot_SAM23877_1607_1607	0.85	373	1e-177	BA000030.3_prot_BAC74507.1_6803	0.82	373	1e-170	CP002047.1_prot_SBI_02447_2447	0.71	373	1e-145	CP003219.1_prot_SCATT_52680_5268	0.74	371	1e-147	gi|21220052|ref|NP_625831.1|	100	373	0	CP006259.1_prot_B446_07995_1580	0.84	373	1e-176	CP010849.1_prot_TU94_06470_1112	0.84	373	1e-175	HE971709.1_prot_CCK31371.1_6992	0.93	284	1e-155	CP005080.1_prot_SFUL_1068_1055	0.76	372	1e-152	CP009438.1_prot_SGLAU_06355_1255	0.85	373	1e-179	AP009493.1_prot_BAG22813.1_5984
SCO1554	CP007574.1_prot_DC74_2668_2642	0.3	293	2e-21	CP006871.1_prot_SAZ_10650_2031	0.84	563	0	CP012382.1_prot_SAM23877_1609_1609	0.88	592	0	BA000030.3_prot_BAC74506.1_6802	0.89	563	0	CP002047.1_prot_SBI_02448_2448	0.83	551	0	CP003219.1_prot_SCATT_52670_5267	0.82	563	0	gi|21220053|ref|NP_625832.1|	100	563	0	CP006259.1_prot_B446_08000_1581	0.89	563	0	CP010849.1_prot_TU94_06475_1113	0.86	591	0	HE971709.1_prot_CCK31366.1_6987	0.84	839	0	CP005080.1_prot_SFUL_1069_1056	0.85	563	0	CP009438.1_prot_SGLAU_06360_1256	0.89	563	0	AP009493.1_prot_BAG22812.1_5983
SCO1555	CP007574.1_prot_DC74_2009_1991	0.57	404	1e-116	CP006871.1_prot_SAZ_10655_2032	0.57	404	1e-116	CP012382.1_prot_SAM23877_1610_1610	0.68	408	1e-141	BA000030.3_prot_BAC74505.1_6801	0.62	404	1e-131	CP002047.1_prot_SBI_02450_2450	0.55	413	1e-109	CP003219.1_prot_SCATT_52650_5265	0.52	403	4e-99	gi|21220054|ref|NP_625833.1|	100	404	0	CP006259.1_prot_B446_08005_1582	0.63	401	1e-131	CP010849.1_prot_TU94_06480_1114	0.67	405	1e-144	HE971709.1_prot_CCK31350.1_6971	0.79	418	0	CP005080.1_prot_SFUL_1070_1057	0.57	407	1e-113	CP009438.1_prot_SGLAU_06365_1257	0.61	410	1e-122	AP009493.1_prot_BAG22811.1_5982
SCO1557	CP007574.1_prot_DC74_2011_1993	0.58	281	2e-84	CP006871.1_prot_SAZ_10665_2034	0.58	281	2e-84	CP012382.1_prot_SAM23877_1612_1612	0.76	275	1e-121	BA000030.3_prot_BAC74502.1_6798	0.79	275	1e-123	CP002047.1_prot_SBI_02453_2453	0.73	275	1e-110	CP003219.1_prot_SCATT_52620_5262	0.72	240	1e-100	gi|21220056|ref|NP_625835.1|	100	275	0	CP006259.1_prot_B446_08015_1584	0.75	277	1e-116	CP010849.1_prot_TU94_06490_1116	0.77	275	1e-121	HE971709.1_prot_CCK31342.1_6963	0.73	870	0	CP005080.1_prot_SFUL_1072_1059	0.68	260	3e-94	CP009438.1_prot_SGLAU_06375_1259	0.77	275	1e-117	AP009493.1_prot_BAG22809.1_5980
SCO1558	CP007574.1_prot_DC74_2012_1994	0.49	154	3e-35	CP006871.1_prot_SAZ_10670_2035	0.49	154	4e-35	CP012382.1_prot_SAM23877_1613_1613	0.68	204	4e-70	BA000030.3_prot_BAC74501.1_6797	0.64	205	5e-61	CP002047.1_prot_SBI_02454_2454	0.62	205	2e-65	CP003219.1_prot_SCATT_52610_5261	0.51	204	1e-47	gi|21220057|ref|NP_625836.1|	100	205	0	CP006259.1_prot_B446_08020_1585	0.64	205	8e-67	CP010849.1_prot_TU94_06495_1117	0.67	205	5e-70	HE971709.1_prot_CCK31341.1_6962	0.7	345	1e-135	CP005080.1_prot_SFUL_1073_1060	0.5	185	2e-43	CP009438.1_prot_SGLAU_06380_1260	0.68	205	1e-69	AP009493.1_prot_BAG22808.1_5979
SCO1559	CP007574.1_prot_DC74_2013_1995	0.8	357	1e-159	CP006871.1_prot_SAZ_10675_2036	0.8	352	1e-158	CP012382.1_prot_SAM23877_1614_1614	0.91	360	0	BA000030.3_prot_BAC74500.1_6796	0.89	365	0	CP002047.1_prot_SBI_02455_2455	0.83	356	1e-168	CP003219.1_prot_SCATT_52600_5260	0.84	331	1e-160	gi|21220058|ref|NP_625837.1|	100	365	0	CP006259.1_prot_B446_08025_1586	0.92	351	0	CP010849.1_prot_TU94_06500_1118	0.96	328	0	HE971709.1_prot_CCK31304.1_6925	0.85	1171	0	CP005080.1_prot_SFUL_1074_1061	0.87	334	1e-168	CP009438.1_prot_SGLAU_06385_1261	0.92	352	0	AP009493.1_prot_BAG22807.1_5978
SCO1565	CP007574.1_prot_DC74_2017_1999	0.64	337	1e-130	CP006871.1_prot_SAZ_10695_2040	0.64	337	1e-130	CP012382.1_prot_SAM23877_1620_1620	0.94	339	0	BA000030.3_prot_BAC74495.1_6791	0.82	338	1e-170	CP002047.1_prot_SBI_02461_2461	0.71	334	1e-142	CP003219.1_prot_SCATT_00760_76	0.31	199	6e-14	gi|32141147|ref|NP_733538.1|	100	338	0	CP006259.1_prot_B446_08055_1592	0.82	337	1e-164	CP010849.1_prot_TU94_06525_1123	0.87	337	1e-178	HE971709.1_prot_CCK31302.1_6923	0.75	265	1e-107	CP005080.1_prot_SFUL_1079_1066	0.77	334	1e-153	CP009438.1_prot_SGLAU_06420_1268	0.83	337	1e-172	AP009493.1_prot_BAG22802.1_5973
SCO1566	CP007574.1_prot_DC74_2018_2000	0.69	223	3e-86	CP006871.1_prot_SAZ_10700_2041	0.69	217	2e-85	CP012382.1_prot_SAM23877_1621_1621	0.87	223	1e-109	BA000030.3_prot_BAC74494.1_6790	0.86	223	1e-107	CP002047.1_prot_SBI_02462_2462	0.82	223	1e-103	CP003219.1_prot_SCATT_52540_5254	0.72	209	6e-85	gi|21220064|ref|NP_625843.1|	100	223	0	CP006259.1_prot_B446_08060_1593	0.85	223	1e-107	CP010849.1_prot_TU94_06530_1124	0.81	223	1e-103	HE971709.1_prot_CCK31301.1_6922	0.9	512	0	CP005080.1_prot_SFUL_1080_1067	0.82	223	1e-104	CP009438.1_prot_SGLAU_06425_1269	0.85	223	1e-107	AP009493.1_prot_BAG22801.1_5972
SCO1570	CP007574.1_prot_DC74_2022_2004	0.9	459	0	CP006871.1_prot_SAZ_10720_2045	0.9	459	0	CP012382.1_prot_SAM23877_1625_1625	0.93	459	0	BA000030.3_prot_BAC74490.1_6786	0.91	459	0	CP002047.1_prot_SBI_02466_2466	0.88	458	0	CP003219.1_prot_SCATT_52510_5251	0.88	453	0	gi|21220068|ref|NP_625847.1|	100	459	0	CP006259.1_prot_B446_08080_1597	0.91	459	0	CP010849.1_prot_TU94_06550_1128	0.91	459	0	HE971709.1_prot_CCK31300.1_6921	0.87	538	0	CP005080.1_prot_SFUL_1086_1073	0.89	459	0	CP009438.1_prot_SGLAU_06450_1274	0.91	459	0	AP009493.1_prot_BAG22796.1_5967
SCO1577	CP007574.1_prot_DC74_2026_2008	0.64	397	1e-139	CP006871.1_prot_SAZ_10770_2054	0.64	397	1e-139	CP012382.1_prot_SAM23877_1632_1632	0.83	402	0	BA000030.3_prot_BAC74477.1_6773	0.77	401	1e-177	CP002047.1_prot_SBI_02487_2487	0.7	388	1e-144	CP003219.1_prot_SCATT_52430_5243	0.66	402	1e-145	gi|21220075|ref|NP_625854.1|	100	401	0	CP006259.1_prot_B446_08170_1615	0.78	401	1e-173	CP010849.1_prot_TU94_06575_1133	0.8	402	0	HE971709.1_prot_CCK31294.1_6915	0.87	409	0	CP005080.1_prot_SFUL_1092_1079	0.71	396	1e-157	CP009438.1_prot_SGLAU_06485_1281	0.79	402	1e-179	AP009493.1_prot_BAG22792.1_5963
SCO1578	CP007574.1_prot_DC74_2027_2009	0.77	297	1e-129	CP006871.1_prot_SAZ_10775_2055	0.77	297	1e-129	CP012382.1_prot_SAM23877_1633_1633	0.93	300	1e-160	BA000030.3_prot_BAC74476.1_6772	0.91	298	1e-157	CP002047.1_prot_SBI_02488_2488	0.83	301	1e-144	CP003219.1_prot_SCATT_52420_5242	0.83	296	1e-142	gi|21220076|ref|NP_625855.1|	100	298	0	CP006259.1_prot_B446_08175_1616	0.9	292	1e-151	CP010849.1_prot_TU94_06580_1134	0.9	303	1e-155	HE971709.1_prot_CCK31290.1_6911	0.78	332	1e-153	CP005080.1_prot_SFUL_1093_1080	0.85	305	1e-144	CP009438.1_prot_SGLAU_06490_1282	0.9	301	1e-154	AP009493.1_prot_BAG22791.1_5962
SCO1579	CP007574.1_prot_DC74_2028_2010	0.78	392	1e-174	CP006871.1_prot_SAZ_10780_2056	0.78	392	1e-175	CP012382.1_prot_SAM23877_1634_1634	0.91	383	0	BA000030.3_prot_BAC74475.1_6771	0.86	383	0	CP002047.1_prot_SBI_02489_2489	0.79	384	1e-175	CP003219.1_prot_SCATT_52410_5241	0.78	384	1e-173	gi|32141148|ref|NP_733539.1|	100	383	0	CP006259.1_prot_B446_08180_1617	0.87	383	0	CP010849.1_prot_TU94_06585_1135	0.87	383	0	HE971709.1_prot_CCK31274.1_6895	0.83	157	2e-71	CP005080.1_prot_SFUL_1094_1081	0.82	384	0	CP009438.1_prot_SGLAU_06495_1283	0.87	383	0	AP009493.1_prot_BAG22790.1_5961
SCO1580	CP007574.1_prot_DC74_2029_2011	0.76	318	1e-134	CP006871.1_prot_SAZ_10785_2057	0.76	318	1e-135	CP012382.1_prot_SAM23877_1635_1635	0.85	326	1e-160	BA000030.3_prot_BAC74474.1_6770	0.8	326	1e-151	CP002047.1_prot_SBI_02490_2490	0.76	326	1e-143	CP003219.1_prot_SCATT_52400_5240	0.71	326	1e-130	gi|21220077|ref|NP_625856.1|	100	326	0	CP006259.1_prot_B446_08185_1618	0.8	326	1e-150	CP010849.1_prot_TU94_06590_1136	0.81	326	1e-144	HE971709.1_prot_CCK26030.1_1651	0.42	187	3e-34	CP005080.1_prot_SFUL_1095_1082	0.78	326	1e-145	CP009438.1_prot_SGLAU_06500_1284	0.81	326	1e-146	AP009493.1_prot_BAG22789.1_5960
SCO1591	CP007574.1_prot_DC74_2044_2026	0.9	283	1e-149	CP006871.1_prot_SAZ_10860_2070	0.89	277	1e-145	CP012382.1_prot_SAM23877_1646_1646	0.97	290	1e-167	BA000030.3_prot_BAC74459.1_6755	0.92	295	1e-158	CP002047.1_prot_SBI_02513_2513	0.88	283	1e-141	CP003219.1_prot_SCATT_52050_5205	0.87	284	1e-145	gi|21220088|ref|NP_625867.1|	100	295	0	CP006259.1_prot_B446_08235_1628	0.91	277	1e-150	CP010849.1_prot_TU94_06630_1144	0.94	290	1e-162	HE971709.1_prot_CCK25956.1_1577	0.28	341	3e-21	CP005080.1_prot_SFUL_1111_1098	0.9	283	1e-148	CP009438.1_prot_SGLAU_06550_1294	0.94	272	1e-151	AP009493.1_prot_BAG22771.1_5942
SCO1594	CP007574.1_prot_DC74_2067_2049	0.74	820	0	CP006871.1_prot_SAZ_10900_2078	0.74	820	0	CP012382.1_prot_SAM23877_1650_1650	0.88	840	0	BA000030.3_prot_BAC74454.1_6750	0.78	840	0	CP002047.1_prot_SBI_02539_2539	0.75	841	0	CP003219.1_prot_SCATT_52020_5202	0.71	849	0	gi|21220091|ref|NP_625870.1|	100	840	0	CP006259.1_prot_B446_08265_1634	0.84	839	0	CP010849.1_prot_TU94_06655_1148	0.85	840	0	HE971709.1_prot_CCK31260.1_6881	0.92	403	0	CP005080.1_prot_SFUL_1114_1101	0.75	842	0	CP009438.1_prot_SGLAU_06575_1299	0.83	849	0	AP009493.1_prot_BAG22740.1_5911
SCO1595	CP007574.1_prot_DC74_2068_2050	0.76	359	1e-161	CP006871.1_prot_SAZ_10905_2079	0.76	359	1e-161	CP012382.1_prot_SAM23877_1651_1651	0.88	358	0	BA000030.3_prot_BAC74453.1_6749	0.8	360	1e-171	CP002047.1_prot_SBI_02540_2540	0.83	334	1e-164	CP003219.1_prot_SCATT_52010_5201	0.76	360	1e-160	gi|161353681|ref|NP_625871.2|	100	360	0	CP006259.1_prot_B446_08270_1635	0.85	358	1e-177	CP010849.1_prot_TU94_06660_1149	0.9	332	1e-178	HE971709.1_prot_CCK31241.1_6862	0.8	462	0	CP005080.1_prot_SFUL_1115_1102	0.78	364	1e-168	CP009438.1_prot_SGLAU_06580_1300	0.84	358	1e-180	AP009493.1_prot_BAG22739.1_5910
SCO1612	CP007574.1_prot_DC74_2081_2063	0.71	413	1e-165	CP006871.1_prot_SAZ_10975_2093	0.71	413	1e-165	CP012382.1_prot_SAM23877_1666_1666	0.82	410	0	BA000030.3_prot_BAC74437.1_6733	0.79	418	0	CP002047.1_prot_SBI_02555_2555	0.71	408	1e-164	CP003219.1_prot_SCATT_51880_5188	0.73	402	1e-156	gi|21220109|ref|NP_625888.1|	100	418	0	CP006259.1_prot_B446_08340_1649	0.69	418	1e-157	CP010849.1_prot_TU94_06720_1161	0.8	418	1e-177	HE971709.1_prot_CCK31229.1_6850	0.9	441	0	CP005080.1_prot_SFUL_660_658	0.71	406	1e-159	CP009438.1_prot_SGLAU_06645_1313	0.79	418	0	AP009493.1_prot_BAG23301.1_6472
SCO1620	CP007574.1_prot_DC74_2092_2074	0.55	871	0	CP006871.1_prot_SAZ_11030_2103	0.55	871	0	CP012382.1_prot_SAM23877_1675_1675	0.79	871	0	BA000030.3_prot_BAC74427.1_6723	0.75	871	0	CP002047.1_prot_SBI_08503_8500	0.55	872	0	CP003219.1_prot_SCATT_51840_5184	0.54	872	0	gi|21220116|ref|NP_625895.1|	100	871	0	CP006259.1_prot_B446_22665_4502	0.42	156	1e-29	CP010849.1_prot_TU94_06760_1168	0.75	871	0	HE971709.1_prot_CCK31185.1_6806	0.92	391	0	CP005080.1_prot_SFUL_1131_1118	0.62	875	0	CP009438.1_prot_SGLAU_20765_4074	0.42	152	4e-29	AP009493.1_prot_BAG22720.1_5891
SCO1621	CP007574.1_prot_DC74_2093_2075	0.58	366	1e-106	CP006871.1_prot_SAZ_11035_2104	0.58	366	1e-106	CP012382.1_prot_SAM23877_1676_1676	0.76	364	1e-154	BA000030.3_prot_BAC74426.1_6722	0.7	356	1e-140	CP002047.1_prot_SBI_08502_8499	0.59	365	1e-110	CP003219.1_prot_SCATT_51830_5183	0.68	276	1e-102	gi|21220117|ref|NP_625896.1|	100	356	0	CP006259.1_prot_B446_22660_4501	0.49	274	1e-65	CP010849.1_prot_TU94_06765_1169	0.72	364	1e-147	HE971709.1_prot_CCK31168.1_6789	0.83	211	2e-97	CP005080.1_prot_SFUL_1132_1119	0.6	343	1e-106	CP009438.1_prot_SGLAU_20760_4073	0.49	274	4e-65	AP009493.1_prot_BAG22719.1_5890
SCO1657	CP007574.1_prot_DC74_2127_2109	0.84	1157	0	CP006871.1_prot_SAZ_11200_2137	0.83	1157	0	CP012382.1_prot_SAM23877_1712_1712	0.91	1170	0	BA000030.3_prot_BAC74378.1_6674	0.85	1156	0	CP002047.1_prot_SBI_08468_8465	0.84	1176	0	CP003219.1_prot_SCATT_51480_5148	0.8	1147	0	gi|21220153|ref|NP_625932.1|	100	1156	0	CP006259.1_prot_B446_08555_1692	0.86	1156	0	CP010849.1_prot_TU94_06965_1207	0.88	1171	0	HE971709.1_prot_CCK31167.1_6788	0.79	231	1e-96	CP005080.1_prot_SFUL_1174_1161	0.8	1175	0	CP009438.1_prot_SGLAU_06860_1356	0.85	1170	0	AP009493.1_prot_BAG22676.1_5847
SCO1659	CP007574.1_prot_DC74_2129_2111	0.67	265	7e-96	CP006871.1_prot_SAZ_11220_2141	0.67	265	7e-96	CP012382.1_prot_SAM23877_1714_1714	0.92	264	1e-135	BA000030.3_prot_BAC74376.1_6672	0.81	264	1e-120	CP002047.1_prot_SBI_08466_8463	0.72	265	2e-95	CP003219.1_prot_SCATT_51460_5146	0.66	266	6e-92	gi|21220155|ref|NP_625934.1|	100	264	0	CP006259.1_prot_B446_08565_1694	0.81	263	1e-120	CP010849.1_prot_TU94_06975_1209	0.85	264	1e-127	HE971709.1_prot_CCK31165.1_6786	0.85	120	9e-56	CP005080.1_prot_SFUL_1176_1163	0.69	265	2e-98	CP009438.1_prot_SGLAU_06875_1359	0.79	264	1e-115	AP009493.1_prot_BAG22674.1_5845
SCO1660	CP007574.1_prot_DC74_2130_2112	0.83	515	0	CP006871.1_prot_SAZ_11225_2142	0.83	515	0	CP012382.1_prot_SAM23877_1715_1715	0.95	512	0	BA000030.3_prot_BAC74375.1_6671	0.91	512	0	CP002047.1_prot_SBI_08465_8462	0.84	512	0	CP003219.1_prot_SCATT_51450_5145	0.83	512	0	gi|21220156|ref|NP_625935.1|	100	512	0	CP006259.1_prot_B446_08570_1695	0.91	512	0	CP010849.1_prot_TU94_06980_1210	0.91	511	0	HE971709.1_prot_CCK31151.1_6772	0.85	371	0	CP005080.1_prot_SFUL_1177_1164	0.84	511	0	CP009438.1_prot_SGLAU_06880_1360	0.93	511	0	AP009493.1_prot_BAG22673.1_5844
SCO1661	CP007574.1_prot_DC74_2131_2113	0.82	532	0	CP006871.1_prot_SAZ_11230_2143	0.82	532	0	CP012382.1_prot_SAM23877_1716_1716	0.89	538	0	BA000030.3_prot_BAC74374.1_6670	0.86	538	0	CP002047.1_prot_SBI_08464_8461	0.81	534	0	CP003219.1_prot_SCATT_51440_5144	0.72	535	0	gi|21220157|ref|NP_625936.1|	100	538	0	CP006259.1_prot_B446_08575_1696	0.87	538	0	CP010849.1_prot_TU94_06985_1211	0.86	538	0	HE971709.1_prot_CCK31149.1_6770	0.77	207	1e-88	CP005080.1_prot_SFUL_1178_1165	0.81	532	0	CP009438.1_prot_SGLAU_06885_1361	0.88	538	0	AP009493.1_prot_BAG22672.1_5843
SCO1663	CP007574.1_prot_DC74_2143_2125	0.84	409	0	CP006871.1_prot_SAZ_11290_2155	0.84	409	0	CP012382.1_prot_SAM23877_1720_1720	0.9	409	0	BA000030.3_prot_BAC74358.1_6654	0.87	409	0	CP002047.1_prot_SBI_08453_8450	0.84	409	0	CP003219.1_prot_SCATT_51280_5128	0.82	373	1e-176	gi|21220159|ref|NP_625938.1|	100	409	0	CP006259.1_prot_B446_08590_1699	0.86	409	0	CP010849.1_prot_TU94_06995_1213	0.88	409	0	HE971709.1_prot_CCK31148.1_6769	0.88	555	0	CP005080.1_prot_SFUL_1182_1169	0.84	409	0	CP009438.1_prot_SGLAU_06905_1365	0.85	409	0	AP009493.1_prot_BAG22669.1_5840
SCO1667	CP007574.1_prot_DC74_2147_2129	0.67	335	1e-131	CP006871.1_prot_SAZ_11310_2159	0.67	332	1e-131	CP012382.1_prot_SAM23877_1724_1724	0.88	331	1e-175	BA000030.3_prot_BAC74354.1_6650	0.78	333	1e-153	CP002047.1_prot_SBI_08449_8446	0.72	335	1e-139	CP003219.1_prot_SCATT_51260_5124	0.67	335	1e-130	gi|21220163|ref|NP_625942.1|	100	333	0	CP006259.1_prot_B446_08610_1703	0.84	334	1e-170	CP010849.1_prot_TU94_07015_1217	0.81	333	1e-161	HE971709.1_prot_CCK31131.1_6752	0.92	301	1e-156	CP005080.1_prot_SFUL_1186_1173	0.74	332	1e-144	CP009438.1_prot_SGLAU_06925_1369	0.82	331	1e-164	AP009493.1_prot_BAG22665.1_5836
SCO1679	CP007574.1_prot_DC74_5055_4993	0.75	160	4e-65	CP006871.1_prot_SAZ_26975_5136	0.75	160	4e-65	CP012382.1_prot_SAM23877_1738_1738	0.88	175	1e-84	BA000030.3_prot_BAC74340.1_6636	0.83	170	7e-77	CP002047.1_prot_SBI_04684_4683	0.66	165	2e-58	CP003219.1_prot_SCATT_08910_891	0.59	148	6e-45	gi|21220175|ref|NP_625954.1|	100	170	0	CP006259.1_prot_B446_08680_1717	0.81	168	2e-74	CP010849.1_prot_TU94_07090_1228	0.84	172	4e-80	HE971709.1_prot_CCK31104.1_6725	0.84	394	0	CP005080.1_prot_SFUL_1202_1188	0.77	167	6e-70	CP009438.1_prot_SGLAU_07350_1453	0.81	170	2e-74	AP009493.1_prot_BAG22651.1_5822
SCO1680	CP007574.1_prot_DC74_5056_4994	0.63	450	1e-146	CP006871.1_prot_SAZ_26980_5137	0.63	450	1e-146	CP012382.1_prot_SAM23877_1739_1739	0.76	450	0	BA000030.3_prot_BAC74339.1_6635	0.72	450	1e-175	CP002047.1_prot_SBI_04683_4682	0.65	450	1e-155	CP003219.1_prot_SCATT_08920_892	0.58	451	1e-131	gi|32141150|ref|NP_733541.1|	100	450	0	CP006259.1_prot_B446_08685_1718	0.68	449	1e-167	CP010849.1_prot_TU94_07095_1229	0.72	450	1e-178	HE971709.1_prot_CCK31097.1_6718	0.88	255	1e-134	CP005080.1_prot_SFUL_1203_1189	0.65	450	1e-157	CP009438.1_prot_SGLAU_07355_1454	0.71	450	1e-173	AP009493.1_prot_BAG22650.1_5821
SCO1681	CP007574.1_prot_DC74_1847_1833	0.35	248	5e-32	CP006871.1_prot_SAZ_09820_1876	0.34	248	5e-31	CP012382.1_prot_SAM23877_6732_6732	0.38	205	7e-30	BA000030.3_prot_BAC74338.1_6634	0.84	251	1e-121	CP002047.1_prot_SBI_04682_4681	0.79	265	1e-117	CP003219.1_prot_SCATT_10100_1010	0.33	207	3e-26	gi|21220176|ref|NP_625955.1|	100	251	0	CP006259.1_prot_B446_17100_3393	0.33	248	7e-31	CP010849.1_prot_TU94_05420_925	0.34	189	2e-28	HE971709.1_prot_CCK31096.1_6717	0.86	234	1e-115	CP005080.1_prot_SFUL_6216_6113	0.34	248	1e-31	CP009438.1_prot_SGLAU_18355_3601	0.35	248	5e-29	AP009493.1_prot_BAG18082.1_1253
SCO1682	CP007574.1_prot_DC74_6637_6543	0.31	330	6e-29	CP006871.1_prot_SAZ_34505_6583	0.31	330	8e-29	CP012382.1_prot_SAM23877_6556_6556	0.41	343	6e-51	BA000030.3_prot_BAC74337.1_6633	0.72	339	1e-129	CP002047.1_prot_SBI_04681_4680	0.71	345	1e-130	CP003219.1_prot_SCATT_04470_446	0.33	249	2e-20	gi|21220177|ref|NP_625956.1|	100	339	0	CP006259.1_prot_B446_09840_1948	0.35	249	5e-22	CP010849.1_prot_TU94_29350_5286	0.32	236	6e-21	HE971709.1_prot_CCK31093.1_6714	0.8	422	0	CP005080.1_prot_SFUL_6032_5929	0.32	236	1e-20	CP009438.1_prot_SGLAU_08525_1685	0.31	300	3e-22	AP009493.1_prot_BAG18273.1_1444
SCO1690	CP007574.1_prot_DC74_2173_2155	0.87	403	0	CP006871.1_prot_SAZ_11445_2185	0.87	403	0	CP012382.1_prot_SAM23877_1749_1749	0.96	403	0	BA000030.3_prot_BAC74325.1_6621	0.89	406	0	CP002047.1_prot_SBI_08383_8380	0.85	403	0	CP003219.1_prot_SCATT_08960_896	0.8	403	0	gi|21220185|ref|NP_625964.1|	100	406	0	CP006259.1_prot_B446_08750_1731	0.92	403	0	CP010849.1_prot_TU94_07145_1239	0.93	403	0	HE971709.1_prot_CCK31089.1_6710	0.91	334	1e-177	CP005080.1_prot_SFUL_1214_1200	0.85	403	0	CP009438.1_prot_SGLAU_07400_1463	0.94	403	0	AP009493.1_prot_BAG22639.1_5810
SCO1706	CP007574.1_prot_DC74_2194_2176	0.71	464	0	CP006871.1_prot_SAZ_11645_2225	0.71	464	0	CP012382.1_prot_SAM23877_1766_1766	0.85	462	0	BA000030.3_prot_BAC74306.1_6602	0.79	462	0	CP002047.1_prot_SBI_08648_8645	0.41	477	1e-85	CP003219.1_prot_SCATT_09150_916	0.66	472	1e-172	gi|21220201|ref|NP_625980.1|	100	462	0	CP006259.1_prot_B446_08860_1753	0.8	462	0	CP010849.1_prot_TU94_07230_1256	0.79	462	0	HE971709.1_prot_CCK31088.1_6709	0.79	533	0	CP005080.1_prot_SFUL_1239_1225	0.74	464	0	CP009438.1_prot_SGLAU_07480_1479	0.79	462	0	AP009493.1_prot_BAG22623.1_5794
SCO1715	CP007574.1_prot_DC74_2196_2178	0.83	446	0	CP006871.1_prot_SAZ_11655_2227	0.83	446	0	CP012382.1_prot_SAM23877_1773_1773	0.93	441	0	BA000030.3_prot_BAC74298.1_6594	0.9	439	0	CP002047.1_prot_SBI_08363_8360	0.83	438	0	CP003219.1_prot_SCATT_09160_917	0.8	433	0	gi|21220209|ref|NP_625988.1|	100	439	0	CP006259.1_prot_B446_08895_1760	0.9	440	0	CP010849.1_prot_TU94_07265_1262	0.91	441	0	HE971709.1_prot_CCK31073.1_6694	0.82	251	1e-113	CP005080.1_prot_SFUL_1245_1231	0.87	442	0	CP009438.1_prot_SGLAU_07515_1486	0.92	435	0	AP009493.1_prot_BAG22617.1_5788
SCO1750	CP007574.1_prot_DC74_2240_2222	0.85	398	0	CP006871.1_prot_SAZ_11870_2270	0.85	398	0	CP012382.1_prot_SAM23877_1808_1808	0.94	397	0	BA000030.3_prot_BAC74253.1_6549	0.9	391	0	CP002047.1_prot_SBI_08260_8257	0.89	395	0	CP003219.1_prot_SCATT_09400_940	0.9	391	0	gi|21220243|ref|NP_626022.1|	100	391	0	CP006259.1_prot_B446_09070_1795	0.91	397	0	CP010849.1_prot_TU94_07360_1281	0.92	396	0	HE971709.1_prot_CCK31056.1_6677	0.75	392	1e-155	CP005080.1_prot_SFUL_1298_1284	0.86	401	0	CP009438.1_prot_SGLAU_07725_1528	0.91	394	0	AP009493.1_prot_BAG22579.1_5750
SCO1759	CP007574.1_prot_DC74_2251_2233	0.79	212	2e-90	CP006871.1_prot_SAZ_11940_2281	0.79	212	2e-90	CP012382.1_prot_SAM23877_1817_1817	0.85	216	1e-103	BA000030.3_prot_BAC74234.1_6529	0.83	212	3e-97	CP002047.1_prot_SBI_08247_8244	0.69	225	1e-84	CP003219.1_prot_SCATT_09600_960	0.67	217	2e-77	gi|21220252|ref|NP_626031.1|	100	212	0	CP006259.1_prot_B446_09120_1805	0.85	211	1e-101	CP010849.1_prot_TU94_07400_1289	0.82	211	3e-97	HE971709.1_prot_CCK31052.1_6673	0.62	298	2e-89	CP005080.1_prot_SFUL_1308_1294	0.76	217	6e-90	CP009438.1_prot_SGLAU_07770_1537	0.82	212	2e-96	AP009493.1_prot_BAG22569.1_5740
SCO1760	CP007574.1_prot_DC74_2252_2234	0.71	221	4e-79	CP006871.1_prot_SAZ_11945_2282	0.71	221	4e-79	CP012382.1_prot_SAM23877_1818_1818	0.8	231	1e-100	BA000030.3_prot_BAC74233.1_6528	0.73	231	2e-91	CP002047.1_prot_SBI_08246_8243	0.75	216	9e-81	CP003219.1_prot_SCATT_09610_961	0.66	216	2e-71	gi|21220253|ref|NP_626032.1|	100	231	0	CP006259.1_prot_B446_09125_1806	0.77	231	3e-93	CP010849.1_prot_TU94_07405_1290	0.79	231	1e-99	HE971709.1_prot_CCK31051.1_6672	0.91	500	0	CP005080.1_prot_SFUL_1309_1295	0.75	212	3e-84	CP009438.1_prot_SGLAU_07775_1538	0.77	231	2e-95	AP009493.1_prot_BAG22568.1_5739
SCO1761	CP007574.1_prot_DC74_2253_2235	0.74	361	1e-143	CP006871.1_prot_SAZ_11950_2283	0.74	361	1e-143	CP012382.1_prot_SAM23877_1819_1819	0.89	361	0	BA000030.3_prot_BAC74232.1_6527	0.84	364	1e-171	CP002047.1_prot_SBI_08245_8242	0.73	361	1e-148	CP003219.1_prot_SCATT_09620_962	0.74	360	1e-133	gi|31340546|ref|NP_733544.1|	100	364	0	CP006259.1_prot_B446_09130_1807	0.85	361	1e-175	CP010849.1_prot_TU94_07410_1291	0.85	361	1e-173	HE971709.1_prot_CCK31050.1_6671	0.88	1192	0	CP005080.1_prot_SFUL_1310_1296	0.77	361	1e-152	CP009438.1_prot_SGLAU_07780_1539	0.86	361	1e-175	AP009493.1_prot_BAG22567.1_5738
SCO1762	CP007574.1_prot_DC74_2254_2236	0.85	120	2e-54	CP006871.1_prot_SAZ_11955_2284	0.85	120	2e-54	CP012382.1_prot_SAM23877_1820_1820	0.89	120	1e-57	BA000030.3_prot_BAC74231.1_6526	0.85	120	3e-56	CP002047.1_prot_SBI_08244_8241	0.81	120	3e-53	CP003219.1_prot_SCATT_23000_2300	0.37	66	0.29	gi|21220254|ref|NP_626033.1|	100	120	0	CP006259.1_prot_B446_14780_2931	0.29	111	0.79	CP010849.1_prot_TU94_07415_1292	0.89	120	3e-59	HE971709.1_prot_CCK31048.1_6669	0.94	199	1e-109	CP005080.1_prot_SFUL_1311_1297	0.82	120	2e-53	CP009438.1_prot_SGLAU_07785_1540	0.9	120	9e-59	AP009493.1_prot_BAG22566.1_5737
SCO1773	CP007574.1_prot_DC74_2262_2244	0.84	371	0	CP006871.1_prot_SAZ_11995_2292	0.83	371	0	CP012382.1_prot_SAM23877_1831_1831	0.91	371	0	BA000030.3_prot_BAC74218.1_6513	0.86	371	0	CP002047.1_prot_SBI_08238_8235	0.79	371	1e-173	CP003219.1_prot_SCATT_09690_969	0.81	371	1e-175	gi|21220265|ref|NP_626044.1|	100	371	0	CP006259.1_prot_B446_09175_1816	0.83	371	0	CP010849.1_prot_TU94_07450_1298	0.87	370	0	HE971709.1_prot_CCK31446.1_7067	0.36	60	0.69	CP005080.1_prot_SFUL_1326_1312	0.84	370	0	CP009438.1_prot_SGLAU_07815_1546	0.84	371	0	AP009493.1_prot_BAG22553.1_5724
SCO1775	CP007574.1_prot_DC74_2264_2246	0.77	191	2e-77	CP006871.1_prot_SAZ_12005_2294	0.77	191	2e-77	CP012382.1_prot_SAM23877_1833_1833	0.82	211	6e-97	BA000030.3_prot_BAC74216.1_6511	0.76	207	5e-89	CP002047.1_prot_SBI_08236_8233	0.68	206	5e-81	CP003219.1_prot_SCATT_09710_971	0.67	188	3e-62	gi|21220267|ref|NP_626046.1|	100	207	0	CP006259.1_prot_B446_09185_1818	0.81	191	3e-85	CP010849.1_prot_TU94_07460_1300	0.84	191	6e-89	HE971709.1_prot_CCK31046.1_6667	0.81	242	1e-107	CP005080.1_prot_SFUL_1328_1314	0.68	206	5e-80	CP009438.1_prot_SGLAU_07825_1548	0.83	191	1e-89	AP009493.1_prot_BAG22551.1_5722
SCO1776	CP007574.1_prot_DC74_2265_2247	0.85	554	0	CP006871.1_prot_SAZ_12010_2295	0.85	554	0	CP012382.1_prot_SAM23877_1834_1834	0.92	549	0	BA000030.3_prot_BAC74215.1_6510	0.89	549	0	CP002047.1_prot_SBI_08235_8232	0.84	546	0	CP003219.1_prot_SCATT_09720_972	0.84	531	0	gi|21220268|ref|NP_626047.1|	100	549	0	CP006259.1_prot_B446_09190_1819	0.9	549	0	CP010849.1_prot_TU94_07465_1301	0.9	548	0	HE971709.1_prot_CCK31044.1_6665	0.92	265	1e-143	CP005080.1_prot_SFUL_1329_1315	0.84	546	0	CP009438.1_prot_SGLAU_07830_1549	0.89	549	0	AP009493.1_prot_BAG22550.1_5721
SCO1781	CP007574.1_prot_DC74_2273_2255	0.79	295	1e-129	CP006871.1_prot_SAZ_12050_2303	0.78	293	1e-127	CP012382.1_prot_SAM23877_1846_1846	0.93	301	1e-157	BA000030.3_prot_BAC74208.1_6503	0.88	301	1e-149	CP002047.1_prot_SBI_08223_8220	0.81	295	1e-131	CP003219.1_prot_SCATT_09770_977	0.77	295	1e-126	gi|21220273|ref|NP_626052.1|	100	301	0	CP006259.1_prot_B446_09225_1826	0.91	275	1e-140	CP010849.1_prot_TU94_07505_1308	0.89	301	1e-153	HE971709.1_prot_CCK31043.1_6664	0.69	388	1e-137	CP005080.1_prot_SFUL_1352_1338	0.82	301	1e-140	CP009438.1_prot_SGLAU_07865_1556	0.92	301	1e-155	AP009493.1_prot_BAG22543.1_5714
SCO1808	CP007574.1_prot_DC74_2307_2289	0.77	408	1e-161	CP006871.1_prot_SAZ_12895_2463	0.77	408	1e-161	CP012382.1_prot_SAM23877_1875_1875	0.85	394	0	BA000030.3_prot_BAC74181.1_6476	0.8	394	0	CP002047.1_prot_SBI_08189_8186	0.78	389	1e-168	CP003219.1_prot_SCATT_10010_1002	0.8	387	1e-170	gi|21220298|ref|NP_626077.1|	100	394	0	CP006259.1_prot_B446_09360_1852	0.82	394	0	CP010849.1_prot_TU94_07630_1330	0.81	408	0	HE971709.1_prot_CCK31042.1_6663	0.74	535	0	CP005080.1_prot_SFUL_1380_1363	0.78	395	1e-172	CP009438.1_prot_SGLAU_08005_1581	0.82	394	0	AP009493.1_prot_BAG22518.1_5689
SCO1814	CP007574.1_prot_DC74_2313_2295	0.83	255	1e-126	CP006871.1_prot_SAZ_12925_2469	0.83	255	1e-126	CP012382.1_prot_SAM23877_1882_1882	0.89	255	1e-134	BA000030.3_prot_BAC74174.1_6469	0.89	255	1e-133	CP002047.1_prot_SBI_08182_8179	0.69	258	1e-103	CP003219.1_prot_SCATT_10090_1009	0.71	259	1e-105	gi|21220304|ref|NP_626083.1|	100	255	0	CP006259.1_prot_B446_09395_1859	0.9	255	1e-136	CP010849.1_prot_TU94_07660_1336	0.9	255	1e-135	HE971709.1_prot_CCK31040.1_6661	0.84	278	1e-128	CP005080.1_prot_SFUL_1387_1370	0.82	255	1e-125	CP009438.1_prot_SGLAU_08040_1588	0.9	255	1e-136	AP009493.1_prot_BAG22511.1_5682
SCO1815	CP007574.1_prot_DC74_2314_2296	0.82	234	1e-111	CP006871.1_prot_SAZ_12930_2470	0.82	234	1e-111	CP012382.1_prot_SAM23877_1883_1883	0.87	239	1e-116	BA000030.3_prot_BAC74173.1_6468	0.85	239	1e-114	CP002047.1_prot_SBI_08181_8178	0.79	234	1e-108	CP003219.1_prot_SCATT_10100_1010	0.78	234	1e-107	gi|21220305|ref|NP_626084.1|	100	239	0	CP006259.1_prot_B446_09400_1860	0.86	234	1e-116	CP010849.1_prot_TU94_07665_1337	0.84	239	1e-114	HE971709.1_prot_CCK31039.1_6660	0.68	336	1e-117	CP005080.1_prot_SFUL_1388_1371	0.84	239	1e-113	CP009438.1_prot_SGLAU_08045_1589	0.86	234	1e-116	AP009493.1_prot_BAG22510.1_5681
SCO1818	CP007574.1_prot_DC74_2318_2300	0.29	237	2e-19	CP006871.1_prot_SAZ_12945_2473	0.29	237	2e-19	CP012382.1_prot_SAM23877_1886_1886	0.85	422	0	BA000030.3_prot_BAC74170.1_6465	0.73	421	0	CP002047.1_prot_SBI_08171_8168	0.28	241	2e-20	CP003219.1_prot_SCATT_09850_985	0.62	424	1e-156	gi|21220307|ref|NP_626086.1|	100	421	0	CP006259.1_prot_B446_09425_1865	0.83	422	0	CP010849.1_prot_TU94_07680_1340	0.84	422	0	HE971709.1_prot_CCK31030.1_6651	0.78	166	2e-73	CP005080.1_prot_SFUL_1391_1374	0.76	422	0	CP009438.1_prot_SGLAU_08060_1592	0.82	422	0	AP009493.1_prot_BAG22507.1_5678
SCO1821	CP007574.1_prot_DC74_2321_2303	0.87	329	1e-168	CP006871.1_prot_SAZ_12960_2476	0.86	329	1e-167	CP012382.1_prot_SAM23877_1891_1891	0.94	329	1e-179	BA000030.3_prot_BAC74166.1_6461	0.9	333	1e-174	CP002047.1_prot_SBI_08167_8164	0.85	329	1e-164	CP003219.1_prot_SCATT_10150_1015	0.78	329	1e-144	gi|21220310|ref|NP_626089.1|	100	333	0	CP006259.1_prot_B446_09445_1869	0.89	329	1e-171	CP010849.1_prot_TU94_29100_5242	0.3	106	0.003	HE971709.1_prot_CCK31029.1_6650	0.91	422	0	CP005080.1_prot_SFUL_1395_1378	0.83	329	1e-161	CP009438.1_prot_SGLAU_08080_1596	0.92	329	1e-175	AP009493.1_prot_BAG22503.1_5674
SCO1822	CP007574.1_prot_DC74_2322_2304	0.74	535	0	CP006871.1_prot_SAZ_12965_2477	0.74	535	0	CP012382.1_prot_SAM23877_1892_1892	0.87	544	0	BA000030.3_prot_BAC74165.1_6460	0.8	549	0	CP002047.1_prot_SBI_08166_8163	0.75	535	0	CP003219.1_prot_SCATT_21270_2127	0.23	182	0.006	gi|21220311|ref|NP_626090.1|	100	549	0	CP006259.1_prot_B446_09450_1870	0.79	544	0	CP010849.1_prot_TU94_07715_1344	0.87	530	0	HE971709.1_prot_CCK31028.1_6649	0.87	131	3e-66	CP005080.1_prot_SFUL_1396_1379	0.78	547	0	CP009438.1_prot_SGLAU_08085_1597	0.8	536	0	AP009493.1_prot_BAG22502.1_5673
SCO1831	CP007574.1_prot_DC74_2338_2320	0.68	251	3e-89	CP006871.1_prot_SAZ_13040_2492	0.68	251	5e-89	CP012382.1_prot_SAM23877_1902_1902	0.85	251	1e-117	BA000030.3_prot_BAC74146.1_6441	0.82	251	1e-113	CP002047.1_prot_SBI_08158_8155	0.73	243	5e-94	CP003219.1_prot_SCATT_10240_1024	0.68	245	6e-78	gi|21220320|ref|NP_626099.1|	100	251	0	CP006259.1_prot_B446_09515_1883	0.79	251	1e-108	CP010849.1_prot_TU94_07755_1352	0.83	251	1e-114	HE971709.1_prot_CCK31027.1_6648	0.86	280	1e-149	CP005080.1_prot_SFUL_1407_1390	0.76	251	1e-103	CP009438.1_prot_SGLAU_08140_1608	0.8	251	1e-108	AP009493.1_prot_BAG22491.1_5662
SCO1845	CP007574.1_prot_DC74_2352_2334	0.61	388	1e-123	CP006871.1_prot_SAZ_13110_2506	0.61	388	1e-123	CP012382.1_prot_SAM23877_1916_1916	0.76	391	1e-161	BA000030.3_prot_BAC74130.1_6425	0.62	391	1e-127	CP002047.1_prot_SBI_08148_8145	0.61	391	1e-122	CP003219.1_prot_SCATT_10380_1038	0.57	361	1e-111	gi|21220334|ref|NP_626113.1|	100	391	0	CP006259.1_prot_B446_09590_1898	0.7	391	1e-139	CP010849.1_prot_TU94_07825_1366	0.77	391	1e-163	HE971709.1_prot_CCK30999.1_6620	0.8	399	0	CP005080.1_prot_SFUL_1422_1405	0.65	395	1e-134	CP009438.1_prot_SGLAU_08215_1623	0.75	391	1e-158	AP009493.1_prot_BAG22476.1_5647
SCO1847	CP007574.1_prot_DC74_2354_2336	0.59	274	7e-77	CP006871.1_prot_SAZ_13120_2508	0.59	274	9e-77	CP012382.1_prot_SAM23877_1919_1919	0.64	298	3e-93	BA000030.3_prot_BAC74128.1_6423	0.61	298	2e-88	CP002047.1_prot_SBI_08145_8142	0.66	204	4e-61	CP003219.1_prot_SCATT_10400_1040	0.55	297	2e-68	gi|21220336|ref|NP_626115.1|	100	298	0	CP006259.1_prot_B446_09600_1900	0.61	297	2e-87	CP010849.1_prot_TU94_07835_1368	0.63	298	1e-90	HE971709.1_prot_CCK30993.1_6614	0.78	269	1e-119	CP005080.1_prot_SFUL_1424_1407	0.56	296	3e-77	CP009438.1_prot_SGLAU_08225_1625	0.62	298	3e-83	AP009493.1_prot_BAG22474.1_5645
SCO1848	CP007574.1_prot_DC74_2355_2337	0.83	502	0	CP006871.1_prot_SAZ_13125_2509	0.83	502	0	CP012382.1_prot_SAM23877_1920_1920	0.93	502	0	BA000030.3_prot_BAC74127.1_6422	0.87	502	0	CP002047.1_prot_SBI_08144_8141	0.79	515	0	CP003219.1_prot_SCATT_10410_1041	0.82	502	0	gi|21220337|ref|NP_626116.1|	100	502	0	CP006259.1_prot_B446_09605_1901	0.9	502	0	CP010849.1_prot_TU94_07840_1369	0.91	493	0	HE971709.1_prot_CCK30992.1_6613	0.89	284	1e-147	CP005080.1_prot_SFUL_1425_1408	0.85	495	0	CP009438.1_prot_SGLAU_08230_1626	0.91	502	0	AP009493.1_prot_BAG22473.1_5644
SCO1849	CP007574.1_prot_DC74_4102_4056	0.62	1200	0	CP006871.1_prot_SAZ_21865_4167	0.62	1200	0	CP012382.1_prot_SAM23877_1921_1921	0.89	1194	0	BA000030.3_prot_BAC74126.1_6421	0.87	1194	0	CP002047.1_prot_SBI_01764_1764	0.62	1205	0	CP003219.1_prot_SCATT_10420_1042	0.81	1193	0	gi|21220338|ref|NP_626117.1|	100	1194	0	CP006259.1_prot_B446_09610_1902	0.87	1192	0	CP010849.1_prot_TU94_07845_1370	0.87	1197	0	HE971709.1_prot_CCK30991.1_6612	0.81	577	0	CP005080.1_prot_SFUL_3821_3751	0.62	1212	0	CP009438.1_prot_SGLAU_08235_1627	0.87	1192	0	AP009493.1_prot_BAG20654.1_3825
SCO1851	CP007574.1_prot_DC74_2357_2339	0.86	199	1e-100	CP006871.1_prot_SAZ_13135_2511	0.86	199	1e-100	CP012382.1_prot_SAM23877_1923_1923	0.95	199	1e-110	BA000030.3_prot_BAC74124.1_6419	0.96	199	1e-111	CP002047.1_prot_SBI_08142_8139	0.87	201	1e-101	CP003219.1_prot_SCATT_10440_1044	0.85	199	5e-99	gi|21220340|ref|NP_626119.1|	100	199	0	CP006259.1_prot_B446_09620_1904	0.93	199	1e-109	CP010849.1_prot_TU94_07855_1372	0.92	199	1e-106	HE971709.1_prot_CCK30990.1_6611	0.91	301	1e-161	CP005080.1_prot_SFUL_1427_1410	0.91	199	1e-107	CP009438.1_prot_SGLAU_08245_1629	0.91	199	1e-106	AP009493.1_prot_BAG22471.1_5642
SCO1852	CP007574.1_prot_DC74_2358_2340	0.68	475	1e-176	CP006871.1_prot_SAZ_13140_2512	0.68	475	1e-175	CP012382.1_prot_SAM23877_1924_1924	0.8	479	0	BA000030.3_prot_BAC74123.1_6418	0.76	479	0	CP002047.1_prot_SBI_08141_8138	0.68	484	1e-169	CP003219.1_prot_SCATT_10450_1045	0.69	477	1e-164	gi|21220341|ref|NP_626120.1|	100	479	0	CP006259.1_prot_B446_09625_1905	0.76	479	0	CP010849.1_prot_TU94_07860_1373	0.78	482	0	HE971709.1_prot_CCK30985.1_6606	0.76	312	1e-125	CP005080.1_prot_SFUL_1428_1411	0.73	475	0	CP009438.1_prot_SGLAU_08250_1630	0.78	482	0	AP009493.1_prot_BAG22470.1_5641
SCO1853	CP007574.1_prot_DC74_4105_4059	0.28	237	1e-14	CP006871.1_prot_SAZ_21880_4170	0.28	237	1e-14	CP012382.1_prot_SAM23877_1925_1925	0.84	243	1e-111	BA000030.3_prot_BAC74122.1_6417	0.79	249	6e-98	CP002047.1_prot_SBI_01767_1767	0.3	237	2e-15	CP003219.1_prot_SCATT_10460_1046	0.8	243	1e-100	gi|21220342|ref|NP_626121.1|	100	249	0	CP006259.1_prot_B446_09630_1906	0.82	243	1e-108	CP010849.1_prot_TU94_07865_1374	0.83	243	1e-109	HE971709.1_prot_CCK30982.1_6603	0.82	456	0	CP005080.1_prot_SFUL_3818_3748	0.28	252	1e-14	CP009438.1_prot_SGLAU_08255_1631	0.81	243	1e-105	AP009493.1_prot_BAG20651.1_3822
SCO1855	CP007574.1_prot_DC74_4109_4063	0.43	239	6e-44	CP006871.1_prot_SAZ_21900_4174	0.43	239	1e-43	CP012382.1_prot_SAM23877_1927_1927	0.96	265	1e-147	BA000030.3_prot_BAC74120.1_6415	0.9	260	1e-136	CP002047.1_prot_SBI_01770_1770	0.41	239	6e-40	CP003219.1_prot_SCATT_10470_1047	0.88	263	1e-128	gi|21220343|ref|NP_626122.1|	100	260	0	CP006259.1_prot_B446_09640_1908	0.92	265	1e-135	CP010849.1_prot_TU94_07875_1376	0.93	253	1e-139	HE971709.1_prot_CCK30981.1_6602	0.8	299	1e-137	CP005080.1_prot_SFUL_3806_3737	0.41	246	5e-42	CP009438.1_prot_SGLAU_08265_1633	0.93	253	1e-137	AP009493.1_prot_BAG20356.1_3527
SCO1856	CP007574.1_prot_DC74_2009_1991	0.44	318	2e-51	CP006871.1_prot_SAZ_10655_2032	0.44	318	2e-51	CP012382.1_prot_SAM23877_1928_1928	0.73	415	1e-153	BA000030.3_prot_BAC74119.1_6414	0.7	388	1e-135	CP002047.1_prot_SBI_02450_2450	0.4	403	2e-45	CP003219.1_prot_SCATT_52650_5265	0.49	313	6e-56	gi|21220344|ref|NP_626123.1|	100	388	0	CP006259.1_prot_B446_09645_1909	0.74	389	1e-138	CP010849.1_prot_TU94_07880_1377	0.73	390	1e-140	HE971709.1_prot_CCK30980.1_6601	0.89	257	1e-129	CP005080.1_prot_SFUL_1070_1057	0.43	307	5e-44	CP009438.1_prot_SGLAU_08270_1634	0.73	390	1e-134	AP009493.1_prot_BAG22811.1_5982
SCO1857	CP007574.1_prot_DC74_4105_4059	0.32	274	2e-25	CP006871.1_prot_SAZ_21880_4170	0.32	276	3e-25	CP012382.1_prot_SAM23877_1929_1929	0.81	529	0	BA000030.3_prot_BAC74118.1_6413	0.78	529	0	CP002047.1_prot_SBI_01767_1767	0.34	277	9e-28	CP003219.1_prot_SCATT_10480_1048	0.67	538	1e-164	gi|21220345|ref|NP_626124.1|	100	529	0	CP006259.1_prot_B446_09650_1910	0.75	532	0	CP010849.1_prot_TU94_07885_1378	0.76	535	0	HE971709.1_prot_CCK30958.1_6579	0.72	278	1e-113	CP005080.1_prot_SFUL_1430_1413	0.69	123	7e-35	CP009438.1_prot_SGLAU_08275_1635	0.76	532	0	AP009493.1_prot_BAG22468.1_5639
SCO1858	CP007574.1_prot_DC74_2359_2341	0.49	269	2e-55	CP006871.1_prot_SAZ_13150_2514	0.48	275	1e-54	CP012382.1_prot_SAM23877_1931_1931	0.89	275	1e-138	BA000030.3_prot_BAC74116.1_6411	0.85	280	1e-128	CP002047.1_prot_SBI_08139_8136	0.6	255	3e-75	CP003219.1_prot_SCATT_10490_1049	0.75	274	1e-114	gi|21220346|ref|NP_626125.1|	100	280	0	CP006259.1_prot_B446_09660_1912	0.88	275	1e-133	CP010849.1_prot_TU94_07890_1379	0.87	275	1e-135	HE971709.1_prot_CCK30954.1_6575	0.79	329	1e-136	CP005080.1_prot_SFUL_6066_5963	0.32	253	2e-20	CP009438.1_prot_SGLAU_08285_1637	0.85	280	1e-130	AP009493.1_prot_BAG18229.1_1400
SCO1859	CP007574.1_prot_DC74_4272_4226	0.38	101	2e-09	CP006871.1_prot_SAZ_13155_2515	0.77	220	1e-85	CP012382.1_prot_SAM23877_1932_1932	0.69	339	1e-118	BA000030.3_prot_BAC74115.1_6410	0.67	322	1e-107	CP002047.1_prot_SBI_08138_8135	0.63	333	1e-102	CP003219.1_prot_SCATT_10500_1050	0.59	333	2e-86	gi|21220347|ref|NP_626126.1|	100	322	0	CP006259.1_prot_B446_09665_1913	0.68	338	1e-115	CP010849.1_prot_TU94_07895_1380	0.69	333	1e-116	HE971709.1_prot_CCK30952.1_6573	0.61	86	4e-16	CP005080.1_prot_SFUL_1430_1413	0.64	331	1e-105	CP009438.1_prot_SGLAU_08290_1638	0.68	333	1e-114	AP009493.1_prot_BAG22468.1_5639
SCO1864	CP007574.1_prot_DC74_2366_2348	0.62	180	9e-61	CP006871.1_prot_SAZ_13185_2521	0.68	150	6e-57	CP012382.1_prot_SAM23877_1938_1938	0.85	166	6e-80	BA000030.3_prot_BAC74109.1_6404	0.7	178	1e-67	CP002047.1_prot_SBI_08133_8130	0.71	160	8e-64	CP003219.1_prot_SCATT_10590_1059	0.71	163	2e-62	gi|21220352|ref|NP_626131.1|	100	178	0	CP006259.1_prot_B446_09700_1920	0.73	153	2e-57	CP010849.1_prot_TU94_07915_1384	0.79	170	1e-74	HE971709.1_prot_CCK30948.1_6569	0.94	418	0	CP005080.1_prot_SFUL_1434_1417	0.67	176	7e-65	CP009438.1_prot_SGLAU_08325_1645	0.75	153	6e-65	AP009493.1_prot_BAG22464.1_5635
SCO1865	CP007574.1_prot_DC74_2367_2349	0.85	423	0	CP006871.1_prot_SAZ_13190_2522	0.85	423	0	CP012382.1_prot_SAM23877_1939_1939	0.97	423	0	BA000030.3_prot_BAC74108.1_6403	0.91	423	0	CP002047.1_prot_SBI_08132_8129	0.81	435	0	CP003219.1_prot_SCATT_10600_1060	0.82	423	0	gi|21220353|ref|NP_626132.1|	100	423	0	CP006259.1_prot_B446_09705_1921	0.92	422	0	CP010849.1_prot_TU94_07920_1385	0.91	423	0	HE971709.1_prot_CCK30947.1_6568	0.96	253	1e-141	CP005080.1_prot_SFUL_1435_1418	0.84	423	0	CP009438.1_prot_SGLAU_08330_1646	0.92	423	0	AP009493.1_prot_BAG22463.1_5634
SCO1866	CP007574.1_prot_DC74_2368_2350	0.81	130	2e-62	CP006871.1_prot_SAZ_13195_2523	0.81	130	2e-62	CP012382.1_prot_SAM23877_1940_1940	0.96	132	2e-73	BA000030.3_prot_BAC74107.1_6402	0.83	130	3e-63	CP002047.1_prot_SBI_08131_8128	0.78	130	7e-60	CP003219.1_prot_SCATT_10610_1061	0.81	130	8e-62	gi|21220354|ref|NP_626133.1|	100	130	0	CP006259.1_prot_B446_09710_1922	0.88	130	3e-67	CP010849.1_prot_TU94_07925_1386	0.9	132	5e-69	HE971709.1_prot_CCK30945.1_6566	0.92	395	0	CP005080.1_prot_SFUL_1436_1419	0.83	132	1e-63	CP009438.1_prot_SGLAU_08335_1647	0.89	130	7e-67	AP009493.1_prot_BAG22462.1_5633
SCO1867	CP007574.1_prot_DC74_2369_2351	0.79	279	1e-134	CP006871.1_prot_SAZ_13200_2524	0.79	279	1e-134	CP012382.1_prot_SAM23877_1941_1941	0.95	280	1e-161	BA000030.3_prot_BAC74106.2_6401	0.86	280	1e-149	CP002047.1_prot_SBI_08130_8127	0.83	278	1e-143	CP003219.1_prot_SCATT_10620_1062	0.78	280	1e-138	gi|21220355|ref|NP_626134.1|	100	280	0	CP006259.1_prot_B446_09715_1923	0.89	280	1e-153	CP010849.1_prot_TU94_07930_1387	0.88	280	1e-151	HE971709.1_prot_CCK30944.1_6565	0.98	473	0	CP005080.1_prot_SFUL_1437_1420	0.84	280	1e-146	CP009438.1_prot_SGLAU_08340_1648	0.87	278	1e-149	AP009493.1_prot_BAG22461.1_5632
SCO1882	CP007574.1_prot_DC74_7132_7032	0.27	358	1e-15	CP006871.1_prot_SAZ_36975_7066	0.27	358	6e-16	CP012382.1_prot_SAM23877_1956_1956	0.82	452	0	BA000030.3_prot_BAC74084.1_6379	0.72	396	1e-171	CP002047.1_prot_SBI_08114_8111	0.65	402	1e-154	CP003219.1_prot_SCATT_13320_1332	0.25	337	2e-18	gi|21220370|ref|NP_626149.1|	100	396	0	CP006259.1_prot_B446_11700_2319	0.28	377	1e-17	CP010849.1_prot_TU94_08005_1402	0.74	451	0	HE971709.1_prot_CCK30939.1_6560	0.72	337	1e-138	CP005080.1_prot_SFUL_2909_2862	0.69	398	1e-160	CP009438.1_prot_SGLAU_08430_1666	0.81	399	0	AP009493.1_prot_BAG17044.1_215
SCO1886	CP007574.1_prot_DC74_7771_7661	0.33	252	2e-34	CP006871.1_prot_SAZ_40115_7678	0.33	252	2e-34	CP012382.1_prot_SAM23877_1961_1961	0.79	269	1e-121	BA000030.3_prot_BAC74080.1_6375	0.76	269	1e-116	CP002047.1_prot_SBI_08108_8105	0.71	266	1e-107	CP003219.1_prot_SCATT_40840_4084	0.29	260	6e-28	gi|21220373|ref|NP_626152.1|	100	269	0	CP006259.1_prot_B446_28060_5577	0.3	252	3e-29	CP010849.1_prot_TU94_08035_1408	0.72	298	1e-119	HE971709.1_prot_CCK30935.1_6556	0.85	321	1e-160	CP005080.1_prot_SFUL_2913_2866	0.71	269	1e-108	CP009438.1_prot_SGLAU_08455_1671	0.77	269	1e-117	AP009493.1_prot_BAG17040.1_211
SCO1887	CP007574.1_prot_DC74_2714_2686	0.29	295	2e-29	CP006871.1_prot_SAZ_14845_2846	0.29	295	3e-30	CP012382.1_prot_SAM23877_1962_1962	0.91	284	1e-150	BA000030.3_prot_BAC74079.1_6374	0.85	284	1e-140	CP002047.1_prot_SBI_08107_8104	0.78	284	1e-130	CP003219.1_prot_SCATT_04480_448	0.3	259	2e-24	gi|21220374|ref|NP_626153.1|	100	284	0	CP006259.1_prot_B446_31805_6322	0.28	287	1e-25	CP010849.1_prot_TU94_08040_1409	0.89	284	1e-147	HE971709.1_prot_CCK30934.1_6555	0.88	695	0	CP005080.1_prot_SFUL_2914_2867	0.79	284	1e-131	CP009438.1_prot_SGLAU_08460_1672	0.89	284	1e-147	AP009493.1_prot_BAG17039.1_210
SCO1888	CP007574.1_prot_DC74_7636_7526	0.32	535	3e-60	CP006871.1_prot_SAZ_39400_7539	0.32	535	2e-60	CP012382.1_prot_SAM23877_1963_1963	0.9	572	0	BA000030.3_prot_BAC74078.1_6373	0.88	579	0	CP002047.1_prot_SBI_08106_8103	0.83	578	0	CP003219.1_prot_SCATT_25870_2587	0.31	548	5e-61	gi|21220375|ref|NP_626154.1|	100	579	0	CP006259.1_prot_B446_09770_1934	0.87	574	0	CP010849.1_prot_TU94_08045_1410	0.89	572	0	HE971709.1_prot_CCK30933.1_6554	0.85	372	0	CP005080.1_prot_SFUL_2915_2868	0.83	573	0	CP009438.1_prot_SGLAU_08465_1673	0.89	572	0	AP009493.1_prot_BAG17038.1_209
SCO1889	CP007574.1_prot_DC74_2380_2362	0.3	284	5e-12	CP006871.1_prot_SAZ_13255_2534	0.3	284	1e-11	CP012382.1_prot_SAM23877_1964_1964	0.92	301	1e-154	BA000030.3_prot_BAC74077.1_6372	0.86	302	1e-144	CP002047.1_prot_SBI_08105_8102	0.77	294	1e-131	CP003219.1_prot_SCATT_45110_4511	0.3	300	5e-14	gi|21220376|ref|NP_626155.1|	100	302	0	CP006259.1_prot_B446_09775_1935	0.85	301	1e-143	CP010849.1_prot_TU94_08050_1411	0.9	302	1e-153	HE971709.1_prot_CCK30932.1_6553	0.91	507	0	CP005080.1_prot_SFUL_2916_2869	0.78	298	1e-132	CP009438.1_prot_SGLAU_08470_1674	0.89	302	1e-151	AP009493.1_prot_BAG17037.1_208
SCO1895	CP007574.1_prot_DC74_2380_2362	0.62	303	5e-86	CP006871.1_prot_SAZ_13255_2534	0.62	303	1e-85	CP012382.1_prot_SAM23877_1969_1969	0.77	311	1e-132	BA000030.3_prot_BAC74071.1_6366	0.72	313	1e-127	CP002047.1_prot_SBI_08102_8099	0.67	310	1e-107	CP003219.1_prot_SCATT_10690_1069	0.59	305	9e-92	gi|21220382|ref|NP_626161.1|	100	313	0	CP006259.1_prot_B446_09810_1942	0.73	314	1e-125	CP010849.1_prot_TU94_08065_1414	0.75	312	1e-128	HE971709.1_prot_CCK30930.1_6551	0.74	257	7e-96	CP005080.1_prot_SFUL_1460_1443	0.68	314	1e-115	CP009438.1_prot_SGLAU_08495_1679	0.74	312	1e-129	AP009493.1_prot_BAG22446.1_5617
SCO1898	CP007574.1_prot_DC74_1773_1759	0.71	414	0	CP006871.1_prot_SAZ_09445_1801	0.71	414	0	CP012382.1_prot_SAM23877_1972_1972	0.88	456	0	BA000030.3_prot_BAC74068.1_6363	0.79	456	0	CP002047.1_prot_SBI_02141_2141	0.75	412	0	CP003219.1_prot_SCATT_04490_449	0.68	412	1e-175	gi|21220385|ref|NP_626164.1|	100	456	0	CP006259.1_prot_B446_09825_1945	0.82	428	0	CP010849.1_prot_TU94_32200_5790	0.27	408	1e-14	HE971709.1_prot_CCK30920.1_6541	0.83	550	0	CP005080.1_prot_SFUL_418_416	0.74	411	0	CP009438.1_prot_SGLAU_08510_1682	0.83	428	0	AP009493.1_prot_BAG17265.1_436
SCO1899	CP007574.1_prot_DC74_1774_1760	0.59	300	2e-92	CP006871.1_prot_SAZ_09450_1802	0.59	300	2e-92	CP012382.1_prot_SAM23877_1973_1973	0.81	302	1e-138	BA000030.3_prot_BAC74067.1_6362	0.82	295	1e-128	CP002047.1_prot_SBI_02142_2142	0.64	307	1e-108	CP003219.1_prot_SCATT_04480_448	0.67	298	1e-109	gi|21220386|ref|NP_626165.1|	100	295	0	CP006259.1_prot_B446_09830_1946	0.79	299	1e-133	CP010849.1_prot_TU94_22820_4120	0.27	245	2e-19	HE971709.1_prot_CCK30916.1_6537	0.92	258	1e-142	CP005080.1_prot_SFUL_417_415	0.66	298	1e-103	CP009438.1_prot_SGLAU_08515_1683	0.79	291	1e-129	AP009493.1_prot_BAG17266.1_437
SCO1900	CP007574.1_prot_DC74_1775_1761	0.76	258	1e-110	CP006871.1_prot_SAZ_09455_1803	0.76	258	1e-110	CP012382.1_prot_SAM23877_1974_1974	0.91	257	1e-131	BA000030.3_prot_BAC74066.1_6361	0.88	257	1e-127	CP002047.1_prot_SBI_02143_2143	0.8	257	1e-116	CP003219.1_prot_SCATT_04460_447	0.78	257	1e-114	gi|21220387|ref|NP_626166.1|	100	257	0	CP006259.1_prot_B446_09835_1947	0.85	257	1e-125	CP010849.1_prot_TU94_12830_2300	0.29	256	2e-23	HE971709.1_prot_CCK30915.1_6536	0.87	403	0	CP005080.1_prot_SFUL_416_414	0.78	257	1e-113	CP009438.1_prot_SGLAU_08520_1684	0.83	255	1e-117	AP009493.1_prot_BAG17267.1_438
SCO1912	CP007574.1_prot_DC74_5827_5749	0.6	242	1e-76	CP006871.1_prot_SAZ_30840_5886	0.6	242	1e-76	CP012382.1_prot_SAM23877_1985_1985	0.84	277	1e-129	BA000030.3_prot_BAC74054.1_6349	0.78	274	1e-120	CP002047.1_prot_SBI_08058_8057	0.68	252	6e-92	CP003219.1_prot_SCATT_45110_4511	0.6	242	2e-78	gi|21220399|ref|NP_626178.1|	100	274	0	CP006259.1_prot_B446_09905_1961	0.79	251	1e-102	CP010849.1_prot_TU94_08125_1426	0.75	277	1e-112	HE971709.1_prot_CCK30914.1_6535	0.94	336	0	CP005080.1_prot_SFUL_1470_1453	0.7	251	7e-97	CP009438.1_prot_SGLAU_08555_1691	0.73	279	1e-114	AP009493.1_prot_BAG22436.1_5607
SCO1916	CP007574.1_prot_DC74_2391_2371	0.72	329	1e-129	CP006871.1_prot_SAZ_13305_2544	0.72	329	1e-129	CP012382.1_prot_SAM23877_1987_1987	0.83	329	1e-148	BA000030.3_prot_BAC74050.1_6345	0.79	329	1e-141	CP002047.1_prot_SBI_08057_8056	0.7	305	1e-116	CP003219.1_prot_SCATT_10750_1075	0.67	328	1e-118	gi|21220403|ref|NP_626182.1|	100	329	0	CP006259.1_prot_B446_09945_1969	0.78	329	1e-139	CP010849.1_prot_TU94_08135_1428	0.8	329	1e-143	HE971709.1_prot_CCK30913.1_6534	0.74	979	0	CP005080.1_prot_SFUL_1471_1454	0.76	332	1e-135	CP009438.1_prot_SGLAU_08565_1693	0.71	333	1e-125	AP009493.1_prot_BAG22435.1_5606
SCO1918	CP007574.1_prot_DC74_2393_2373	0.55	80	2e-16	CP006871.1_prot_SAZ_13315_2546	0.55	80	2e-16	CP012382.1_prot_SAM23877_1989_1989	0.73	86	1e-27	BA000030.3_prot_BAC74046.2_6341	0.61	86	1e-22	CP002047.1_prot_SBI_08055_8054	0.53	86	3e-18	CP003219.1_prot_SCATT_19210_1921	0.48	47	3e-05	gi|21220405|ref|NP_626184.1|	100	86	0	CP006259.1_prot_B446_09955_1971	0.58	86	4e-21	CP010849.1_prot_TU94_08145_1430	0.69	86	4e-26	HE971709.1_prot_CCK30905.1_6526	0.79	246	1e-108	CP005080.1_prot_SFUL_1475_1458	0.48	70	2e-12	CP009438.1_prot_SGLAU_13100_2580	0.44	59	6e-07	AP009493.1_prot_BAG22433.1_5604
SCO1921	CP007574.1_prot_DC74_2396_2376	0.92	418	0	CP006871.1_prot_SAZ_13330_2549	0.92	418	0	CP012382.1_prot_SAM23877_1992_1992	0.97	418	0	BA000030.3_prot_BAC74040.1_6335	0.96	418	0	CP002047.1_prot_SBI_08052_8051	0.92	418	0	CP003219.1_prot_SCATT_10780_1078	0.91	418	0	gi|21220407|ref|NP_626186.1|	100	418	0	CP006259.1_prot_B446_09975_1975	0.96	418	0	CP010849.1_prot_TU94_08160_1433	0.95	418	0	HE971709.1_prot_CCK30899.1_6520	0.94	146	2e-80	CP005080.1_prot_SFUL_1480_1463	0.88	415	0	CP009438.1_prot_SGLAU_08580_1696	0.95	418	0	AP009493.1_prot_BAG22428.1_5599
SCO1922	CP007574.1_prot_DC74_2397_2377	0.93	253	1e-137	CP006871.1_prot_SAZ_13335_2550	0.93	253	1e-137	CP012382.1_prot_SAM23877_1993_1993	0.98	253	1e-143	BA000030.3_prot_BAC74039.1_6334	0.93	259	1e-139	CP002047.1_prot_SBI_08051_8050	0.9	253	1e-133	CP003219.1_prot_SCATT_10790_1079	0.89	254	1e-131	gi|21220408|ref|NP_626187.1|	100	259	0	CP006259.1_prot_B446_09980_1976	0.95	253	1e-140	CP010849.1_prot_TU94_08165_1434	0.96	253	1e-142	HE971709.1_prot_CCK30896.1_6517	0.58	325	3e-95	CP005080.1_prot_SFUL_1481_1464	0.92	253	1e-137	CP009438.1_prot_SGLAU_08585_1697	0.96	253	1e-141	AP009493.1_prot_BAG22427.1_5598
SCO1924	CP007574.1_prot_DC74_2399_2379	0.82	395	0	CP006871.1_prot_SAZ_13345_2552	0.82	395	0	CP012382.1_prot_SAM23877_1995_1995	0.97	394	0	BA000030.3_prot_BAC74037.1_6332	0.93	393	0	CP002047.1_prot_SBI_08049_8048	0.8	391	0	CP003219.1_prot_SCATT_10810_1081	0.77	390	1e-178	gi|21220410|ref|NP_626189.1|	100	393	0	CP006259.1_prot_B446_09990_1978	0.94	394	0	CP010849.1_prot_TU94_08175_1436	0.9	396	0	HE971709.1_prot_CCK30889.1_6510	0.8	266	1e-124	CP005080.1_prot_SFUL_1483_1466	0.88	393	0	CP009438.1_prot_SGLAU_08595_1699	0.92	394	0	AP009493.1_prot_BAG22425.1_5596
SCO1925	CP007574.1_prot_DC74_2400_2380	0.94	473	0	CP006871.1_prot_SAZ_13350_2553	0.94	473	0	CP012382.1_prot_SAM23877_1996_1996	1	473	0	BA000030.3_prot_BAC74036.1_6331	0.97	474	0	CP002047.1_prot_SBI_08048_8047	0.94	473	0	CP003219.1_prot_SCATT_10820_1082	0.93	473	0	gi|21220411|ref|NP_626190.1|	100	474	0	CP006259.1_prot_B446_09995_1979	0.97	473	0	CP010849.1_prot_TU94_08180_1437	0.96	473	0	HE971709.1_prot_CCK30878.1_6499	0.77	496	0	CP005080.1_prot_SFUL_1484_1467	0.94	473	0	CP009438.1_prot_SGLAU_08600_1700	0.97	473	0	AP009493.1_prot_BAG22424.1_5595
SCO1930	CP007574.1_prot_DC74_2404_2384	0.51	287	4e-76	CP006871.1_prot_SAZ_13370_2557	0.51	287	4e-76	CP012382.1_prot_SAM23877_2001_2001	0.74	352	1e-152	BA000030.3_prot_BAC74031.1_6326	0.7	336	1e-126	CP002047.1_prot_SBI_08044_8043	0.53	301	3e-78	CP003219.1_prot_SCATT_10860_1086	0.52	312	8e-80	gi|21220416|ref|NP_626195.1|	100	336	0	CP006259.1_prot_B446_10020_1984	0.67	330	1e-126	CP010849.1_prot_TU94_08200_1441	0.72	348	1e-142	HE971709.1_prot_CCK30854.1_6475	0.8	176	3e-75	CP005080.1_prot_SFUL_1488_1471	0.51	316	4e-85	CP009438.1_prot_SGLAU_08625_1705	0.69	329	1e-129	AP009493.1_prot_BAG22420.1_5591
SCO1934	CP007574.1_prot_DC74_2408_2386	0.77	318	1e-139	CP006871.1_prot_SAZ_13385_2560	0.77	289	1e-129	CP012382.1_prot_SAM23877_2004_2004	0.91	285	1e-149	BA000030.3_prot_BAC74027.1_6322	0.88	285	1e-145	CP002047.1_prot_SBI_08041_8040	0.76	315	1e-135	CP003219.1_prot_SCATT_10900_1090	0.73	321	1e-132	gi|21220420|ref|NP_626199.1|	100	285	0	CP006259.1_prot_B446_10040_1988	0.88	303	1e-155	CP010849.1_prot_TU94_08220_1445	0.85	328	1e-160	HE971709.1_prot_CCK30838.1_6459	0.51	371	1e-106	CP005080.1_prot_SFUL_1490_1473	0.82	285	1e-136	CP009438.1_prot_SGLAU_08640_1708	0.88	321	1e-165	AP009493.1_prot_BAG22418.1_5589
SCO1935	CP007574.1_prot_DC74_2409_2387	0.84	687	0	CP006871.1_prot_SAZ_13390_2561	0.84	687	0	CP012382.1_prot_SAM23877_2005_2005	0.92	700	0	BA000030.3_prot_BAC74026.1_6321	0.87	695	0	CP002047.1_prot_SBI_08040_8039	0.77	682	0	CP003219.1_prot_SCATT_10910_1092	0.77	682	0	gi|21220421|ref|NP_626200.1|	100	695	0	CP006259.1_prot_B446_10045_1989	0.86	695	0	CP010849.1_prot_TU94_08225_1446	0.9	695	0	HE971709.1_prot_CCK30837.1_6458	0.68	310	1e-119	CP005080.1_prot_SFUL_1491_1474	0.86	682	0	CP009438.1_prot_SGLAU_08645_1709	0.89	695	0	AP009493.1_prot_BAG22417.1_5588
SCO1936	CP007574.1_prot_DC74_2410_2388	0.84	372	0	CP006871.1_prot_SAZ_13395_2562	0.84	372	0	CP012382.1_prot_SAM23877_2006_2006	0.93	372	0	BA000030.3_prot_BAC74025.1_6320	0.86	372	0	CP002047.1_prot_SBI_08039_8038	0.81	379	1e-179	CP003219.1_prot_SCATT_10920_1093	0.8	368	1e-173	gi|21220422|ref|NP_626201.1|	100	372	0	CP006259.1_prot_B446_10050_1990	0.85	372	0	CP010849.1_prot_TU94_08230_1447	0.91	372	0	HE971709.1_prot_CCK30836.1_6457	0.57	559	1e-166	CP005080.1_prot_SFUL_1492_1475	0.85	372	0	CP009438.1_prot_SGLAU_08650_1710	0.88	372	0	AP009493.1_prot_BAG22416.1_5587
SCO1937	CP007574.1_prot_DC74_2411_2389	0.9	490	0	CP006871.1_prot_SAZ_13400_2563	0.9	490	0	CP012382.1_prot_SAM23877_2007_2007	0.95	507	0	BA000030.3_prot_BAC74024.1_6319	0.91	507	0	CP002047.1_prot_SBI_00872_872	0.84	490	0	CP003219.1_prot_SCATT_10940_1094	0.83	506	0	gi|21220423|ref|NP_626202.1|	100	507	0	CP006259.1_prot_B446_10055_1991	0.93	490	0	CP010849.1_prot_TU94_08235_1448	0.92	507	0	HE971709.1_prot_CCK30835.1_6456	0.85	242	1e-121	CP005080.1_prot_SFUL_1493_1476	0.86	490	0	CP009438.1_prot_SGLAU_08655_1711	0.93	490	0	AP009493.1_prot_BAG22415.1_5586
SCO1939	CP007574.1_prot_DC74_2413_2391	0.66	265	6e-93	CP006871.1_prot_SAZ_13410_2565	0.66	265	3e-92	CP012382.1_prot_SAM23877_2009_2009	0.8	258	1e-112	BA000030.3_prot_BAC74022.1_6317	0.74	258	1e-103	CP002047.1_prot_SBI_08036_8035	0.7	253	3e-92	CP003219.1_prot_SCATT_10960_1096	0.71	257	9e-98	gi|21220425|ref|NP_626204.1|	100	258	0	CP006259.1_prot_B446_10065_1993	0.75	257	1e-102	CP010849.1_prot_TU94_08245_1450	0.74	258	1e-103	HE971709.1_prot_CCK30834.1_6455	0.89	238	1e-120	CP005080.1_prot_SFUL_1495_1478	0.72	257	1e-101	CP009438.1_prot_SGLAU_08665_1713	0.73	257	1e-103	AP009493.1_prot_BAG22413.1_5584
SCO1942	CP007574.1_prot_DC74_2414_2392	0.77	550	0	CP006871.1_prot_SAZ_13415_2566	0.77	550	0	CP012382.1_prot_SAM23877_2018_2018	0.88	551	0	BA000030.3_prot_BAC74013.1_6308	0.81	550	0	CP002047.1_prot_SBI_00874_874	0.79	543	0	CP003219.1_prot_SCATT_23160_2316	0.76	544	0	gi|21220427|ref|NP_626206.1|	100	550	0	CP006259.1_prot_B446_10110_2002	0.82	550	0	CP010849.1_prot_TU94_08265_1454	0.85	551	0	HE971709.1_prot_CCK30831.1_6452	0.88	478	0	CP005080.1_prot_SFUL_1500_1483	0.81	550	0	CP009438.1_prot_SGLAU_08715_1723	0.83	550	0	AP009493.1_prot_BAG22407.1_5578
SCO1945	CP007574.1_prot_DC74_2418_2396	0.85	258	1e-131	CP006871.1_prot_SAZ_13435_2570	0.85	258	1e-131	CP012382.1_prot_SAM23877_2021_2021	0.93	258	1e-141	BA000030.3_prot_BAC74009.1_6304	0.9	258	1e-138	CP002047.1_prot_SBI_08031_8030	0.8	258	1e-124	CP003219.1_prot_SCATT_10990_1099	0.81	258	1e-123	gi|21220430|ref|NP_626209.1|	100	258	0	CP006259.1_prot_B446_10125_2005	0.94	258	1e-143	CP010849.1_prot_TU94_08290_1458	0.94	258	1e-144	HE971709.1_prot_CCK30829.1_6450	0.78	602	0	CP005080.1_prot_SFUL_1503_1486	0.85	258	1e-132	CP009438.1_prot_SGLAU_08730_1726	0.92	258	1e-141	AP009493.1_prot_BAG22404.1_5575
SCO1946	CP007574.1_prot_DC74_2419_2397	0.84	403	0	CP006871.1_prot_SAZ_13440_2571	0.84	403	0	CP012382.1_prot_SAM23877_2022_2022	0.94	403	0	BA000030.3_prot_BAC74008.1_6303	0.89	403	0	CP002047.1_prot_SBI_08030_8029	0.79	403	0	CP003219.1_prot_SCATT_11000_1100	0.78	410	1e-179	gi|21220431|ref|NP_626210.1|	100	403	0	CP006259.1_prot_B446_10130_2006	0.86	403	0	CP010849.1_prot_TU94_08295_1459	0.94	403	0	HE971709.1_prot_CCK30826.1_6447	0.79	830	0	CP005080.1_prot_SFUL_1504_1487	0.86	403	0	CP009438.1_prot_SGLAU_08735_1727	0.9	408	0	AP009493.1_prot_BAG22403.1_5574
SCO1947	CP007574.1_prot_DC74_2420_2398	0.85	336	1e-169	CP006871.1_prot_SAZ_13445_2572	0.85	336	1e-169	CP012382.1_prot_SAM23877_2023_2023	0.92	336	1e-177	BA000030.3_prot_BAC74007.1_6302	0.91	336	1e-177	CP002047.1_prot_SBI_08029_8028	0.85	336	1e-167	CP003219.1_prot_SCATT_11010_1101	0.88	336	1e-165	gi|21220432|ref|NP_626211.1|	100	336	0	CP006259.1_prot_B446_10135_2007	0.94	336	0	CP010849.1_prot_TU94_08300_1460	0.9	336	1e-176	HE971709.1_prot_CCK30824.1_6445	0.84	116	4e-53	CP005080.1_prot_SFUL_1505_1488	0.95	336	0	CP009438.1_prot_SGLAU_08740_1728	0.91	336	1e-177	AP009493.1_prot_BAG22402.1_5573
SCO1948	CP007574.1_prot_DC74_740_734	0.3	348	3e-27	CP006871.1_prot_SAZ_04235_800	0.3	348	3e-27	CP012382.1_prot_SAM23877_2024_2024	0.83	979	0	BA000030.3_prot_BAC74006.1_6301	0.75	979	0	CP002047.1_prot_SBI_08028_8027	0.63	980	0	CP003219.1_prot_SCATT_09310_931	0.27	79	0.94	gi|21220433|ref|NP_626212.1|	100	979	0	CP006259.1_prot_B446_10140_2008	0.74	940	0	CP010849.1_prot_TU94_08305_1461	0.75	979	0	HE971709.1_prot_CCK30798.1_6419	0.93	487	0	CP005080.1_prot_SFUL_4540_4450	0.34	312	3e-37	CP009438.1_prot_SGLAU_08745_1729	0.71	983	0	AP009493.1_prot_BAG19620.1_2791
SCO1957	CP007574.1_prot_DC74_2432_2410	0.66	263	2e-88	CP006871.1_prot_SAZ_13505_2584	0.65	263	2e-83	CP012382.1_prot_SAM23877_2032_2032	0.72	301	1e-115	BA000030.3_prot_BAC73998.1_6293	0.78	246	1e-105	CP002047.1_prot_SBI_08022_8021	0.68	260	3e-85	CP003219.1_prot_SCATT_25720_2573	0.62	251	1e-77	gi|21220442|ref|NP_626221.1|	100	246	0	CP006259.1_prot_B446_10180_2016	0.77	246	1e-105	CP010849.1_prot_TU94_08335_1467	0.82	246	1e-111	HE971709.1_prot_CCK30797.1_6418	0.89	1514	0	CP005080.1_prot_SFUL_507_505	0.35	217	7e-21	CP009438.1_prot_SGLAU_08785_1737	0.67	301	1e-108	AP009493.1_prot_BAG23463.1_6634
SCO1961	CP007574.1_prot_DC74_1950_1936	0.43	130	1e-27	CP006871.1_prot_SAZ_10335_1976	0.43	130	1e-27	CP012382.1_prot_SAM23877_2038_2038	0.95	146	2e-81	BA000030.3_prot_BAC73991.1_6286	0.91	148	2e-71	CP002047.1_prot_SBI_02371_2371	0.45	130	3e-29	CP003219.1_prot_SCATT_53270_5327	0.43	130	3e-27	gi|21220446|ref|NP_626225.1|	100	148	0	CP006259.1_prot_B446_10215_2023	0.89	146	7e-72	CP010849.1_prot_TU94_08365_1473	0.94	146	1e-74	HE971709.1_prot_CCK30789.1_6410	0.59	254	1e-74	CP005080.1_prot_SFUL_1003_997	0.43	130	4e-27	CP009438.1_prot_SGLAU_08830_1746	0.86	146	2e-69	AP009493.1_prot_BAG22869.1_6040
SCO1962	CP007574.1_prot_DC74_6449_6356	0.51	362	5e-78	CP006871.1_prot_SAZ_33270_6343	0.51	356	6e-77	CP012382.1_prot_SAM23877_2040_2040	0.61	347	1e-108	BA000030.3_prot_BAC73988.1_6283	0.57	366	1e-105	0	0	0	0	0	0	0	0	gi|21220447|ref|NP_626226.1|	100	366	0	CP006259.1_prot_B446_10225_2025	0.57	366	1e-101	CP010849.1_prot_TU94_08380_1476	0.6	366	1e-105	HE971709.1_prot_CCK30786.1_6407	0.9	271	1e-138	0	0	0	0	CP009438.1_prot_SGLAU_08845_1749	0.57	366	1e-106	0
SCO1968	CP007574.1_prot_DC74_2442_2420	0.63	254	5e-95	CP006871.1_prot_SAZ_13555_2594	0.64	254	4e-95	CP012382.1_prot_SAM23877_2046_2046	0.89	255	1e-134	BA000030.3_prot_BAC73982.1_6277	0.7	262	1e-112	CP002047.1_prot_SBI_08013_8012	0.69	252	1e-103	CP003219.1_prot_SCATT_00760_76	0.59	258	2e-86	gi|21220452|ref|NP_626231.1|	100	262	0	CP006259.1_prot_B446_10255_2031	0.73	266	1e-112	CP010849.1_prot_TU94_08410_1482	0.82	266	1e-126	HE971709.1_prot_CCK30785.1_6406	0.9	429	0	CP005080.1_prot_SFUL_1522_1505	0.69	253	1e-103	CP009438.1_prot_SGLAU_08875_1755	0.76	260	1e-114	AP009493.1_prot_BAG22385.1_5556
SCO1977	CP007574.1_prot_DC74_2506_2482	0.62	499	1e-179	CP006871.1_prot_SAZ_13860_2654	0.62	499	1e-179	CP012382.1_prot_SAM23877_2056_2056	0.82	496	0	BA000030.3_prot_BAC73969.1_6264	0.77	496	0	CP002047.1_prot_SBI_09043_9040	0.69	501	0	CP003219.1_prot_SCATT_11490_1149	0.63	497	1e-180	gi|21220460|ref|NP_626239.1|	100	496	0	CP006259.1_prot_B446_10305_2041	0.76	495	0	CP010849.1_prot_TU94_08705_1533	0.63	497	0	HE971709.1_prot_CCK30784.1_6405	0.88	269	1e-129	CP005080.1_prot_SFUL_1593_1575	0.62	497	1e-179	CP009438.1_prot_SGLAU_08925_1765	0.77	494	0	AP009493.1_prot_BAG22313.1_5484
SCO1996	CP007574.1_prot_DC74_2460_2438	0.68	176	5e-63	CP006871.1_prot_SAZ_13645_2612	0.67	176	8e-63	CP012382.1_prot_SAM23877_2079_2079	0.85	176	1e-72	BA000030.3_prot_BAC73946.1_6241	0.81	176	1e-73	CP002047.1_prot_SBI_07991_7990	0.72	176	1e-65	CP003219.1_prot_SCATT_11200_1120	0.73	173	5e-65	gi|21220478|ref|NP_626257.1|	100	176	0	CP006259.1_prot_B446_10385_2057	0.79	173	1e-70	CP010849.1_prot_TU94_08560_1507	0.81	176	4e-69	HE971709.1_prot_CCK30780.1_6401	0.9	496	0	CP005080.1_prot_SFUL_1538_1521	0.69	176	2e-62	CP009438.1_prot_SGLAU_09020_1784	0.8	176	4e-72	AP009493.1_prot_BAG22366.1_5537
SCO2008	CP007574.1_prot_DC74_2474_2450	0.54	362	1e-112	CP006871.1_prot_SAZ_13710_2625	0.54	362	1e-111	CP012382.1_prot_SAM23877_2092_2092	0.78	371	1e-163	BA000030.3_prot_BAC73935.1_6230	0.55	369	1e-110	CP002047.1_prot_SBI_07977_7976	0.6	370	1e-123	CP003219.1_prot_SCATT_39010_3901	0.31	47	2.7	gi|21220490|ref|NP_626269.1|	100	369	0	CP006259.1_prot_B446_10470_2073	0.77	371	1e-161	CP010849.1_prot_TU94_31935_5744	0.28	80	1.2	HE971709.1_prot_CCK30779.1_6400	0.94	111	5e-58	CP005080.1_prot_SFUL_1551_1534	0.71	370	1e-144	CP009438.1_prot_SGLAU_09075_1795	0.58	369	1e-120	AP009493.1_prot_BAG22352.1_5523
SCO2009	CP007574.1_prot_DC74_2475_2451	0.67	310	1e-110	CP006871.1_prot_SAZ_13715_2626	0.67	310	1e-110	CP012382.1_prot_SAM23877_2093_2093	0.85	310	1e-144	BA000030.3_prot_BAC73934.1_6229	0.7	310	1e-118	CP002047.1_prot_SBI_07976_7975	0.66	311	1e-118	CP003219.1_prot_SCATT_35670_3567	0.33	30	1.1	gi|21220491|ref|NP_626270.1|	100	310	0	CP006259.1_prot_B446_10475_2074	0.82	310	1e-133	CP010849.1_prot_TU94_08625_1519	0.84	310	1e-139	HE971709.1_prot_CCK30775.1_6396	0.88	251	1e-125	CP005080.1_prot_SFUL_1552_1535	0.76	310	1e-131	CP009438.1_prot_SGLAU_09080_1796	0.67	310	1e-118	AP009493.1_prot_BAG22351.1_5522
SCO2010	CP007574.1_prot_DC74_2476_2452	0.62	390	1e-122	CP006871.1_prot_SAZ_13720_2627	0.62	390	1e-122	CP012382.1_prot_SAM23877_2094_2094	0.75	608	0	BA000030.3_prot_BAC73933.1_6228	0.54	601	1e-162	CP002047.1_prot_SBI_07975_7974	0.53	566	1e-148	0	0	0	0	gi|21220492|ref|NP_626271.1|	100	601	0	CP006259.1_prot_B446_10480_2075	0.66	613	0	CP010849.1_prot_TU94_08630_1520	0.7	608	0	HE971709.1_prot_CCK30773.1_6394	0.84	239	1e-110	CP005080.1_prot_SFUL_1553_1536	0.66	568	0	CP009438.1_prot_SGLAU_09085_1797	0.57	601	0	AP009493.1_prot_BAG22350.1_5521
SCO2011	CP007574.1_prot_DC74_2477_2453	0.79	246	1e-111	CP006871.1_prot_SAZ_13725_2628	0.79	246	1e-110	CP012382.1_prot_SAM23877_2095_2095	0.95	250	1e-139	BA000030.3_prot_BAC73932.1_6227	0.87	250	1e-127	CP002047.1_prot_SBI_07974_7973	0.84	250	1e-123	CP003219.1_prot_SCATT_46680_4668	0.34	223	4e-30	gi|21220493|ref|NP_626272.1|	100	250	0	CP006259.1_prot_B446_10485_2076	0.93	250	1e-135	CP010849.1_prot_TU94_08635_1521	0.94	250	1e-136	HE971709.1_prot_CCK30772.1_6393	0.84	213	1e-106	CP005080.1_prot_SFUL_1554_1537	0.88	250	1e-130	CP009438.1_prot_SGLAU_09090_1798	0.85	250	1e-124	AP009493.1_prot_BAG22349.1_5520
SCO2012	CP007574.1_prot_DC74_2478_2454	0.76	238	1e-101	CP006871.1_prot_SAZ_13730_2629	0.76	238	1e-102	CP012382.1_prot_SAM23877_2096_2096	0.99	238	1e-135	BA000030.3_prot_BAC73931.1_6226	0.9	238	1e-123	CP002047.1_prot_SBI_07973_7972	0.85	238	1e-115	CP003219.1_prot_SCATT_26720_2672	0.31	230	1e-22	gi|21220494|ref|NP_626273.1|	100	238	0	CP006259.1_prot_B446_10490_2077	0.96	238	1e-132	CP010849.1_prot_TU94_08640_1522	0.93	238	1e-128	HE971709.1_prot_CCK30770.1_6391	0.89	197	1e-102	CP005080.1_prot_SFUL_1555_1538	0.9	238	1e-125	CP009438.1_prot_SGLAU_09095_1799	0.93	238	1e-128	AP009493.1_prot_BAG22348.1_5519
SCO2014	CP007574.1_prot_DC74_2481_2457	0.86	476	0	CP006871.1_prot_SAZ_13750_2632	0.86	476	0	CP012382.1_prot_SAM23877_2099_2099	0.94	478	0	BA000030.3_prot_BAC73928.1_6223	0.9	478	0	CP002047.1_prot_SBI_07970_7969	0.85	476	0	CP003219.1_prot_SCATT_11370_1137	0.81	477	0	gi|21220496|ref|NP_626275.1|	100	478	0	CP006259.1_prot_B446_10500_2079	0.9	478	0	CP010849.1_prot_TU94_08655_1524	0.89	473	0	HE971709.1_prot_CCK30769.1_6390	0.82	364	1e-173	CP005080.1_prot_SFUL_1559_1541	0.86	479	0	CP009438.1_prot_SGLAU_09110_1801	0.89	474	0	AP009493.1_prot_BAG22345.1_5516
SCO2015	CP007574.1_prot_DC74_2483_2459	0.64	558	0	CP006871.1_prot_SAZ_13760_2634	0.64	558	0	CP012382.1_prot_SAM23877_2101_2101	0.85	602	0	BA000030.3_prot_BAC73926.1_6221	0.79	606	0	CP002047.1_prot_SBI_05019_5018	0.22	511	2e-14	CP003219.1_prot_SCATT_11390_1139	0.59	611	0	gi|21220497|ref|NP_626276.1|	100	606	0	CP006259.1_prot_B446_10510_2081	0.78	602	0	CP010849.1_prot_TU94_08660_1525	0.82	602	0	HE971709.1_prot_CCK30768.1_6389	0.88	441	0	CP005080.1_prot_SFUL_1561_1543	0.67	557	0	CP009438.1_prot_SGLAU_09120_1803	0.81	602	0	AP009493.1_prot_BAG22343.1_5514
SCO2018	CP007574.1_prot_DC74_2486_2462	0.68	846	0	CP006871.1_prot_SAZ_13775_2637	0.68	846	0	CP012382.1_prot_SAM23877_2104_2104	0.86	831	0	BA000030.3_prot_BAC73923.1_6218	0.76	846	0	CP002047.1_prot_SBI_07959_7958	0.62	858	0	CP003219.1_prot_SCATT_17520_1752	0.43	844	1e-174	gi|21220500|ref|NP_626279.1|	100	846	0	CP006259.1_prot_B446_10530_2085	0.77	827	0	CP010849.1_prot_TU94_08685_1529	0.81	830	0	HE971709.1_prot_CCK30745.1_6366	0.91	1046	0	CP005080.1_prot_SFUL_1569_1551	0.71	843	0	CP009438.1_prot_SGLAU_09135_1806	0.81	830	0	AP009493.1_prot_BAG22339.1_5510
SCO2019	CP007574.1_prot_DC74_6544_6451	0.73	98	6e-38	CP006871.1_prot_SAZ_09075_1727	0.39	28	0.29	CP012382.1_prot_SAM23877_2105_2105	0.91	115	3e-58	BA000030.3_prot_BAC73921.1_6216	0.8	121	3e-49	CP002047.1_prot_SBI_07958_7957	0.75	105	2e-42	CP003219.1_prot_SCATT_18590_1859	0.64	114	1e-37	gi|21220501|ref|NP_626280.1|	100	121	0	CP006259.1_prot_B446_10535_2086	0.82	115	1e-49	CP010849.1_prot_TU94_08690_1530	0.85	114	2e-52	HE971709.1_prot_CCK30737.1_6358	0.87	363	0	CP005080.1_prot_SFUL_1571_1553	0.73	108	1e-40	CP009438.1_prot_SGLAU_09140_1807	0.82	114	6e-51	AP009493.1_prot_BAG22338.1_5509
SCO2025	CP007574.1_prot_DC74_2506_2482	0.89	485	0	CP006871.1_prot_SAZ_13860_2654	0.89	485	0	CP012382.1_prot_SAM23877_2112_2112	0.96	487	0	BA000030.3_prot_BAC73901.1_6196	0.91	487	0	CP002047.1_prot_SBI_07947_7946	0.89	487	0	CP003219.1_prot_SCATT_11490_1149	0.86	487	0	gi|21220506|ref|NP_626285.1|	100	487	0	CP006259.1_prot_B446_10615_2102	0.92	487	0	CP010849.1_prot_TU94_08705_1533	0.95	487	0	HE971709.1_prot_CCK30735.1_6356	0.8	469	0	CP005080.1_prot_SFUL_1593_1575	0.86	487	0	CP009438.1_prot_SGLAU_09175_1814	0.94	487	0	AP009493.1_prot_BAG22313.1_5484
SCO2026	CP007574.1_prot_DC74_2507_2483	0.84	1518	0	CP006871.1_prot_SAZ_13865_2655	0.84	1518	0	CP012382.1_prot_SAM23877_2113_2113	0.92	1514	0	BA000030.3_prot_BAC73900.1_6195	0.87	1518	0	CP002047.1_prot_SBI_07946_7945	0.84	1515	0	CP003219.1_prot_SCATT_11500_1150	0.82	1504	0	gi|21220507|ref|NP_626286.1|	100	1518	0	CP006259.1_prot_B446_10620_2103	0.88	1515	0	CP010849.1_prot_TU94_08710_1534	0.89	1505	0	HE971709.1_prot_CCK30734.1_6355	0.82	363	1e-171	CP005080.1_prot_SFUL_1594_1576	0.85	1514	0	CP009438.1_prot_SGLAU_09180_1815	0.89	1514	0	AP009493.1_prot_BAG22312.1_5483
SCO2033	CP007574.1_prot_DC74_4079_4033	0.4	57	5e-07	CP006871.1_prot_SAZ_21755_4146	0.4	57	5e-07	CP012382.1_prot_SAM23877_2120_2120	0.71	258	2e-95	BA000030.3_prot_BAC73892.1_6187	0.56	265	4e-71	CP002047.1_prot_SBI_00756_756	0.36	170	1e-16	CP003219.1_prot_SCATT_57520_5752	0.35	238	7e-28	gi|21220514|ref|NP_626293.1|	100	265	0	CP006259.1_prot_B446_10660_2111	0.59	254	5e-73	CP010849.1_prot_TU94_08750_1541	0.62	254	4e-73	HE971709.1_prot_CCK30733.1_6354	0.85	471	0	CP005080.1_prot_SFUL_1602_1584	0.53	258	1e-55	CP009438.1_prot_SGLAU_09215_1822	0.6	255	2e-66	AP009493.1_prot_BAG22304.1_5475
SCO2036	CP007574.1_prot_DC74_2512_2488	0.74	272	1e-107	CP006871.1_prot_SAZ_13890_2660	0.74	272	1e-106	CP012382.1_prot_SAM23877_2123_2123	0.94	270	1e-144	BA000030.3_prot_BAC73889.1_6184	0.91	264	1e-137	CP002047.1_prot_SBI_07942_7941	0.72	265	1e-106	CP003219.1_prot_SCATT_11540_1154	0.76	272	1e-106	gi|21220517|ref|NP_626296.1|	100	264	0	CP006259.1_prot_B446_10675_2114	0.91	272	1e-132	CP010849.1_prot_TU94_08765_1544	0.91	271	1e-141	HE971709.1_prot_CCK30732.1_6353	0.77	506	0	CP005080.1_prot_SFUL_1605_1587	0.89	268	1e-129	CP009438.1_prot_SGLAU_09230_1825	0.89	271	1e-132	AP009493.1_prot_BAG22301.1_5472
SCO2037	CP007574.1_prot_DC74_2513_2489	0.87	416	0	CP006871.1_prot_SAZ_13895_2661	0.87	416	0	CP012382.1_prot_SAM23877_2124_2124	0.93	428	0	BA000030.3_prot_BAC73888.1_6183	0.9	428	0	CP002047.1_prot_SBI_07941_7940	0.84	407	0	CP003219.1_prot_SCATT_11550_1155	0.84	409	0	gi|21220518|ref|NP_626297.1|	100	428	0	CP006259.1_prot_B446_10680_2115	0.9	427	0	CP010849.1_prot_TU94_08770_1545	0.91	428	0	HE971709.1_prot_CCK30731.1_6352	0.75	606	0	CP005080.1_prot_SFUL_1606_1588	0.88	428	0	CP009438.1_prot_SGLAU_09235_1826	0.91	427	0	AP009493.1_prot_BAG22300.1_5471
SCO2039	CP007574.1_prot_DC74_2515_2491	0.85	268	1e-126	CP006871.1_prot_SAZ_13905_2663	0.85	268	1e-126	CP012382.1_prot_SAM23877_2126_2126	0.91	268	1e-136	BA000030.3_prot_BAC73886.1_6181	0.86	268	1e-126	CP002047.1_prot_SBI_07940_7939	0.83	268	1e-123	CP003219.1_prot_SCATT_11560_1157	0.84	268	1e-122	gi|21220520|ref|NP_626299.1|	100	268	0	CP006259.1_prot_B446_10690_2117	0.88	268	1e-131	CP010849.1_prot_TU94_08775_1546	0.88	268	1e-129	HE971709.1_prot_CCK30728.1_6349	0.89	163	4e-84	CP005080.1_prot_SFUL_1608_1590	0.83	268	1e-122	CP009438.1_prot_SGLAU_09245_1828	0.89	268	1e-130	AP009493.1_prot_BAG22298.1_5469
SCO2043	CP007574.1_prot_DC74_2519_2495	0.85	500	0	CP006871.1_prot_SAZ_13925_2667	0.85	500	0	CP012382.1_prot_SAM23877_2130_2130	0.94	500	0	BA000030.3_prot_BAC73882.1_6177	0.91	497	0	CP002047.1_prot_SBI_07936_7935	0.86	498	0	CP003219.1_prot_SCATT_11630_1163	0.83	493	0	gi|21220524|ref|NP_626303.1|	100	497	0	CP006259.1_prot_B446_10710_2121	0.87	501	0	CP010849.1_prot_TU94_08795_1550	0.93	496	0	HE971709.1_prot_CCK30715.1_6336	0.86	307	1e-160	CP005080.1_prot_SFUL_1612_1594	0.86	494	0	CP009438.1_prot_SGLAU_09265_1832	0.88	499	0	AP009493.1_prot_BAG22294.1_5465
SCO2044	CP007574.1_prot_DC74_2520_2496	0.9	109	4e-54	CP006871.1_prot_SAZ_13930_2668	0.9	109	4e-54	CP012382.1_prot_SAM23877_2131_2131	0.95	109	1e-57	BA000030.3_prot_BAC73881.1_6176	0.9	112	2e-55	CP002047.1_prot_SBI_07935_7934	0.88	109	1e-52	CP003219.1_prot_SCATT_11660_1164	0.86	108	1e-50	gi|21220525|ref|NP_626304.1|	100	112	0	CP006259.1_prot_B446_10715_2122	0.91	112	3e-56	CP010849.1_prot_TU94_08800_1551	0.9	111	4e-55	HE971709.1_prot_CCK30714.1_6335	0.78	165	1e-69	CP005080.1_prot_SFUL_1613_1595	0.88	113	2e-52	CP009438.1_prot_SGLAU_09270_1833	0.91	111	2e-56	AP009493.1_prot_BAG22293.1_5464
SCO2048	CP007574.1_prot_DC74_2527_2503	0.85	251	1e-120	CP006871.1_prot_SAZ_13965_2675	0.85	251	1e-120	CP012382.1_prot_SAM23877_2134_2134	0.89	251	1e-125	BA000030.3_prot_BAC73871.1_6166	0.88	251	1e-125	CP002047.1_prot_SBI_07914_7913	0.84	256	1e-118	CP003219.1_prot_SCATT_11650_1166	0.82	256	1e-116	gi|21220529|ref|NP_626308.1|	100	251	0	CP006259.1_prot_B446_10740_2127	0.9	251	1e-127	CP010849.1_prot_TU94_08810_1553	0.89	251	1e-125	HE971709.1_prot_CCK30709.1_6330	0.77	66	8e-25	CP005080.1_prot_SFUL_1618_1600	0.87	251	1e-122	CP009438.1_prot_SGLAU_09280_1835	0.89	251	1e-126	AP009493.1_prot_BAG22286.1_5457
SCO2050	CP007574.1_prot_DC74_2529_2505	0.79	240	1e-104	CP006871.1_prot_SAZ_13975_2677	0.78	240	1e-102	CP012382.1_prot_SAM23877_2136_2136	0.83	240	1e-108	BA000030.3_prot_BAC73869.1_6164	0.84	239	1e-110	CP002047.1_prot_SBI_07912_7911	0.78	238	1e-101	CP003219.1_prot_SCATT_11680_1168	0.8	240	1e-105	gi|21220531|ref|NP_626310.1|	100	239	0	CP006259.1_prot_B446_10750_2129	0.84	240	1e-109	CP010849.1_prot_TU94_08820_1555	0.83	240	1e-108	HE971709.1_prot_CCK30708.1_6329	0.85	264	1e-124	CP005080.1_prot_SFUL_1620_1602	0.77	240	2e-99	CP009438.1_prot_SGLAU_09290_1837	0.82	243	1e-107	AP009493.1_prot_BAG22284.1_5455
SCO2051	CP007574.1_prot_DC74_2530_2506	0.82	216	1e-102	CP006871.1_prot_SAZ_13980_2678	0.82	216	1e-102	CP012382.1_prot_SAM23877_2137_2137	0.92	210	1e-114	BA000030.3_prot_BAC73868.1_6163	0.87	210	1e-107	CP002047.1_prot_SBI_07911_7910	0.81	216	1e-96	CP003219.1_prot_SCATT_11690_1169	0.78	210	3e-96	gi|21220532|ref|NP_626311.1|	100	210	0	CP006259.1_prot_B446_10755_2130	0.87	207	1e-107	CP010849.1_prot_TU94_08825_1556	0.9	210	1e-112	HE971709.1_prot_CCK30701.1_6322	0.95	450	0	CP005080.1_prot_SFUL_1621_1603	0.86	209	1e-106	CP009438.1_prot_SGLAU_09295_1838	0.89	209	1e-111	AP009493.1_prot_BAG22283.1_5454
SCO2052	CP007574.1_prot_DC74_2532_2508	0.87	196	1e-100	CP006871.1_prot_SAZ_13990_2680	0.87	196	1e-100	CP012382.1_prot_SAM23877_2139_2139	0.91	197	1e-104	BA000030.3_prot_BAC73866.1_6161	0.9	197	1e-103	CP002047.1_prot_SBI_07909_7908	0.87	197	1e-101	CP003219.1_prot_SCATT_11710_1171	0.83	197	1e-92	gi|21220533|ref|NP_626312.1|	100	197	0	CP006259.1_prot_B446_10765_2132	0.91	195	1e-103	CP010849.1_prot_TU94_08835_1558	0.91	197	1e-103	HE971709.1_prot_CCK30698.1_6319	0.75	627	0	CP005080.1_prot_SFUL_1623_1605	0.89	195	1e-101	CP009438.1_prot_SGLAU_09305_1840	0.91	197	1e-104	AP009493.1_prot_BAG22281.1_5452
SCO2053	CP007574.1_prot_DC74_2533_2509	0.74	367	1e-149	CP006871.1_prot_SAZ_13995_2681	0.74	367	1e-149	CP012382.1_prot_SAM23877_2140_2140	0.85	367	0	BA000030.3_prot_BAC73865.1_6160	0.81	368	1e-174	CP002047.1_prot_SBI_07908_7907	0.74	366	1e-151	CP003219.1_prot_SCATT_11720_1172	0.75	362	1e-158	gi|21220534|ref|NP_626313.1|	100	368	0	CP006259.1_prot_B446_10770_2133	0.82	363	1e-171	CP010849.1_prot_TU94_08840_1559	0.82	362	1e-171	HE971709.1_prot_CCK30697.1_6318	0.84	331	1e-166	CP005080.1_prot_SFUL_1624_1606	0.78	362	1e-163	CP009438.1_prot_SGLAU_09310_1841	0.8	366	1e-170	AP009493.1_prot_BAG22280.1_5451
SCO2054	CP007574.1_prot_DC74_2534_2510	0.79	447	0	CP006871.1_prot_SAZ_14000_2682	0.8	447	0	CP012382.1_prot_SAM23877_2141_2141	0.9	441	0	BA000030.3_prot_BAC73864.1_6159	0.89	441	0	CP002047.1_prot_SBI_07907_7906	0.8	441	0	CP003219.1_prot_SCATT_11730_1173	0.79	439	0	gi|21220535|ref|NP_626314.1|	100	441	0	CP006259.1_prot_B446_10775_2134	0.88	441	0	CP010849.1_prot_TU94_08845_1560	0.87	441	0	HE971709.1_prot_CCK30696.1_6317	0.92	342	0	CP005080.1_prot_SFUL_1625_1607	0.81	439	0	CP009438.1_prot_SGLAU_09315_1842	0.87	441	0	AP009493.1_prot_BAG22279.1_5450
SCO2068	CP007574.1_prot_DC74_7197_7097	0.28	315	2e-16	CP006871.1_prot_SAZ_37315_7133	0.28	315	2e-16	CP012382.1_prot_SAM23877_2157_2157	0.81	560	0	BA000030.3_prot_BAC73850.1_6145	0.77	552	0	CP002047.1_prot_SBI_07659_7658	0.38	513	3e-75	CP003219.1_prot_SCATT_40210_4021	0.32	86	1.6	gi|32141154|ref|NP_733556.1|	100	552	0	CP006259.1_prot_B446_10845_2148	0.8	503	0	CP010849.1_prot_TU94_08920_1575	0.76	537	0	HE971709.1_prot_CCK30693.1_6314	0.93	225	1e-122	CP005080.1_prot_SFUL_1640_1622	0.67	513	0	CP009438.1_prot_SGLAU_09380_1855	0.77	552	0	AP009493.1_prot_BAG22057.1_5228
SCO2076	CP007574.1_prot_DC74_2555_2531	0.82	1044	0	CP006871.1_prot_SAZ_14110_2704	0.82	1044	0	CP012382.1_prot_SAM23877_2167_2167	0.91	1057	0	BA000030.3_prot_BAC73841.1_6136	0.9	1046	0	CP002047.1_prot_SBI_07887_7886	0.84	1042	0	CP003219.1_prot_SCATT_11920_1192	0.81	1043	0	gi|21220556|ref|NP_626335.1|	100	1046	0	CP006259.1_prot_B446_10890_2157	0.9	1046	0	CP010849.1_prot_TU94_08960_1583	0.91	1045	0	HE971709.1_prot_CCK30687.1_6308	0.92	317	1e-167	CP005080.1_prot_SFUL_1648_1630	0.86	1047	0	CP009438.1_prot_SGLAU_09425_1864	0.9	1046	0	AP009493.1_prot_BAG22258.1_5429
SCO2084	CP007574.1_prot_DC74_2564_2540	0.82	358	1e-169	CP006871.1_prot_SAZ_14150_2712	0.82	358	1e-169	CP012382.1_prot_SAM23877_2175_2175	0.91	364	0	BA000030.3_prot_BAC73833.1_6128	0.88	363	0	CP002047.1_prot_SBI_07879_7878	0.83	364	1e-173	CP003219.1_prot_SCATT_12010_1201	0.83	360	1e-171	gi|21220564|ref|NP_626343.1|	100	363	0	CP006259.1_prot_B446_10930_2165	0.88	361	0	CP010849.1_prot_TU94_09000_1591	0.88	365	0	HE971709.1_prot_CCK30682.1_6303	0.89	598	0	CP005080.1_prot_SFUL_1656_1638	0.84	361	1e-172	CP009438.1_prot_SGLAU_09470_1872	0.89	365	1e-178	AP009493.1_prot_BAG22250.1_5421
SCO2086	CP007574.1_prot_DC74_2566_2542	0.7	495	0	CP006871.1_prot_SAZ_14160_2714	0.7	495	0	CP012382.1_prot_SAM23877_2177_2177	0.84	473	0	BA000030.3_prot_BAC73831.1_6126	0.79	469	0	CP002047.1_prot_SBI_07877_7876	0.75	470	0	CP003219.1_prot_SCATT_12030_1203	0.71	466	1e-180	gi|21220566|ref|NP_626345.1|	100	469	0	CP006259.1_prot_B446_10940_2167	0.81	469	0	CP010849.1_prot_TU94_09010_1593	0.83	469	0	HE971709.1_prot_CCK29592.1_5213	0.33	92	1.6	CP005080.1_prot_SFUL_1658_1640	0.78	465	0	CP009438.1_prot_SGLAU_09480_1874	0.79	469	0	AP009493.1_prot_BAG22248.1_5419
SCO2087	CP007574.1_prot_DC74_2567_2543	0.76	363	1e-157	CP006871.1_prot_SAZ_14165_2715	0.76	363	1e-157	CP012382.1_prot_SAM23877_2178_2178	0.88	363	0	BA000030.3_prot_BAC73830.1_6125	0.82	363	1e-171	CP002047.1_prot_SBI_07876_7875	0.76	359	1e-159	CP003219.1_prot_SCATT_12040_1204	0.73	363	1e-150	gi|21220567|ref|NP_626346.1|	100	363	0	CP006259.1_prot_B446_10945_2168	0.84	363	1e-173	CP010849.1_prot_TU94_09015_1594	0.85	363	1e-176	HE971709.1_prot_CCK26340.1_1961	0.33	332	8e-32	CP005080.1_prot_SFUL_1659_1641	0.78	363	1e-162	CP009438.1_prot_SGLAU_09485_1875	0.86	363	1e-178	AP009493.1_prot_BAG22247.1_5418
SCO2088	CP007574.1_prot_DC74_2568_2544	0.73	480	0	CP006871.1_prot_SAZ_14170_2716	0.73	480	0	CP012382.1_prot_SAM23877_2179_2179	0.88	476	0	BA000030.3_prot_BAC73829.1_6124	0.84	471	0	CP002047.1_prot_SBI_07875_7874	0.72	480	0	CP003219.1_prot_SCATT_12050_1205	0.72	472	0	gi|21220568|ref|NP_626347.1|	100	471	0	CP006259.1_prot_B446_10950_2169	0.84	465	0	CP010849.1_prot_TU94_09020_1595	0.86	471	0	HE971709.1_prot_CCK30667.1_6288	0.75	354	1e-149	CP005080.1_prot_SFUL_1660_1642	0.76	476	0	CP009438.1_prot_SGLAU_09490_1876	0.86	471	0	AP009493.1_prot_BAG22246.1_5417
SCO2089	CP007574.1_prot_DC74_2569_2545	0.67	513	0	CP006871.1_prot_SAZ_14175_2717	0.67	513	0	CP012382.1_prot_SAM23877_2180_2180	0.82	504	0	BA000030.3_prot_BAC73828.1_6123	0.76	506	0	CP002047.1_prot_SBI_07874_7873	0.67	515	0	CP003219.1_prot_SCATT_12060_1206	0.69	501	0	gi|21220569|ref|NP_626348.1|	100	506	0	CP006259.1_prot_B446_10955_2170	0.77	506	0	CP010849.1_prot_TU94_09025_1596	0.79	506	0	HE971709.1_prot_CCK30666.1_6287	0.82	545	0	CP005080.1_prot_SFUL_1661_1643	0.7	507	0	CP009438.1_prot_SGLAU_09495_1877	0.78	506	0	AP009493.1_prot_BAG22245.1_5416
SCO2090	CP007574.1_prot_DC74_2570_2546	0.67	567	0	CP006871.1_prot_SAZ_14180_2718	0.65	610	0	CP012382.1_prot_SAM23877_2181_2181	0.83	606	0	BA000030.3_prot_BAC73827.1_6122	0.77	606	0	CP002047.1_prot_SBI_07873_7872	0.65	606	0	CP003219.1_prot_SCATT_12070_1207	0.63	573	0	gi|21220570|ref|NP_626349.1|	100	606	0	CP006259.1_prot_B446_10960_2171	0.76	606	0	CP010849.1_prot_TU94_09030_1597	0.84	572	0	HE971709.1_prot_CCK30665.1_6286	0.83	353	1e-175	CP005080.1_prot_SFUL_1662_1644	0.69	611	0	CP009438.1_prot_SGLAU_09500_1878	0.75	606	0	AP009493.1_prot_BAG22244.1_5415
SCO2093	CP007574.1_prot_DC74_2573_2549	0.84	164	4e-80	CP006871.1_prot_SAZ_14195_2721	0.84	164	5e-80	CP012382.1_prot_SAM23877_2184_2184	0.8	165	1e-75	BA000030.3_prot_BAC73824.1_6119	0.86	165	4e-83	CP002047.1_prot_SBI_07869_7868	0.85	162	4e-78	CP003219.1_prot_SCATT_12120_1212	0.81	160	2e-74	gi|21220573|ref|NP_626352.1|	100	165	0	CP006259.1_prot_B446_10975_2174	0.89	162	4e-82	CP010849.1_prot_TU94_09045_1600	0.76	167	9e-73	HE971709.1_prot_CCK30664.1_6285	0.8	270	1e-121	CP005080.1_prot_SFUL_1665_1647	0.83	162	2e-78	CP009438.1_prot_SGLAU_09515_1881	0.86	163	1e-81	AP009493.1_prot_BAG22241.1_5412
SCO2103	CP007574.1_prot_DC74_2586_2562	0.77	290	1e-138	CP006871.1_prot_SAZ_14260_2733	0.78	290	1e-139	CP012382.1_prot_SAM23877_2196_2196	0.94	307	1e-171	BA000030.3_prot_BAC73811.1_6106	0.9	307	1e-168	CP002047.1_prot_SBI_07859_7858	0.76	288	1e-134	CP003219.1_prot_SCATT_12240_1224	0.75	305	1e-138	gi|21220583|ref|NP_626362.1|	100	307	0	CP006259.1_prot_B446_11040_2187	0.9	292	1e-158	CP010849.1_prot_TU94_09105_1612	0.91	291	1e-162	HE971709.1_prot_CCK30663.1_6284	0.89	206	1e-106	CP005080.1_prot_SFUL_1678_1660	0.84	302	1e-154	CP009438.1_prot_SGLAU_09575_1893	0.85	307	1e-158	AP009493.1_prot_BAG22228.1_5399
SCO2104	CP007574.1_prot_DC74_2587_2563	0.7	165	4e-62	CP006871.1_prot_SAZ_14265_2734	0.7	165	4e-62	CP012382.1_prot_SAM23877_2197_2197	0.81	165	3e-66	BA000030.3_prot_BAC73810.1_6105	0.79	165	8e-70	CP002047.1_prot_SBI_07858_7857	0.72	165	5e-61	CP003219.1_prot_SCATT_12250_1225	0.7	165	1e-61	gi|21220584|ref|NP_626363.1|	100	165	0	CP006259.1_prot_B446_11045_2188	0.75	165	2e-65	CP010849.1_prot_TU94_09110_1613	0.78	165	8e-69	HE971709.1_prot_CCK30659.1_6280	0.88	562	0	CP005080.1_prot_SFUL_1679_1661	0.7	165	2e-62	CP009438.1_prot_SGLAU_09580_1894	0.78	165	7e-69	AP009493.1_prot_BAG22227.1_5398
SCO2108	CP007574.1_prot_DC74_2591_2567	0.66	66	7e-19	CP006871.1_prot_SAZ_14285_2738	0.66	66	7e-19	CP012382.1_prot_SAM23877_2202_2202	0.96	66	1e-30	BA000030.3_prot_BAC73805.1_6100	0.84	66	8e-27	CP002047.1_prot_SBI_07854_7853	0.69	66	6e-20	CP003219.1_prot_SCATT_12290_1229	0.68	66	4e-19	gi|21220586|ref|NP_626365.1|	100	66	0	CP006259.1_prot_B446_11070_2193	0.83	66	4e-25	CP010849.1_prot_TU94_09135_1618	0.86	66	1e-26	HE971709.1_prot_CCK30658.1_6279	0.83	306	1e-155	CP005080.1_prot_SFUL_1684_1666	0.69	66	6e-21	CP009438.1_prot_SGLAU_09605_1899	0.87	66	2e-27	AP009493.1_prot_BAG22222.1_5393
SCO2109	CP007574.1_prot_DC74_2592_2568	0.79	259	1e-110	CP006871.1_prot_SAZ_14290_2739	0.78	259	1e-109	CP012382.1_prot_SAM23877_2203_2203	0.88	264	1e-128	BA000030.3_prot_BAC73804.1_6099	0.85	264	1e-122	CP002047.1_prot_SBI_07853_7852	0.79	259	1e-113	CP003219.1_prot_SCATT_12300_1230	0.78	264	1e-113	gi|21220587|ref|NP_626366.1|	100	264	0	CP006259.1_prot_B446_11075_2194	0.83	264	1e-117	CP010849.1_prot_TU94_09140_1619	0.85	264	1e-124	HE971709.1_prot_CCK30656.1_6277	0.92	323	1e-176	CP005080.1_prot_SFUL_1685_1667	0.79	264	1e-113	CP009438.1_prot_SGLAU_09610_1900	0.85	264	1e-123	AP009493.1_prot_BAG22221.1_5392
SCO2115	CP007574.1_prot_DC74_2600_2576	0.89	448	0	CP006871.1_prot_SAZ_14325_2746	0.89	450	0	CP012382.1_prot_SAM23877_2209_2209	0.99	450	0	BA000030.3_prot_BAC73797.1_6092	0.94	450	0	CP002047.1_prot_SBI_07845_7844	0.86	450	0	CP003219.1_prot_SCATT_12360_1236	0.88	450	0	gi|21220593|ref|NP_626372.1|	100	450	0	CP006259.1_prot_B446_11105_2200	0.94	416	0	CP010849.1_prot_TU94_09175_1626	0.96	450	0	HE971709.1_prot_CCK30641.1_6262	0.69	383	1e-142	CP005080.1_prot_SFUL_1691_1673	0.9	450	0	CP009438.1_prot_SGLAU_09640_1906	0.93	448	0	AP009493.1_prot_BAG22215.1_5386
SCO2117	CP007574.1_prot_DC74_2519_2495	0.3	133	9e-05	CP006871.1_prot_SAZ_14330_2747	0.62	626	0	CP012382.1_prot_SAM23877_2213_2213	0.75	653	0	BA000030.3_prot_BAC73795.1_6090	0.7	649	0	CP002047.1_prot_SBI_07844_7843	0.62	624	0	CP003219.1_prot_SCATT_12460_1246	0.62	627	0	gi|21220595|ref|NP_626374.1|	100	649	0	CP006259.1_prot_B446_11110_2201	0.71	623	0	CP010849.1_prot_TU94_09180_1627	0.73	631	0	HE971709.1_prot_CCK30639.1_6260	0.77	320	1e-125	CP005080.1_prot_SFUL_1692_1674	0.67	613	0	CP009438.1_prot_SGLAU_09650_1908	0.75	631	0	AP009493.1_prot_BAG22214.1_5385
SCO2118	CP007574.1_prot_DC74_2603_2577	0.73	330	1e-139	CP006871.1_prot_SAZ_14335_2748	0.73	330	1e-139	CP012382.1_prot_SAM23877_2214_2214	0.89	331	1e-173	BA000030.3_prot_BAC70441.1_2736	0.35	214	1e-30	CP002047.1_prot_SBI_05194_5193	0.37	228	3e-30	CP003219.1_prot_SCATT_43270_4327	0.32	255	2e-30	gi|21220596|ref|NP_626375.1|	100	214	0	CP006259.1_prot_B446_25870_5139	0.35	214	1e-31	CP010849.1_prot_TU94_09185_1628	0.88	331	1e-173	HE971709.1_prot_CCK30637.1_6258	0.53	139	2e-30	CP005080.1_prot_SFUL_1693_1675	0.79	331	1e-158	CP009438.1_prot_SGLAU_09655_1909	0.86	331	1e-167	AP009493.1_prot_BAG22213.1_5384
SCO2119	CP007574.1_prot_DC74_2604_2578	0.85	342	1e-174	CP006871.1_prot_SAZ_14340_2749	0.85	342	1e-174	CP012382.1_prot_SAM23877_2215_2215	0.94	342	0	BA000030.3_prot_BAC73794.1_6089	0.9	342	1e-180	CP002047.1_prot_SBI_07843_7842	0.85	342	1e-172	CP003219.1_prot_SCATT_12470_1247	0.83	343	1e-171	gi|21220597|ref|NP_626376.1|	100	342	0	CP006259.1_prot_B446_11115_2202	0.9	342	0	CP010849.1_prot_TU94_04790_810	0.59	337	1e-110	HE971709.1_prot_CCK30630.1_6251	0.86	462	0	CP005080.1_prot_SFUL_777_775	0.59	337	1e-111	CP009438.1_prot_SGLAU_04845_963	0.59	337	1e-110	AP009493.1_prot_BAG23135.1_6306
SCO2122	CP007574.1_prot_DC74_2607_2581	0.88	225	1e-117	CP006871.1_prot_SAZ_14355_2752	0.88	220	1e-115	CP012382.1_prot_SAM23877_2218_2218	0.97	225	1e-127	BA000030.3_prot_BAC73791.1_6086	0.92	225	1e-121	CP002047.1_prot_SBI_07840_7839	0.88	225	1e-117	CP003219.1_prot_SCATT_12490_1250	0.89	225	1e-118	gi|21220600|ref|NP_626379.1|	100	225	0	CP006259.1_prot_B446_11130_2205	0.91	224	1e-119	CP010849.1_prot_TU94_09200_1631	0.95	220	1e-121	HE971709.1_prot_CCK30629.1_6250	0.83	311	1e-145	CP005080.1_prot_SFUL_1696_1678	0.89	225	1e-117	CP009438.1_prot_SGLAU_09670_1912	0.94	225	1e-123	AP009493.1_prot_BAG22210.1_5381
SCO2126	CP007574.1_prot_DC74_2611_2585	0.77	312	1e-137	CP006871.1_prot_SAZ_14375_2756	0.77	312	1e-137	CP012382.1_prot_SAM23877_2222_2222	0.93	317	1e-169	BA000030.3_prot_BAC73785.1_6080	0.91	317	1e-160	CP002047.1_prot_SBI_07836_7835	0.78	312	1e-138	CP003219.1_prot_SCATT_12540_1254	0.76	312	1e-136	gi|21220604|ref|NP_626383.1|	100	317	0	CP006259.1_prot_B446_11150_2209	0.92	317	1e-169	CP010849.1_prot_TU94_09220_1635	0.91	317	1e-166	HE971709.1_prot_CCK30624.1_6245	0.87	899	0	CP005080.1_prot_SFUL_1700_1682	0.79	312	1e-140	CP009438.1_prot_SGLAU_09690_1916	0.91	317	1e-166	AP009493.1_prot_BAG22206.1_5377
SCO2131	CP007574.1_prot_DC74_2616_2590	0.82	596	0	CP006871.1_prot_SAZ_14400_2761	0.82	596	0	CP012382.1_prot_SAM23877_2228_2228	0.94	598	0	BA000030.3_prot_BAC73780.1_6075	0.92	598	0	CP002047.1_prot_SBI_07831_7830	0.81	599	0	CP003219.1_prot_SCATT_12590_1259	0.81	598	0	gi|21220608|ref|NP_626387.1|	100	598	0	CP006259.1_prot_B446_11175_2214	0.91	598	0	CP010849.1_prot_TU94_09245_1640	0.92	598	0	HE971709.1_prot_CCK30614.1_6235	0.95	312	1e-179	CP005080.1_prot_SFUL_1705_1687	0.85	596	0	CP009438.1_prot_SGLAU_09715_1921	0.92	598	0	AP009493.1_prot_BAG22201.1_5372
SCO2144	CP007574.1_prot_DC74_3846_3809	0.35	54	3.7	CP006871.1_prot_SAZ_20400_3898	0.35	54	3.7	CP012382.1_prot_SAM23877_2240_2240	0.75	446	1e-179	BA000030.3_prot_BAC70177.1_2472	0.4	82	0.52	CP002047.1_prot_SBI_03610_3610	0.32	84	1.3	CP003219.1_prot_SCATT_34180_3418	0.31	38	4.6	gi|21220621|ref|NP_626400.1|	100	82	0	CP006259.1_prot_B446_29020_5767	0.41	34	1	CP010849.1_prot_TU94_09310_1653	0.71	446	1e-168	HE971709.1_prot_CCK30608.1_6229	0.93	469	0	CP005080.1_prot_SFUL_5316_5223	0.66	416	1e-138	CP009438.1_prot_SGLAU_07615_1506	0.31	99	2.7	AP009493.1_prot_BAG21945.1_5116
SCO2145	CP007574.1_prot_DC74_6480_6387	0.37	237	3e-22	CP006871.1_prot_SAZ_33425_6374	0.37	236	3e-22	CP012382.1_prot_SAM23877_2241_2241	0.64	429	1e-132	BA000030.3_prot_BAC69629.1_1924	0.37	237	6e-31	CP002047.1_prot_SBI_02842_2842	0.35	240	5e-23	CP003219.1_prot_SCATT_48470_4847	0.36	230	2e-23	gi|21220622|ref|NP_626401.1|	100	237	0	CP006259.1_prot_B446_29735_5910	0.37	238	4e-25	CP010849.1_prot_TU94_09315_1654	0.62	426	1e-128	HE971709.1_prot_CCK30595.1_6216	0.87	343	0	CP005080.1_prot_SFUL_5315_5222	0.62	244	3e-71	CP009438.1_prot_SGLAU_27220_5349	0.39	233	9e-29	AP009493.1_prot_BAG21944.1_5115
SCO2147	CP007574.1_prot_DC74_2637_2611	0.73	354	1e-137	CP006871.1_prot_SAZ_14455_2772	0.73	354	1e-137	CP012382.1_prot_SAM23877_2243_2243	0.83	354	1e-165	BA000030.3_prot_BAC73767.1_6062	0.77	354	1e-154	CP002047.1_prot_SBI_07819_7818	0.69	357	1e-135	CP003219.1_prot_SCATT_12720_1272	0.68	354	1e-133	gi|21220624|ref|NP_626403.1|	100	354	0	CP006259.1_prot_B446_11240_2227	0.75	354	1e-151	CP010849.1_prot_TU94_09325_1656	0.79	354	1e-154	HE971709.1_prot_CCK30580.1_6201	0.78	1759	0	CP005080.1_prot_SFUL_1716_1698	0.7	354	1e-138	CP009438.1_prot_SGLAU_09780_1934	0.77	354	1e-155	AP009493.1_prot_BAG22190.1_5361
SCO2148	CP007574.1_prot_DC74_2638_2612	0.75	545	0	CP006871.1_prot_SAZ_14460_2773	0.75	545	0	CP012382.1_prot_SAM23877_2244_2244	0.84	545	0	BA000030.3_prot_BAC73766.1_6061	0.78	548	0	CP002047.1_prot_SBI_07818_7817	0.76	545	0	CP003219.1_prot_SCATT_12730_1273	0.72	545	0	gi|21220625|ref|NP_626404.1|	100	548	0	CP006259.1_prot_B446_11245_2228	0.78	542	0	CP010849.1_prot_TU94_09330_1657	0.8	545	0	HE971709.1_prot_CCK30577.1_6198	0.84	557	0	CP005080.1_prot_SFUL_1717_1699	0.76	548	0	CP009438.1_prot_SGLAU_09785_1935	0.77	545	0	AP009493.1_prot_BAG22189.1_5360
SCO2149	CP007574.1_prot_DC74_2639_2613	0.76	346	1e-154	CP006871.1_prot_SAZ_14465_2774	0.77	324	1e-149	CP012382.1_prot_SAM23877_2245_2245	0.89	353	0	BA000030.3_prot_BAC73765.1_6060	0.8	358	1e-171	CP002047.1_prot_SBI_07817_7816	0.76	324	1e-150	CP003219.1_prot_SCATT_12740_1274	0.75	352	1e-159	gi|21220626|ref|NP_626405.1|	100	358	0	CP006259.1_prot_B446_11250_2229	0.84	328	1e-167	CP010849.1_prot_TU94_09335_1658	0.85	353	1e-177	HE971709.1_prot_CCK30576.1_6197	0.82	301	1e-146	CP005080.1_prot_SFUL_1718_1700	0.74	353	1e-155	CP009438.1_prot_SGLAU_09790_1936	0.82	353	1e-172	AP009493.1_prot_BAG22188.1_5359
SCO2150	CP007574.1_prot_DC74_2640_2614	0.73	269	1e-114	CP006871.1_prot_SAZ_14470_2775	0.73	269	1e-114	CP012382.1_prot_SAM23877_2246_2246	0.84	269	1e-124	BA000030.3_prot_BAC73764.1_6059	0.81	269	1e-126	CP002047.1_prot_SBI_07816_7815	0.7	269	1e-104	CP003219.1_prot_SCATT_12750_1275	0.71	269	1e-111	gi|21220627|ref|NP_626406.1|	100	269	0	CP006259.1_prot_B446_11255_2230	0.77	270	1e-118	CP010849.1_prot_TU94_09340_1659	0.79	269	1e-125	HE971709.1_prot_CCK30575.1_6196	0.74	333	1e-144	CP005080.1_prot_SFUL_1719_1701	0.75	269	1e-111	CP009438.1_prot_SGLAU_09795_1937	0.78	270	1e-121	AP009493.1_prot_BAG22187.1_5358
SCO2151	CP007574.1_prot_DC74_2641_2615	0.86	206	1e-102	CP006871.1_prot_SAZ_14475_2776	0.86	206	1e-102	CP012382.1_prot_SAM23877_2247_2247	0.93	206	1e-109	BA000030.3_prot_BAC73763.1_6058	0.88	206	1e-104	CP002047.1_prot_SBI_07815_7814	0.85	206	1e-102	CP003219.1_prot_SCATT_12760_1276	0.81	203	4e-94	gi|21220628|ref|NP_626407.1|	100	206	0	CP006259.1_prot_B446_11260_2231	0.87	206	1e-103	CP010849.1_prot_TU94_09345_1660	0.92	206	1e-109	HE971709.1_prot_CCK30574.1_6195	0.77	423	0	CP005080.1_prot_SFUL_1720_1702	0.86	206	1e-101	CP009438.1_prot_SGLAU_09800_1938	0.9	206	1e-107	AP009493.1_prot_BAG22186.1_5357
SCO2155	CP007574.1_prot_DC74_2645_2619	0.85	562	0	CP006871.1_prot_SAZ_14505_2782	0.87	540	0	CP012382.1_prot_SAM23877_2251_2251	0.9	563	0	BA000030.3_prot_BAC73759.1_6054	0.88	562	0	CP002047.1_prot_SBI_07811_7810	0.87	562	0	CP003219.1_prot_SCATT_12800_1280	0.84	563	0	gi|21220632|ref|NP_626411.1|	100	562	0	CP006259.1_prot_B446_11280_2235	0.87	562	0	CP010849.1_prot_TU94_09365_1664	0.86	563	0	HE971709.1_prot_CCK30559.1_6180	0.76	588	0	CP005080.1_prot_SFUL_1724_1706	0.87	562	0	CP009438.1_prot_SGLAU_09820_1942	0.86	562	0	AP009493.1_prot_BAG22182.1_5353
SCO2156	CP007574.1_prot_DC74_2646_2620	0.73	319	1e-141	CP006871.1_prot_SAZ_14515_2784	0.73	319	1e-141	CP012382.1_prot_SAM23877_2252_2252	0.85	319	1e-164	BA000030.3_prot_BAC73758.1_6053	0.84	319	1e-162	CP002047.1_prot_SBI_07810_7809	0.7	319	1e-133	CP003219.1_prot_SCATT_12810_1281	0.7	318	1e-124	gi|21220633|ref|NP_626412.1|	100	319	0	CP006259.1_prot_B446_11285_2236	0.88	276	1e-148	CP010849.1_prot_TU94_09370_1665	0.82	319	1e-160	HE971709.1_prot_CCK30554.1_6175	0.91	291	1e-153	CP005080.1_prot_SFUL_1725_1707	0.75	322	1e-144	CP009438.1_prot_SGLAU_09825_1943	0.8	319	1e-157	AP009493.1_prot_BAG22181.1_5352
SCO2158	CP007574.1_prot_DC74_2648_2622	0.83	323	1e-158	CP006871.1_prot_SAZ_14525_2786	0.82	323	1e-158	CP012382.1_prot_SAM23877_2254_2254	0.97	324	0	BA000030.3_prot_BAC73756.1_6051	0.9	337	1e-178	CP002047.1_prot_SBI_07808_7807	0.79	324	1e-151	CP003219.1_prot_SCATT_12830_1283	0.82	323	1e-157	gi|21220635|ref|NP_626414.1|	100	337	0	CP006259.1_prot_B446_11295_2238	0.91	323	1e-173	CP010849.1_prot_TU94_09380_1667	0.94	323	1e-179	HE971709.1_prot_CCK30521.1_6142	0.72	499	0	CP005080.1_prot_SFUL_1727_1709	0.89	323	1e-170	CP009438.1_prot_SGLAU_09835_1945	0.9	324	1e-172	AP009493.1_prot_BAG22179.1_5350
SCO2162	CP007574.1_prot_DC74_2651_2625	0.87	399	0	CP006871.1_prot_SAZ_14540_2789	0.88	399	0	CP012382.1_prot_SAM23877_2258_2258	0.92	394	0	BA000030.3_prot_BAC73752.1_6047	0.91	394	0	CP002047.1_prot_SBI_07805_7804	0.87	394	0	CP003219.1_prot_SCATT_12870_1287	0.84	394	0	gi|32141158|ref|NP_733560.1|	100	394	0	CP006259.1_prot_B446_11315_2242	0.91	394	0	CP010849.1_prot_TU94_09400_1671	0.91	394	0	HE971709.1_prot_CCK30479.1_6100	0.69	179	4e-65	CP005080.1_prot_SFUL_1731_1713	0.89	394	0	CP009438.1_prot_SGLAU_09855_1949	0.92	394	0	AP009493.1_prot_BAG22175.1_5346
SCO2173	CP007574.1_prot_DC74_2666_2640	0.6	396	1e-122	CP006871.1_prot_SAZ_14615_2804	0.6	396	1e-122	CP012382.1_prot_SAM23877_2268_2268	0.74	382	1e-152	BA000030.3_prot_BAC73743.1_6038	0.7	382	1e-143	CP002047.1_prot_SBI_07797_7796	0.62	382	1e-127	CP003219.1_prot_SCATT_12970_1297	0.57	384	1e-108	gi|21220647|ref|NP_626426.1|	100	382	0	CP006259.1_prot_B446_11365_2252	0.69	383	1e-141	CP010849.1_prot_TU94_09455_1682	0.71	382	1e-143	HE971709.1_prot_CCK32306.1_7927	0.35	378	4e-60	CP005080.1_prot_SFUL_1742_1724	0.59	383	1e-119	CP009438.1_prot_SGLAU_09905_1959	0.71	385	1e-144	AP009493.1_prot_BAG22165.1_5336
SCO2175	CP007574.1_prot_DC74_2668_2642	0.66	320	1e-94	CP006871.1_prot_SAZ_10650_2031	0.29	317	1e-19	CP012382.1_prot_SAM23877_2270_2270	0.79	320	1e-128	BA000030.3_prot_BAC73741.1_6036	0.72	320	1e-116	CP002047.1_prot_SBI_07795_7794	0.68	319	1e-109	CP003219.1_prot_SCATT_12980_1298	0.58	317	1e-90	gi|21220649|ref|NP_626428.1|	100	320	0	CP006259.1_prot_B446_11375_2254	0.73	320	1e-110	CP010849.1_prot_TU94_09465_1684	0.79	320	1e-129	HE971709.1_prot_CCK30358.1_5979	0.91	900	0	CP005080.1_prot_SFUL_1743_1725	0.67	316	3e-99	CP009438.1_prot_SGLAU_09915_1961	0.75	320	1e-120	AP009493.1_prot_BAG22164.1_5335
SCO2177	CP007574.1_prot_DC74_2670_2644	0.57	109	1e-26	0	0	0	0	CP012382.1_prot_SAM23877_2272_2272	0.48	172	2e-34	BA000030.3_prot_BAC73737.1_6032	0.45	171	4e-30	CP002047.1_prot_SBI_07792_7791	0.42	164	3e-26	CP003219.1_prot_SCATT_12990_1299	0.54	107	3e-23	gi|21220651|ref|NP_626430.1|	100	171	0	CP006259.1_prot_B446_11395_2258	0.43	171	4e-28	CP010849.1_prot_TU94_09475_1686	0.46	168	1e-30	HE971709.1_prot_CCK30346.1_5967	0.85	314	1e-149	CP005080.1_prot_SFUL_1747_1729	0.42	170	4e-27	CP009438.1_prot_SGLAU_09930_1964	0.47	163	2e-30	AP009493.1_prot_BAG22161.1_5332
SCO2180	CP007574.1_prot_DC74_2672_2646	0.84	462	0	CP006871.1_prot_SAZ_14645_2807	0.84	462	0	CP012382.1_prot_SAM23877_2275_2275	0.85	462	0	BA000030.3_prot_BAC73735.2_6030	0.85	462	0	CP002047.1_prot_SBI_07790_7789	0.79	462	0	CP003219.1_prot_SCATT_13010_1301	0.79	462	0	gi|21220654|ref|NP_626433.1|	100	462	0	CP006259.1_prot_B446_11425_2264	0.86	462	0	CP010849.1_prot_TU94_09485_1688	0.84	462	0	HE971709.1_prot_CCK30345.1_5966	0.87	343	1e-173	CP005080.1_prot_SFUL_1749_1731	0.85	468	0	CP009438.1_prot_SGLAU_09950_1968	0.86	462	0	AP009493.1_prot_BAG22159.1_5330
SCO2181	CP007574.1_prot_DC74_2674_2648	0.72	310	1e-126	CP006871.1_prot_SAZ_14650_2808	0.72	310	1e-126	CP012382.1_prot_SAM23877_2276_2276	0.86	310	1e-147	BA000030.3_prot_BAC73734.1_6029	0.82	310	1e-141	CP002047.1_prot_SBI_07789_7788	0.73	312	1e-126	CP003219.1_prot_SCATT_13020_1302	0.68	310	1e-111	gi|21220655|ref|NP_626434.1|	100	310	0	CP006259.1_prot_B446_11430_2265	0.81	311	1e-140	CP010849.1_prot_TU94_09490_1689	0.82	313	1e-143	HE971709.1_prot_CCK30344.1_5965	0.93	82	4e-38	CP005080.1_prot_SFUL_1750_1732	0.71	315	1e-122	CP009438.1_prot_SGLAU_09955_1969	0.83	311	1e-144	AP009493.1_prot_BAG22158.1_5329
SCO2183	CP007574.1_prot_DC74_2676_2650	0.73	897	0	CP006871.1_prot_SAZ_14660_2810	0.73	897	0	CP012382.1_prot_SAM23877_2278_2278	0.91	899	0	BA000030.3_prot_BAC73732.1_6027	0.88	899	0	CP002047.1_prot_SBI_07787_7786	0.76	891	0	CP003219.1_prot_SCATT_14820_1482	0.59	893	0	gi|21220657|ref|NP_626436.1|	100	899	0	CP006259.1_prot_B446_11440_2267	0.86	899	0	CP010849.1_prot_TU94_09500_1691	0.87	899	0	HE971709.1_prot_CCK30343.1_5964	0.86	429	0	CP005080.1_prot_SFUL_1752_1734	0.79	897	0	CP009438.1_prot_SGLAU_09970_1972	0.87	899	0	AP009493.1_prot_BAG22156.1_5327
SCO2193	CP007574.1_prot_DC74_2685_2657	0.84	257	1e-126	CP006871.1_prot_SAZ_14700_2818	0.84	257	1e-126	CP012382.1_prot_SAM23877_2288_2288	0.95	265	1e-147	BA000030.3_prot_BAC73722.1_6017	0.87	265	1e-135	CP002047.1_prot_SBI_07778_7777	0.81	260	1e-126	CP003219.1_prot_SCATT_13120_1312	0.85	260	1e-131	gi|32141160|ref|NP_733562.1|	100	265	0	CP006259.1_prot_B446_11490_2277	0.9	262	1e-140	CP010849.1_prot_TU94_09540_1699	0.91	265	1e-141	HE971709.1_prot_CCK30327.1_5948	0.91	386	0	CP005080.1_prot_SFUL_1759_1741	0.87	265	1e-136	CP009438.1_prot_SGLAU_10015_1981	0.92	265	1e-142	AP009493.1_prot_BAG22149.1_5320
SCO2194	CP007574.1_prot_DC74_2686_2658	0.84	312	1e-157	CP006871.1_prot_SAZ_14705_2819	0.84	312	1e-157	CP012382.1_prot_SAM23877_2289_2289	0.97	317	0	BA000030.3_prot_BAC73721.1_6016	0.93	316	1e-178	CP002047.1_prot_SBI_07777_7776	0.84	312	1e-157	CP003219.1_prot_SCATT_13130_1313	0.88	305	1e-161	gi|21220667|ref|NP_626446.1|	100	316	0	CP006259.1_prot_B446_11495_2278	0.95	314	1e-179	CP010849.1_prot_TU94_09545_1700	0.95	315	0	HE971709.1_prot_CCK28562.1_4183	0.31	501	2e-52	CP005080.1_prot_SFUL_1760_1742	0.86	315	1e-164	CP009438.1_prot_SGLAU_10020_1982	0.97	312	0	AP009493.1_prot_BAG22148.1_5319
SCO2198	CP007574.1_prot_DC74_2690_2662	0.91	469	0	CP006871.1_prot_SAZ_14725_2823	0.91	469	0	CP012382.1_prot_SAM23877_2293_2293	0.98	469	0	BA000030.3_prot_BAC73717.1_6012	0.92	469	0	CP002047.1_prot_SBI_07773_7772	0.93	469	0	CP003219.1_prot_SCATT_13170_1317	0.91	469	0	gi|21220671|ref|NP_626450.1|	100	469	0	CP006259.1_prot_B446_11515_2282	0.95	469	0	CP010849.1_prot_TU94_09565_1704	0.96	469	0	HE971709.1_prot_CCK30267.1_5888	0.71	483	0	CP005080.1_prot_SFUL_1764_1746	0.88	469	0	CP009438.1_prot_SGLAU_10040_1986	0.95	469	0	AP009493.1_prot_BAG22144.1_5315
SCO2206	CP007574.1_prot_DC74_3143_3115	0.73	119	9e-48	CP006871.1_prot_SAZ_16775_3210	0.73	119	3e-48	CP012382.1_prot_SAM23877_2297_2297	0.9	131	3e-65	BA000030.3_prot_BAC73711.1_6006	0.82	119	2e-53	CP002047.1_prot_SBI_04961_4960	0.76	117	2e-47	CP003219.1_prot_SCATT_17370_1737	0.8	120	1e-51	gi|32141161|ref|NP_733563.1|	100	119	0	CP006259.1_prot_B446_11585_2296	0.89	119	9e-58	CP010849.1_prot_TU94_09580_1707	0.88	119	5e-58	HE971709.1_prot_CCK30266.1_5887	0.66	440	1e-134	CP005080.1_prot_SFUL_1770_1752	0.83	119	5e-55	CP009438.1_prot_SGLAU_10065_1991	0.85	119	2e-55	AP009493.1_prot_BAG22137.1_5308
SCO2210	CP007574.1_prot_DC74_2695_2667	0.77	344	1e-161	CP006871.1_prot_SAZ_14755_2829	0.77	344	1e-161	CP012382.1_prot_SAM23877_2301_2301	0.97	343	0	BA000030.3_prot_BAC73709.1_6004	0.9	343	0	CP002047.1_prot_SBI_07773_7772	0.26	207	0.0001	CP003219.1_prot_SCATT_13170_1317	0.24	345	4e-05	gi|21220682|ref|NP_626461.1|	100	343	0	CP006259.1_prot_B446_11600_2299	0.89	343	0	CP010849.1_prot_TU94_09585_1708	0.91	343	0	HE971709.1_prot_CCK28597.1_4218	0.39	503	2e-80	CP005080.1_prot_SFUL_1776_1758	0.85	344	1e-179	CP009438.1_prot_SGLAU_10080_1994	0.9	343	0	AP009493.1_prot_BAG22131.1_5302
SCO2226	CP007574.1_prot_DC74_2710_2682	0.64	876	0	CP006871.1_prot_SAZ_14825_2842	0.64	876	0	CP012382.1_prot_SAM23877_2312_2312	0.83	1755	0	BA000030.3_prot_BAC73694.1_5989	0.77	1756	0	CP002047.1_prot_SBI_03659_3659	0.28	318	5e-22	CP003219.1_prot_SCATT_42490_4249	0.29	313	2e-20	gi|21220698|ref|NP_626477.1|	100	1756	0	CP006259.1_prot_B446_11665_2312	0.78	1748	0	CP010849.1_prot_TU94_09620_1715	0.8	1756	0	HE971709.1_prot_CCK30234.1_5855	0.79	422	0	CP005080.1_prot_SFUL_1790_1772	0.68	1756	0	CP009438.1_prot_SGLAU_10125_2003	0.79	1751	0	AP009493.1_prot_BAG22110.1_5281
SCO2228	CP007574.1_prot_DC74_2712_2684	0.64	556	0	CP006871.1_prot_SAZ_14835_2844	0.64	556	0	CP012382.1_prot_SAM23877_2315_2315	0.91	557	0	BA000030.3_prot_BAC73692.1_5987	0.82	553	0	CP002047.1_prot_SBI_07730_7729	0.64	556	0	CP003219.1_prot_SCATT_13350_1335	0.69	564	0	gi|21220700|ref|NP_626479.1|	100	553	0	CP006259.1_prot_B446_11685_2316	0.85	558	0	CP010849.1_prot_TU94_09630_1717	0.86	558	0	HE971709.1_prot_CCK30231.1_5852	0.81	530	0	CP005080.1_prot_SFUL_1793_1775	0.77	556	0	CP009438.1_prot_SGLAU_10135_2005	0.83	558	0	AP009493.1_prot_BAG22107.1_5278
SCO2229	CP007574.1_prot_DC74_2713_2685	0.55	278	1e-77	CP006871.1_prot_SAZ_14840_2845	0.55	278	8e-78	CP012382.1_prot_SAM23877_2316_2316	0.92	304	1e-164	BA000030.3_prot_BAC73691.1_5986	0.72	305	1e-125	CP002047.1_prot_SBI_07733_7732	0.54	274	1e-81	CP003219.1_prot_SCATT_13340_1334	0.58	267	3e-89	gi|21220701|ref|NP_626480.1|	100	305	0	CP006259.1_prot_B446_11690_2317	0.72	306	1e-128	CP010849.1_prot_TU94_09635_1718	0.92	275	1e-149	HE971709.1_prot_CCK30218.1_5839	0.79	871	0	CP005080.1_prot_SFUL_1794_1776	0.56	280	2e-88	CP009438.1_prot_SGLAU_10140_2006	0.88	268	1e-143	AP009493.1_prot_BAG22106.1_5277
SCO2230	CP007574.1_prot_DC74_2714_2686	0.44	311	9e-66	CP006871.1_prot_SAZ_14845_2846	0.44	311	1e-66	CP012382.1_prot_SAM23877_2317_2317	0.82	333	1e-158	BA000030.3_prot_BAC73690.1_5985	0.71	331	1e-136	CP002047.1_prot_SBI_07732_7731	0.45	323	2e-73	CP003219.1_prot_SCATT_13330_1333	0.44	309	8e-66	gi|21220702|ref|NP_626481.1|	100	331	0	CP006259.1_prot_B446_11695_2318	0.7	331	1e-135	CP010849.1_prot_TU94_09640_1719	0.77	334	1e-148	HE971709.1_prot_CCK30217.1_5838	0.8	110	1e-48	CP005080.1_prot_SFUL_1795_1777	0.46	322	3e-74	CP009438.1_prot_SGLAU_10145_2007	0.73	330	1e-141	AP009493.1_prot_BAG22105.1_5276
SCO2231	CP007574.1_prot_DC74_2715_2687	0.38	390	2e-60	CP006871.1_prot_SAZ_14850_2847	0.38	390	2e-60	CP012382.1_prot_SAM23877_2318_2318	0.83	423	0	BA000030.3_prot_BAC73689.1_5984	0.75	424	0	CP002047.1_prot_SBI_07731_7730	0.42	388	2e-65	CP003219.1_prot_SCATT_13320_1332	0.45	390	1e-89	gi|21220703|ref|NP_626482.1|	100	424	0	CP006259.1_prot_B446_11700_2319	0.76	424	0	CP010849.1_prot_TU94_09645_1720	0.8	423	0	HE971709.1_prot_CCK30207.1_5828	0.87	909	0	CP005080.1_prot_SFUL_1796_1778	0.45	368	4e-76	CP009438.1_prot_SGLAU_10150_2008	0.8	423	0	AP009493.1_prot_BAG22104.1_5275
SCO2238	CP007574.1_prot_DC74_2728_2700	0.71	599	0	CP006871.1_prot_SAZ_15010_2879	0.71	591	0	CP012382.1_prot_SAM23877_2326_2326	0.8	587	0	BA000030.3_prot_BAC73660.1_5955	0.77	587	0	CP002047.1_prot_SBI_07704_7703	0.75	588	0	CP003219.1_prot_SCATT_13420_1342	0.71	587	0	gi|21220709|ref|NP_626488.1|	100	587	0	CP006259.1_prot_B446_11810_2341	0.25	655	2e-21	CP010849.1_prot_TU94_09670_1725	0.79	588	0	HE971709.1_prot_CCK32499.1_8120	0.28	695	4e-36	CP005080.1_prot_SFUL_1828_1808	0.73	588	0	CP009438.1_prot_SGLAU_10200_2018	0.75	587	0	AP009493.1_prot_BAG22087.1_5258
SCO2256	CP007574.1_prot_DC74_2733_2705	0.78	290	1e-130	CP006871.1_prot_SAZ_15035_2884	0.79	288	1e-131	CP012382.1_prot_SAM23877_2335_2335	0.93	291	1e-158	BA000030.3_prot_BAC73655.1_5950	0.91	291	1e-155	CP002047.1_prot_SBI_07697_7696	0.84	279	1e-137	CP003219.1_prot_SCATT_13470_1347	0.8	293	1e-135	gi|21220725|ref|NP_626504.1|	100	291	0	CP006259.1_prot_B446_11855_2350	0.88	291	1e-149	CP010849.1_prot_TU94_09800_1750	0.91	291	1e-154	HE971709.1_prot_CCK30187.1_5808	0.95	460	0	CP005080.1_prot_SFUL_1833_1813	0.78	295	1e-134	CP009438.1_prot_SGLAU_10225_2023	0.9	291	1e-152	AP009493.1_prot_BAG22082.1_5253
SCO2286	CP007574.1_prot_DC74_7197_7097	0.25	402	1e-12	CP006871.1_prot_SAZ_37315_7133	0.25	404	1e-12	CP012382.1_prot_SAM23877_2362_2362	0.89	499	0	BA000030.3_prot_BAC73627.1_5922	0.73	500	0	CP002047.1_prot_SBI_07659_7658	0.67	499	0	CP003219.1_prot_SCATT_46020_4602	0.27	90	0.85	gi|21220755|ref|NP_626534.1|	100	500	0	CP006259.1_prot_B446_10845_2148	0.34	511	1e-58	CP010849.1_prot_TU94_09895_1767	0.81	489	0	HE971709.1_prot_CCK30186.1_5807	0.69	328	1e-128	CP005080.1_prot_SFUL_1862_1840	0.67	500	0	CP009438.1_prot_SGLAU_10330_2044	0.72	489	0	AP009493.1_prot_BAG22057.1_5228
SCO2298	CP007574.1_prot_DC74_2776_2748	0.68	159	1e-55	CP006871.1_prot_SAZ_15260_2925	0.68	159	4e-55	CP012382.1_prot_SAM23877_2373_2373	0.72	179	6e-68	BA000030.3_prot_BAC73590.1_5885	0.72	159	9e-61	CP002047.1_prot_SBI_07625_7624	0.71	159	4e-59	CP003219.1_prot_SCATT_13880_1388	0.62	159	2e-48	gi|21220767|ref|NP_626546.1|	100	159	0	CP006259.1_prot_B446_12035_2386	0.72	159	1e-59	CP010849.1_prot_TU94_09940_1776	0.74	159	3e-61	HE971709.1_prot_CCK30185.1_5806	0.86	253	1e-119	CP005080.1_prot_SFUL_1876_1854	0.72	159	2e-59	CP009438.1_prot_SGLAU_10530_2079	0.71	159	8e-61	AP009493.1_prot_BAG22045.1_5216
SCO2336	CP007574.1_prot_DC74_2816_2788	0.69	448	1e-172	CP006871.1_prot_SAZ_15460_2964	0.69	446	1e-172	CP012382.1_prot_SAM23877_2409_2409	0.77	461	1e-179	BA000030.3_prot_BAC73551.1_5846	0.74	436	1e-177	CP002047.1_prot_SBI_05663_5662	0.51	432	1e-122	CP003219.1_prot_SCATT_14480_1448	0.65	436	1e-147	gi|21220804|ref|NP_626583.1|	100	436	0	CP006259.1_prot_B446_12250_2429	0.75	448	1e-166	CP010849.1_prot_TU94_10060_1799	0.77	433	1e-172	HE971709.1_prot_CCK30184.1_5805	0.83	300	1e-135	CP005080.1_prot_SFUL_2493_2457	0.54	442	1e-129	CP009438.1_prot_SGLAU_30660_6033	0.73	462	1e-170	AP009493.1_prot_BAG21472.1_4643
SCO2371	CP007574.1_prot_DC74_2862_2834	0.87	900	0	CP006871.1_prot_SAZ_15695_3008	0.87	900	0	CP012382.1_prot_SAM23877_2440_2440	0.95	907	0	BA000030.3_prot_BAC73512.1_5807	0.9	897	0	CP002047.1_prot_SBI_07474_7473	0.88	897	0	CP003219.1_prot_SCATT_14820_1482	0.88	897	0	gi|21220839|ref|NP_626618.1|	100	897	0	CP006259.1_prot_B446_12400_2459	0.91	867	0	CP010849.1_prot_TU94_10245_1835	0.91	907	0	HE971709.1_prot_CCK30182.1_5803	0.85	275	1e-139	CP005080.1_prot_SFUL_1952_1929	0.86	897	0	CP009438.1_prot_SGLAU_10900_2152	0.91	900	0	AP009493.1_prot_BAG21959.1_5130
SCO2387	CP007574.1_prot_DC74_2877_2849	0.72	310	1e-121	CP006871.1_prot_SAZ_15770_3023	0.72	310	1e-121	CP012382.1_prot_SAM23877_2458_2458	0.89	315	1e-158	BA000030.3_prot_BAC73500.1_5795	0.81	312	1e-143	CP002047.1_prot_SBI_07454_7453	0.71	313	1e-116	CP003219.1_prot_SCATT_14920_1492	0.76	314	1e-129	gi|21220854|ref|NP_626633.1|	100	312	0	CP006259.1_prot_B446_12460_2471	0.83	316	1e-146	CP010849.1_prot_TU94_10300_1846	0.86	310	1e-149	HE971709.1_prot_CCK30148.1_5769	0.8	357	1e-161	CP005080.1_prot_SFUL_1970_1947	0.77	313	1e-120	CP009438.1_prot_SGLAU_10965_2165	0.86	313	1e-145	AP009493.1_prot_BAG21937.1_5108
SCO2388	CP007574.1_prot_DC74_2878_2850	0.85	347	1e-167	CP006871.1_prot_SAZ_15775_3024	0.85	347	1e-167	CP012382.1_prot_SAM23877_2459_2459	0.95	343	0	BA000030.3_prot_BAC73499.1_5794	0.89	355	1e-180	CP002047.1_prot_SBI_07453_7452	0.82	342	1e-157	CP003219.1_prot_SCATT_14930_1493	0.83	342	1e-159	gi|21220855|ref|NP_626634.1|	100	355	0	CP006259.1_prot_B446_12465_2472	0.89	351	0	CP010849.1_prot_TU94_10305_1847	0.96	343	0	HE971709.1_prot_CCK30146.1_5767	0.8	442	0	CP005080.1_prot_SFUL_1971_1948	0.88	343	1e-179	CP009438.1_prot_SGLAU_10970_2166	0.86	343	1e-164	AP009493.1_prot_BAG21936.1_5107
SCO2389	CP007574.1_prot_DC74_2879_2851	0.91	82	2e-37	CP006871.1_prot_SAZ_15780_3025	0.91	82	2e-37	CP012382.1_prot_SAM23877_2460_2460	0.92	82	8e-38	BA000030.3_prot_BAC73498.1_5793	0.91	82	5e-37	CP002047.1_prot_SBI_07452_7451	0.91	82	2e-36	CP003219.1_prot_SCATT_14940_1494	0.88	81	6e-35	gi|21220856|ref|NP_626635.1|	100	82	0	CP006259.1_prot_B446_12470_2473	0.93	82	1e-38	CP010849.1_prot_TU94_10310_1848	0.95	82	7e-39	HE971709.1_prot_CCK25023.1_644	0.22	149	2e-05	CP005080.1_prot_SFUL_1972_1949	0.91	82	3e-37	CP009438.1_prot_SGLAU_10975_2167	0.93	82	1e-38	AP009493.1_prot_BAG21935.1_5106
SCO2390	CP007574.1_prot_DC74_2880_2852	0.81	429	0	CP006871.1_prot_SAZ_15785_3026	0.81	429	0	CP012382.1_prot_SAM23877_2461_2461	0.93	429	0	BA000030.3_prot_BAC73497.1_5792	0.87	429	0	CP002047.1_prot_SBI_07451_7450	0.78	429	0	CP003219.1_prot_SCATT_14950_1495	0.76	427	0	gi|21220857|ref|NP_626636.1|	100	429	0	CP006259.1_prot_B446_12475_2474	0.8	429	0	CP010849.1_prot_TU94_10315_1849	0.86	429	0	HE971709.1_prot_CCK30134.1_5755	0.83	428	0	CP005080.1_prot_SFUL_1973_1950	0.76	429	0	CP009438.1_prot_SGLAU_10980_2168	0.86	429	0	AP009493.1_prot_BAG21934.1_5105
SCO2401	CP007574.1_prot_DC74_7970_7850	0.37	370	3e-53	CP006871.1_prot_SAZ_41150_7879	0.37	370	3e-53	CP012382.1_prot_SAM23877_2474_2474	0.96	388	0	BA000030.3_prot_BAC73484.1_5779	0.91	386	0	CP002047.1_prot_SBI_07436_7435	0.92	386	0	CP003219.1_prot_SCATT_48850_4885	0.3	357	3e-19	gi|21220868|ref|NP_626647.1|	100	386	0	CP006259.1_prot_B446_12540_2487	0.93	386	0	CP010849.1_prot_TU94_10375_1861	0.93	384	0	HE971709.1_prot_CCK30133.1_5754	0.79	279	1e-125	CP005080.1_prot_SFUL_1212_1198	0.28	389	9e-19	CP009438.1_prot_SGLAU_11040_2180	0.92	384	0	AP009493.1_prot_BAG17638.1_809
SCO2428	CP007574.1_prot_DC74_3176_3148	0.32	49	1.7	CP006871.1_prot_SAZ_32535_6206	0.35	34	1.2	CP012382.1_prot_SAM23877_2483_2483	0.69	495	0	BA000030.3_prot_BAC73155.1_5450	0.36	50	0.54	CP002047.1_prot_SBI_06983_6982	0.34	507	1e-66	CP003219.1_prot_SCATT_06420_642	0.28	80	0.58	gi|21220893|ref|NP_626672.1|	100	50	0	CP006259.1_prot_B446_33935_6744	0.31	77	0.11	CP010849.1_prot_TU94_17720_3186	0.22	318	0.63	HE971709.1_prot_CCK30130.1_5751	0.83	329	1e-156	CP005080.1_prot_SFUL_3257_3205	0.37	495	5e-73	CP009438.1_prot_SGLAU_16030_3156	0.22	357	0.04	AP009493.1_prot_BAG17107.1_278
SCO2444	CP007574.1_prot_DC74_1642_1630	0.6	495	1e-153	CP006871.1_prot_SAZ_08730_1663	0.6	495	1e-152	CP012382.1_prot_SAM23877_2502_2502	0.77	487	0	BA000030.3_prot_BAC73435.1_5730	0.7	486	0	CP002047.1_prot_SBI_04546_4545	0.55	345	3e-97	CP003219.1_prot_SCATT_20790_2079	0.56	346	8e-96	gi|21220908|ref|NP_626687.1|	100	486	0	CP006259.1_prot_B446_12645_2506	0.71	485	0	CP010849.1_prot_TU94_10540_1894	0.73	484	0	HE971709.1_prot_CCK30117.1_5738	0.83	410	0	CP005080.1_prot_SFUL_1992_1969	0.59	514	1e-147	CP009438.1_prot_SGLAU_11210_2214	0.71	484	0	AP009493.1_prot_BAG21917.1_5088
SCO2445	CP007574.1_prot_DC74_1643_1631	0.55	449	1e-108	CP006871.1_prot_SAZ_08735_1664	0.55	449	1e-108	CP012382.1_prot_SAM23877_2503_2503	0.72	458	1e-173	BA000030.3_prot_BAC73434.1_5729	0.6	453	1e-131	CP002047.1_prot_SBI_08290_8287	0.33	190	2e-14	CP003219.1_prot_SCATT_50220_5023	0.29	439	5e-29	gi|21220909|ref|NP_626688.1|	100	453	0	CP006259.1_prot_B446_12650_2507	0.64	440	1e-139	CP010849.1_prot_TU94_10545_1895	0.67	447	1e-133	HE971709.1_prot_CCK30113.1_5734	0.83	625	0	CP005080.1_prot_SFUL_1993_1970	0.54	446	1e-100	CP009438.1_prot_SGLAU_11215_2215	0.61	457	1e-123	AP009493.1_prot_BAG21916.1_5087
SCO2455	CP007574.1_prot_DC74_4049_4005	0.36	533	2e-77	CP006871.1_prot_SAZ_21405_4082	0.38	435	5e-76	CP012382.1_prot_SAM23877_7155_7155	0.75	489	0	BA000030.3_prot_BAC72231.1_4526	0.41	501	4e-86	CP002047.1_prot_SBI_05671_5670	0.39	506	4e-86	CP003219.1_prot_SCATT_41180_4118	0.3	188	2e-09	gi|21220919|ref|NP_626698.1|	100	501	0	CP006259.1_prot_B446_19990_3967	0.4	501	3e-89	CP010849.1_prot_TU94_15630_2818	0.39	496	7e-78	HE971709.1_prot_CCK30101.1_5722	0.85	948	0	CP005080.1_prot_SFUL_3276_3224	0.4	498	4e-92	CP009438.1_prot_SGLAU_18150_3560	0.4	489	2e-74	AP009493.1_prot_BAG20251.1_3422
SCO2462	CP007574.1_prot_DC74_2991_2963	0.64	487	1e-158	CP006871.1_prot_SAZ_15980_3057	0.64	481	1e-155	CP012382.1_prot_SAM23877_2515_2515	0.85	482	0	BA000030.3_prot_BAC73395.1_5690	0.84	366	1e-177	CP002047.1_prot_SBI_07359_7358	0.7	436	1e-161	CP003219.1_prot_SCATT_15330_1533	0.64	484	1e-154	gi|32141170|ref|NP_733572.1|	100	366	0	CP006259.1_prot_B446_12695_2516	0.8	476	0	CP010849.1_prot_TU94_10625_1905	0.82	482	0	HE971709.1_prot_CCK30096.1_5717	0.75	222	5e-91	CP005080.1_prot_SFUL_2008_1982	0.7	482	0	CP009438.1_prot_SGLAU_11275_2224	0.81	482	0	AP009493.1_prot_BAG21899.1_5070
SCO2470	CP007574.1_prot_DC74_2996_2968	0.71	440	1e-168	CP006871.1_prot_SAZ_16010_3063	0.71	440	1e-168	CP012382.1_prot_SAM23877_2523_2523	0.88	424	0	BA000030.3_prot_BAC73386.1_5681	0.75	449	0	CP002047.1_prot_SBI_07354_7353	0.7	404	1e-155	CP003219.1_prot_SCATT_15380_1538	0.74	385	1e-161	gi|21220933|ref|NP_626712.1|	100	449	0	CP006259.1_prot_B446_12725_2522	0.82	422	0	CP010849.1_prot_TU94_10655_1911	0.81	429	0	HE971709.1_prot_CCK30093.1_5714	0.88	207	1e-104	CP005080.1_prot_SFUL_2017_1991	0.74	420	1e-178	CP009438.1_prot_SGLAU_11305_2230	0.81	422	0	AP009493.1_prot_BAG21893.1_5064
SCO2473	CP007574.1_prot_DC74_2998_2970	0.76	530	0	CP006871.1_prot_SAZ_16020_3065	0.76	530	0	CP012382.1_prot_SAM23877_2527_2527	0.86	524	0	BA000030.3_prot_BAC69545.1_1840	0.37	480	2e-66	CP002047.1_prot_SBI_07352_7351	0.76	531	0	CP003219.1_prot_SCATT_54510_5452	0.32	250	1e-24	gi|21220936|ref|NP_626715.1|	100	480	0	CP006259.1_prot_B446_12740_2525	0.81	530	0	CP010849.1_prot_TU94_10670_1914	0.83	526	0	HE971709.1_prot_CCK30087.1_5708	0.82	428	0	CP005080.1_prot_SFUL_2020_1994	0.76	538	0	CP009438.1_prot_SGLAU_11320_2233	0.82	529	0	AP009493.1_prot_BAG21113.1_4284
SCO2487	CP007574.1_prot_DC74_3020_2992	0.76	868	0	CP006871.1_prot_SAZ_16125_3086	0.76	868	0	CP012382.1_prot_SAM23877_2539_2539	0.82	871	0	BA000030.3_prot_BAC73373.1_5668	0.78	866	0	CP002047.1_prot_SBI_07322_7321	0.71	863	0	CP003219.1_prot_SCATT_15370_1537	0.31	298	7e-19	gi|21220950|ref|NP_626729.1|	100	866	0	CP006259.1_prot_B446_12770_2531	0.79	871	0	CP010849.1_prot_TU94_10715_1922	0.81	872	0	HE971709.1_prot_CCK30085.1_5706	0.66	368	1e-125	CP005080.1_prot_SFUL_2030_2004	0.71	866	0	CP009438.1_prot_SGLAU_11360_2241	0.8	866	0	AP009493.1_prot_BAG21882.1_5053
SCO2488	CP007574.1_prot_DC74_3021_2993	0.77	110	6e-43	CP006871.1_prot_SAZ_16130_3087	0.76	110	1e-42	CP012382.1_prot_SAM23877_2540_2540	0.92	110	4e-54	BA000030.3_prot_BAC73372.1_5667	0.74	110	1e-43	CP002047.1_prot_SBI_07321_7320	0.65	110	9e-36	CP003219.1_prot_SCATT_29290_2929	0.41	29	0.47	gi|21220951|ref|NP_626730.1|	100	110	0	CP006259.1_prot_B446_12775_2532	0.79	110	7e-46	CP010849.1_prot_TU94_10720_1923	0.81	110	2e-47	HE971709.1_prot_CCK30063.1_5684	0.81	732	0	CP005080.1_prot_SFUL_2031_2005	0.68	100	3e-33	CP009438.1_prot_SGLAU_11365_2242	0.81	111	1e-47	AP009493.1_prot_BAG21881.1_5052
SCO2494	CP007574.1_prot_DC74_3034_3006	0.81	911	0	CP006871.1_prot_SAZ_16195_3100	0.82	896	0	CP012382.1_prot_SAM23877_2545_2545	0.9	909	0	BA000030.3_prot_BAC73366.1_5661	0.86	916	0	CP002047.1_prot_SBI_07253_7252	0.82	903	0	CP003219.1_prot_SCATT_15600_1560	0.8	903	0	gi|21220957|ref|NP_626736.1|	100	916	0	CP006259.1_prot_B446_12800_2537	0.87	909	0	CP010849.1_prot_TU94_10770_1932	0.88	896	0	HE971709.1_prot_CCK30059.1_5680	0.77	136	3e-56	CP005080.1_prot_SFUL_2035_2009	0.83	909	0	CP009438.1_prot_SGLAU_11390_2247	0.87	915	0	AP009493.1_prot_BAG21877.1_5048
SCO2499	CP007574.1_prot_DC74_7493_7385	0.35	300	4e-19	CP006871.1_prot_SAZ_38690_7398	0.35	300	4e-19	CP012382.1_prot_SAM23877_2549_2549	0.63	1479	0	BA000030.3_prot_BAC71611.1_3906	0.26	464	8e-20	CP002047.1_prot_SBI_08945_8942	0.36	802	1e-96	CP003219.1_prot_SCATT_55840_5584	0.43	1456	0	gi|21220960|ref|NP_626739.1|	100	464	0	CP006259.1_prot_B446_08480_1677	0.54	1372	0	CP010849.1_prot_TU94_10795_1937	0.6	1471	0	HE971709.1_prot_CCK30057.1_5678	0.73	444	1e-179	CP005080.1_prot_SFUL_84_83	0.31	591	3e-30	CP009438.1_prot_SGLAU_04060_806	0.54	1407	0	AP009493.1_prot_BAG17168.1_339
SCO2504	CP007574.1_prot_DC74_3043_3015	0.91	460	0	CP006871.1_prot_SAZ_16235_3108	0.91	460	0	CP012382.1_prot_SAM23877_2553_2553	0.99	460	0	BA000030.3_prot_BAC73347.1_5642	0.93	460	0	CP002047.1_prot_SBI_07240_7239	0.89	460	0	CP003219.1_prot_SCATT_15720_1572	0.89	460	0	gi|21220965|ref|NP_626744.1|	100	460	0	CP006259.1_prot_B446_12875_2550	0.95	460	0	CP010849.1_prot_TU94_10845_1945	0.95	460	0	HE971709.1_prot_CCK30056.1_5677	0.86	874	0	CP005080.1_prot_SFUL_2089_2062	0.9	460	0	CP009438.1_prot_SGLAU_11440_2257	0.94	460	0	AP009493.1_prot_BAG21849.1_5020
SCO2505	CP007574.1_prot_DC74_3044_3016	0.52	328	3e-90	CP006871.1_prot_SAZ_16240_3109	0.52	328	3e-90	CP012382.1_prot_SAM23877_2555_2555	0.65	331	1e-122	BA000030.3_prot_BAC73346.1_5641	0.65	330	1e-119	CP002047.1_prot_SBI_07239_7238	0.53	328	3e-95	CP003219.1_prot_SCATT_15730_1573	0.5	301	8e-79	gi|21220966|ref|NP_626745.1|	100	330	0	CP006259.1_prot_B446_12880_2551	0.61	331	1e-111	CP010849.1_prot_TU94_10850_1946	0.65	341	1e-122	HE971709.1_prot_CCK30043.1_5664	0.91	159	4e-86	CP005080.1_prot_SFUL_2090_2063	0.56	341	1e-102	CP009438.1_prot_SGLAU_11445_2258	0.71	328	1e-131	AP009493.1_prot_BAG21848.1_5019
SCO2506	CP007574.1_prot_DC74_3045_3017	0.76	253	1e-107	CP006871.1_prot_SAZ_16245_3110	0.76	253	1e-107	CP012382.1_prot_SAM23877_2556_2556	0.89	253	1e-124	BA000030.3_prot_BAC73345.1_5640	0.83	255	1e-116	CP002047.1_prot_SBI_07238_7237	0.78	252	1e-102	CP003219.1_prot_SCATT_15740_1574	0.63	251	4e-76	gi|21220967|ref|NP_626746.1|	100	255	0	CP006259.1_prot_B446_12885_2552	0.8	253	1e-110	CP010849.1_prot_TU94_10855_1947	0.86	253	1e-119	HE971709.1_prot_CCK30042.1_5663	0.77	362	1e-155	CP005080.1_prot_SFUL_2091_2064	0.73	253	1e-100	CP009438.1_prot_SGLAU_11450_2259	0.84	253	1e-115	AP009493.1_prot_BAG21847.1_5018
SCO2507	CP007574.1_prot_DC74_3046_3018	0.72	257	1e-102	CP006871.1_prot_SAZ_16250_3111	0.72	257	1e-102	CP012382.1_prot_SAM23877_2557_2557	0.83	300	1e-132	BA000030.3_prot_BAC73344.1_5639	0.78	300	1e-128	CP002047.1_prot_SBI_07237_7236	0.76	256	1e-108	CP003219.1_prot_SCATT_15750_1575	0.69	257	2e-84	gi|21220968|ref|NP_626747.1|	100	300	0	CP006259.1_prot_B446_12890_2553	0.79	300	1e-128	CP010849.1_prot_TU94_10860_1948	0.83	300	1e-133	HE971709.1_prot_CCK30037.1_5658	0.79	457	0	CP005080.1_prot_SFUL_2092_2065	0.81	256	1e-110	CP009438.1_prot_SGLAU_11455_2260	0.81	300	1e-132	AP009493.1_prot_BAG21846.1_5017
SCO2509	CP007574.1_prot_DC74_3052_3024	0.76	263	1e-122	CP006871.1_prot_SAZ_16295_3120	0.76	263	1e-122	CP012382.1_prot_SAM23877_2559_2559	0.86	275	1e-143	BA000030.3_prot_BAC73341.1_5636	0.78	273	1e-129	CP002047.1_prot_SBI_07231_7230	0.79	267	1e-127	CP003219.1_prot_SCATT_15770_1577	0.77	267	1e-125	gi|21220970|ref|NP_626749.1|	100	273	0	CP006259.1_prot_B446_12900_2555	0.83	274	1e-136	CP010849.1_prot_TU94_10875_1950	0.84	276	1e-138	HE971709.1_prot_CCK26813.1_2434	0.89	213	1e-113	CP005080.1_prot_SFUL_2094_2067	0.78	263	1e-124	CP009438.1_prot_SGLAU_11465_2262	0.85	276	1e-140	AP009493.1_prot_BAG21844.1_5015
SCO2528	CP007574.1_prot_DC74_3061_3033	0.84	569	0	CP006871.1_prot_SAZ_16340_3129	0.84	569	0	CP012382.1_prot_SAM23877_2578_2578	0.94	573	0	BA000030.3_prot_BAC73313.1_5608	0.87	573	0	CP002047.1_prot_SBI_07175_7174	0.8	569	0	CP003219.1_prot_SCATT_15810_1580	0.79	570	0	gi|32141173|ref|NP_733575.1|	100	573	0	CP006259.1_prot_B446_13040_2583	0.91	573	0	CP010849.1_prot_TU94_10920_1959	0.91	573	0	HE971709.1_prot_CCK30030.1_5651	0.78	833	0	CP005080.1_prot_SFUL_2097_2070	0.84	572	0	CP009438.1_prot_SGLAU_11510_2271	0.89	573	0	AP009493.1_prot_BAG21841.1_5012
SCO2529	CP007574.1_prot_DC74_3062_3034	0.7	347	1e-138	CP006871.1_prot_SAZ_16345_3130	0.7	347	1e-137	CP012382.1_prot_SAM23877_2580_2580	0.86	356	0	BA000030.3_prot_BAC73312.1_5607	0.78	355	1e-165	CP002047.1_prot_SBI_07174_7173	0.7	350	1e-135	CP003219.1_prot_SCATT_15820_1582	0.66	348	1e-128	gi|21220989|ref|NP_626768.1|	100	355	0	CP006259.1_prot_B446_13045_2584	0.82	356	1e-166	CP010849.1_prot_TU94_10925_1960	0.81	355	1e-164	HE971709.1_prot_CCK30018.1_5639	0.85	336	1e-166	CP005080.1_prot_SFUL_2098_2071	0.7	354	1e-136	CP009438.1_prot_SGLAU_11515_2272	0.75	360	1e-155	AP009493.1_prot_BAG21840.1_5011
SCO2531	CP007574.1_prot_DC74_3064_3036	0.65	436	1e-155	CP006871.1_prot_SAZ_16355_3132	0.65	436	1e-155	CP012382.1_prot_SAM23877_2582_2582	0.87	440	0	BA000030.3_prot_BAC73310.1_5605	0.81	437	0	CP002047.1_prot_SBI_00586_586	0.47	460	8e-98	CP003219.1_prot_SCATT_47590_4760	0.56	459	1e-118	gi|21220991|ref|NP_626770.1|	100	437	0	CP006259.1_prot_B446_13055_2586	0.81	446	0	CP010849.1_prot_TU94_04010_669	0.47	457	1e-109	HE971709.1_prot_CCK30016.1_5637	0.83	845	0	CP005080.1_prot_SFUL_6040_5937	0.59	450	1e-145	CP009438.1_prot_SGLAU_11525_2274	0.81	433	0	AP009493.1_prot_BAG18260.1_1431
SCO2541	CP007574.1_prot_DC74_7364_7258	0.27	385	2e-31	CP006871.1_prot_SAZ_38130_7291	0.27	385	1e-31	CP012382.1_prot_SAM23877_2860_2860	0.23	259	0.0003	BA000030.3_prot_BAC72887.1_5182	0.21	196	0.0004	CP002047.1_prot_SBI_00745_745	0.42	432	7e-95	CP003219.1_prot_SCATT_14480_1448	0.22	159	0.011	gi|21221000|ref|NP_626779.1|	100	196	0	CP006259.1_prot_B446_33520_6665	0.22	207	0.0001	CP010849.1_prot_TU94_06535_1125	0.3	99	0.002	HE971709.1_prot_CCK30010.1_5631	0.68	675	0	CP005080.1_prot_SFUL_3468_3411	0.33	72	0.013	CP009438.1_prot_SGLAU_06430_1270	0.32	99	0.0007	AP009493.1_prot_BAG21472.1_4643
SCO2542	CP007574.1_prot_DC74_3074_3046	0.7	430	1e-166	CP006871.1_prot_SAZ_16405_3142	0.69	430	1e-165	CP012382.1_prot_SAM23877_0538_538	0.37	421	2e-59	BA000030.3_prot_BAC73293.1_5588	0.85	431	0	CP002047.1_prot_SBI_00687_687	0.56	394	1e-115	CP003219.1_prot_SCATT_08940_893	0.66	427	1e-157	gi|21221001|ref|NP_626780.1|	100	431	0	CP006259.1_prot_B446_13140_2603	0.77	431	0	CP010849.1_prot_TU94_10980_1971	0.85	429	0	HE971709.1_prot_CCK29997.1_5618	0.75	421	1e-180	CP005080.1_prot_SFUL_1212_1198	0.7	437	1e-172	CP009438.1_prot_SGLAU_02330_462	0.39	415	1e-61	AP009493.1_prot_BAG22641.1_5812
SCO2543	CP007574.1_prot_DC74_2380_2362	0.54	279	8e-62	CP006871.1_prot_SAZ_13255_2534	0.54	279	1e-61	CP012382.1_prot_SAM23877_1969_1969	0.53	275	2e-70	BA000030.3_prot_BAC73292.1_5587	0.81	286	1e-131	CP002047.1_prot_SBI_09218_9215	0.75	285	1e-121	CP003219.1_prot_SCATT_10690_1069	0.55	276	2e-68	gi|21221002|ref|NP_626781.1|	100	286	0	CP006259.1_prot_B446_13145_2604	0.82	277	1e-124	CP010849.1_prot_TU94_08065_1414	0.52	275	8e-68	HE971709.1_prot_CCK29106.1_4727	0.54	198	1e-56	CP005080.1_prot_SFUL_1460_1443	0.54	275	1e-72	CP009438.1_prot_SGLAU_08495_1679	0.54	275	1e-71	AP009493.1_prot_BAG22446.1_5617
SCO2546	CP007574.1_prot_DC74_2999_2971	0.72	325	1e-131	CP006871.1_prot_SAZ_16025_3066	0.72	325	1e-131	CP012382.1_prot_SAM23877_2591_2591	0.9	329	1e-169	BA000030.3_prot_BAC73289.1_5584	0.83	330	1e-158	CP002047.1_prot_SBI_07350_7349	0.71	323	1e-128	CP003219.1_prot_SCATT_15930_1594	0.72	329	1e-132	gi|21221005|ref|NP_626784.1|	100	330	0	CP006259.1_prot_B446_13155_2606	0.85	329	1e-159	CP010849.1_prot_TU94_10990_1973	0.85	331	1e-162	HE971709.1_prot_CCK29108.1_4729	0.28	248	2e-09	CP005080.1_prot_SFUL_2110_2083	0.76	329	1e-141	CP009438.1_prot_SGLAU_11595_2288	0.83	337	1e-159	AP009493.1_prot_BAG21828.1_4999
SCO2559	CP007574.1_prot_DC74_3087_3059	0.83	337	1e-164	CP006871.1_prot_SAZ_16470_3155	0.79	413	0	CP012382.1_prot_SAM23877_2604_2604	0.86	413	0	BA000030.3_prot_BAC73278.1_5573	0.85	410	0	CP002047.1_prot_SBI_07156_7155	0.8	410	0	CP003219.1_prot_SCATT_16040_1604	0.78	410	0	gi|21221018|ref|NP_626797.1|	100	410	0	CP006259.1_prot_B446_13225_2620	0.83	410	0	CP010849.1_prot_TU94_11040_1983	0.85	410	0	HE971709.1_prot_CCK29964.1_5585	0.56	363	1e-101	CP005080.1_prot_SFUL_2120_2093	0.8	410	0	CP009438.1_prot_SGLAU_11650_2299	0.86	410	0	AP009493.1_prot_BAG21818.1_4989
SCO2561	CP007574.1_prot_DC74_3089_3061	0.75	629	0	CP006871.1_prot_SAZ_16480_3157	0.75	629	0	CP012382.1_prot_SAM23877_2607_2607	0.9	625	0	BA000030.3_prot_BAC73274.1_5569	0.81	637	0	CP002047.1_prot_SBI_07154_7153	0.71	629	0	CP003219.1_prot_SCATT_16050_1605	0.75	627	0	gi|21221020|ref|NP_626799.1|	100	637	0	CP006259.1_prot_B446_13235_2622	0.82	625	0	CP010849.1_prot_TU94_11045_1984	0.85	624	0	HE971709.1_prot_CCK29951.1_5572	0.71	637	0	CP005080.1_prot_SFUL_2122_2095	0.77	629	0	CP009438.1_prot_SGLAU_11660_2301	0.83	624	0	AP009493.1_prot_BAG21814.1_4985
SCO2571	CP007574.1_prot_DC74_3100_3072	0.79	957	0	CP006871.1_prot_SAZ_16540_3168	0.79	957	0	CP012382.1_prot_SAM23877_2618_2618	0.89	966	0	BA000030.3_prot_BAC73200.1_5495	0.84	968	0	CP002047.1_prot_SBI_07144_7143	0.8	969	0	CP003219.1_prot_SCATT_16200_1620	0.76	954	0	gi|21221030|ref|NP_626809.1|	100	968	0	CP006259.1_prot_B446_13535_2682	0.84	964	0	CP010849.1_prot_TU94_11125_1998	0.84	966	0	HE971709.1_prot_CCK29944.1_5565	0.81	500	0	CP005080.1_prot_SFUL_2132_2105	0.8	967	0	CP009438.1_prot_SGLAU_11740_2317	0.83	966	0	AP009493.1_prot_BAG21802.1_4973
SCO2576	CP007574.1_prot_DC74_3105_3077	0.88	125	2e-61	CP006871.1_prot_SAZ_16575_3173	0.69	210	3e-78	CP012382.1_prot_SAM23877_2626_2626	0.74	222	2e-88	BA000030.3_prot_BAC73193.1_5488	0.71	221	8e-84	CP002047.1_prot_SBI_07140_7139	0.64	205	1e-72	CP003219.1_prot_SCATT_16260_1625	0.64	204	7e-71	gi|21221035|ref|NP_626814.1|	100	221	0	CP006259.1_prot_B446_13565_2688	0.7	222	1e-82	CP010849.1_prot_TU94_11145_2000	0.69	224	2e-83	HE971709.1_prot_CCK29935.1_5556	0.72	745	0	CP005080.1_prot_SFUL_2138_2109	0.9	125	1e-61	CP009438.1_prot_SGLAU_11780_2323	0.72	222	1e-86	AP009493.1_prot_BAG21800.1_4971
SCO2579	CP007574.1_prot_DC74_3108_3080	0.85	194	4e-95	CP006871.1_prot_SAZ_16590_3176	0.85	194	3e-95	CP012382.1_prot_SAM23877_2629_2629	0.9	243	1e-120	BA000030.3_prot_BAC73190.1_5485	0.79	239	1e-105	CP002047.1_prot_SBI_07137_7136	0.89	192	1e-98	CP003219.1_prot_SCATT_16280_1628	0.82	192	4e-92	gi|21221038|ref|NP_626817.1|	100	239	0	CP006259.1_prot_B446_13580_2691	0.92	188	1e-101	CP010849.1_prot_TU94_11160_2003	0.85	239	1e-114	HE971709.1_prot_CCK29934.1_5555	0.95	429	0	CP005080.1_prot_SFUL_2141_2112	0.87	194	4e-99	CP009438.1_prot_SGLAU_11795_2326	0.87	208	8e-99	AP009493.1_prot_BAG21797.1_4968
SCO2585	CP007574.1_prot_DC74_3113_3085	0.78	380	1e-161	CP006871.1_prot_SAZ_16620_3182	0.78	380	1e-161	CP012382.1_prot_SAM23877_2635_2635	0.86	428	0	BA000030.3_prot_BAC73185.1_5480	0.81	428	0	CP002047.1_prot_SBI_07131_7130	0.85	384	0	CP003219.1_prot_SCATT_16340_1634	0.76	381	1e-165	gi|21221044|ref|NP_626823.1|	100	428	0	CP006259.1_prot_B446_13610_2697	0.81	428	0	CP010849.1_prot_TU94_11190_2009	0.84	428	0	HE971709.1_prot_CCK29930.1_5551	0.92	494	0	CP005080.1_prot_SFUL_2147_2118	0.78	427	0	CP009438.1_prot_SGLAU_11825_2332	0.83	428	0	AP009493.1_prot_BAG21791.1_4962
SCO2587	CP007574.1_prot_DC74_3115_3087	0.62	369	1e-115	CP006871.1_prot_SAZ_16630_3184	0.62	366	1e-114	CP012382.1_prot_SAM23877_2637_2637	0.68	368	1e-129	BA000030.3_prot_BAC73183.1_5478	0.63	375	1e-122	CP002047.1_prot_SBI_07129_7128	0.48	273	1e-53	CP003219.1_prot_SCATT_16360_1636	0.57	369	1e-107	gi|21221046|ref|NP_626825.1|	100	375	0	CP006259.1_prot_B446_13620_2699	0.66	367	1e-124	CP010849.1_prot_TU94_11200_2011	0.66	368	1e-126	HE971709.1_prot_CCK29929.1_5550	0.79	626	0	CP005080.1_prot_SFUL_2149_2120	0.61	365	1e-111	CP009438.1_prot_SGLAU_11835_2334	0.66	366	1e-125	AP009493.1_prot_BAG21789.1_4960
SCO2608	CP007574.1_prot_DC74_3128_3100	0.73	699	0	CP006871.1_prot_SAZ_22290_4249	0.28	393	6e-23	CP012382.1_prot_SAM23877_2654_2654	0.86	737	0	BA000030.3_prot_BAC73170.1_5465	0.79	731	0	CP002047.1_prot_SBI_07119_7118	0.77	703	0	CP003219.1_prot_SCATT_56770_5676	0.69	697	0	gi|21221066|ref|NP_626845.1|	100	731	0	CP006259.1_prot_B446_13820_2739	0.73	742	0	CP010849.1_prot_TU94_11275_2026	0.8	741	0	HE971709.1_prot_CCK29928.1_5549	0.66	294	9e-91	CP005080.1_prot_SFUL_2177_2148	0.7	732	0	CP009438.1_prot_SGLAU_11885_2344	0.82	713	0	AP009493.1_prot_BAG21763.1_4934
SCO2612	CP007574.1_prot_DC74_3132_3104	0.67	135	7e-48	CP006871.1_prot_SAZ_16710_3199	0.66	135	4e-47	CP012382.1_prot_SAM23877_2659_2659	0.77	137	6e-56	BA000030.3_prot_BAC73166.1_5461	0.78	137	3e-56	CP002047.1_prot_SBI_07115_7114	0.71	135	1e-50	CP003219.1_prot_SCATT_17280_1728	0.66	137	4e-48	gi|21221070|ref|NP_626849.1|	100	137	0	CP006259.1_prot_B446_13840_2743	0.77	136	1e-55	CP010849.1_prot_TU94_11295_2030	0.76	137	1e-54	HE971709.1_prot_CCK29927.1_5548	0.75	129	8e-52	CP005080.1_prot_SFUL_2181_2152	0.71	135	3e-52	CP009438.1_prot_SGLAU_11905_2348	0.76	136	4e-55	AP009493.1_prot_BAG21759.1_4930
SCO2614	CP007574.1_prot_DC74_3134_3106	0.65	443	1e-158	CP006871.1_prot_SAZ_16720_3201	0.65	443	1e-158	CP012382.1_prot_SAM23877_2661_2661	0.75	444	0	BA000030.3_prot_BAC73164.1_5459	0.73	443	1e-179	CP002047.1_prot_SBI_07113_7112	0.65	444	1e-153	CP003219.1_prot_SCATT_17300_1730	0.65	441	1e-157	gi|21221072|ref|NP_626851.1|	100	443	0	CP006259.1_prot_B446_13850_2745	0.72	444	1e-176	CP010849.1_prot_TU94_11305_2032	0.73	444	1e-179	HE971709.1_prot_CCK32668.1_8289	0.36	50	0.19	CP005080.1_prot_SFUL_2183_2154	0.67	446	1e-165	CP009438.1_prot_SGLAU_11915_2350	0.72	444	1e-177	AP009493.1_prot_BAG21757.1_4928
SCO2615	CP007574.1_prot_DC74_3137_3109	0.8	883	0	CP006871.1_prot_SAZ_16735_3204	0.8	883	0	CP012382.1_prot_SAM23877_2663_2663	0.89	874	0	BA000030.3_prot_BAC73163.1_5458	0.84	874	0	CP002047.1_prot_SBI_07112_7111	0.8	877	0	CP003219.1_prot_SCATT_17310_1731	0.8	877	0	gi|21221073|ref|NP_626852.1|	100	874	0	CP006259.1_prot_B446_13855_2746	0.86	876	0	CP010849.1_prot_TU94_11310_2033	0.86	874	0	HE971709.1_prot_CCK29905.1_5526	0.75	568	0	CP005080.1_prot_SFUL_2184_2155	0.78	874	0	CP009438.1_prot_SGLAU_11920_2351	0.87	874	0	AP009493.1_prot_BAG21756.1_4927
SCO2627	CP007574.1_prot_DC74_3149_3121	0.83	159	3e-79	CP006871.1_prot_SAZ_16805_3216	0.83	159	3e-79	CP012382.1_prot_SAM23877_2677_2677	0.93	159	8e-88	BA000030.3_prot_BAC73138.1_5433	0.91	159	5e-85	CP002047.1_prot_SBI_07094_7093	0.84	159	3e-81	CP003219.1_prot_SCATT_17430_1743	0.86	159	2e-82	gi|21221084|ref|NP_626863.1|	100	159	0	CP006259.1_prot_B446_13920_2759	0.86	159	1e-82	CP010849.1_prot_TU94_11380_2044	0.9	159	1e-85	HE971709.1_prot_CCK29889.1_5510	0.83	562	0	CP005080.1_prot_SFUL_2199_2168	0.82	159	2e-78	CP009438.1_prot_SGLAU_11990_2363	0.91	159	2e-86	AP009493.1_prot_BAG21744.1_4915
SCO2628	CP007574.1_prot_DC74_3150_3122	0.62	377	1e-116	CP006871.1_prot_SAZ_16810_3217	0.62	377	1e-116	CP012382.1_prot_SAM23877_2678_2678	0.81	381	1e-173	BA000030.3_prot_BAC73137.1_5432	0.76	381	1e-160	CP002047.1_prot_SBI_07093_7092	0.69	385	1e-146	CP003219.1_prot_SCATT_17440_1744	0.67	386	1e-130	gi|21221085|ref|NP_626864.1|	100	381	0	CP006259.1_prot_B446_13925_2760	0.76	347	1e-146	CP010849.1_prot_TU94_11385_2045	0.76	393	1e-163	HE971709.1_prot_CCK25452.1_1073	0.35	299	6e-34	CP005080.1_prot_SFUL_2200_2169	0.69	383	1e-143	CP009438.1_prot_SGLAU_11995_2364	0.75	386	1e-156	AP009493.1_prot_BAG21743.1_4914
SCO2631	CP007574.1_prot_DC74_3153_3125	0.63	447	1e-154	CP006871.1_prot_SAZ_16825_3220	0.63	447	1e-154	CP012382.1_prot_SAM23877_2680_2680	0.85	458	0	BA000030.3_prot_BAC73126.1_5421	0.8	455	0	CP002047.1_prot_SBI_07091_7090	0.66	449	1e-160	CP003219.1_prot_SCATT_17480_1748	0.64	449	1e-153	gi|21221088|ref|NP_626867.1|	100	455	0	CP006259.1_prot_B446_13980_2771	0.77	454	0	CP010849.1_prot_TU94_11395_2047	0.81	457	0	HE971709.1_prot_CCK29884.1_5505	0.77	288	1e-124	CP005080.1_prot_SFUL_2203_2172	0.7	460	1e-179	CP009438.1_prot_SGLAU_12010_2367	0.79	463	0	AP009493.1_prot_BAG21739.1_4910
SCO2633	CP007574.1_prot_DC74_3154_3126	0.9	213	1e-115	CP006871.1_prot_SAZ_16835_3222	0.9	213	1e-115	CP012382.1_prot_SAM23877_2681_2681	0.95	213	1e-121	BA000030.3_prot_BAC73125.1_5420	0.9	213	1e-114	CP002047.1_prot_SBI_02504_2504	0.64	195	6e-73	CP003219.1_prot_SCATT_13400_1340	0.35	31	1.8	gi|21221090|ref|NP_626869.1|	100	213	0	CP006259.1_prot_B446_13985_2772	0.85	215	1e-109	CP010849.1_prot_TU94_11400_2048	0.9	215	1e-114	HE971709.1_prot_CCK29883.1_5504	0.87	385	0	CP005080.1_prot_SFUL_2209_2178	0.86	213	1e-111	CP009438.1_prot_SGLAU_12015_2368	0.92	213	1e-116	AP009493.1_prot_BAG21735.1_4906
SCO2635	CP007574.1_prot_DC74_3156_3128	0.71	836	0	CP006871.1_prot_SAZ_16845_3224	0.71	836	0	CP012382.1_prot_SAM23877_2685_2685	0.84	833	0	BA000030.3_prot_BAC73123.1_5418	0.79	834	0	CP002047.1_prot_SBI_07089_7088	0.7	845	0	CP003219.1_prot_SCATT_17500_1750	0.69	839	0	gi|21221092|ref|NP_626871.1|	100	834	0	CP006259.1_prot_B446_13995_2774	0.78	834	0	CP010849.1_prot_TU94_11415_2051	0.82	796	0	HE971709.1_prot_CCK29881.1_5502	0.84	538	0	CP005080.1_prot_SFUL_2218_2187	0.71	846	0	CP009438.1_prot_SGLAU_12040_2373	0.82	833	0	AP009493.1_prot_BAG21719.1_4890
SCO2640	CP007574.1_prot_DC74_3158_3130	0.84	341	1e-164	CP006871.1_prot_SAZ_16860_3226	0.84	341	1e-164	CP012382.1_prot_SAM23877_2690_2690	0.98	336	0	BA000030.3_prot_BAC73109.1_5404	0.86	336	1e-170	CP002047.1_prot_SBI_07086_7085	0.8	341	1e-154	CP003219.1_prot_SCATT_25010_2502	0.76	346	1e-145	gi|21221097|ref|NP_626876.1|	100	336	0	CP006259.1_prot_B446_14050_2785	0.88	336	1e-171	CP010849.1_prot_TU94_11450_2058	0.91	339	0	HE971709.1_prot_CCK29880.1_5501	0.77	646	0	CP005080.1_prot_SFUL_2221_2190	0.83	340	1e-160	CP009438.1_prot_SGLAU_12085_2382	0.92	337	0	AP009493.1_prot_BAG21716.1_4887
SCO2643	CP007574.1_prot_DC74_3160_3132	0.76	850	0	CP006871.1_prot_SAZ_16870_3228	0.76	850	0	CP012382.1_prot_SAM23877_2692_2692	0.91	845	0	BA000030.3_prot_BAC73107.1_5402	0.83	845	0	CP002047.1_prot_SBI_07085_7084	0.79	844	0	CP003219.1_prot_SCATT_17520_1752	0.77	844	0	gi|21221100|ref|NP_626879.1|	100	845	0	CP006259.1_prot_B446_14055_2786	0.85	844	0	CP010849.1_prot_TU94_11570_2074	0.84	847	0	HE971709.1_prot_CCK29879.1_5500	0.81	316	1e-144	CP005080.1_prot_SFUL_2224_2193	0.8	844	0	CP009438.1_prot_SGLAU_12100_2385	0.85	845	0	AP009493.1_prot_BAG21714.1_4885
SCO2649	CP007574.1_prot_DC74_3166_3138	0.57	725	0	CP006871.1_prot_SAZ_16900_3234	0.57	725	0	CP012382.1_prot_SAM23877_2698_2698	0.75	673	0	BA000030.3_prot_BAC73103.1_5398	0.68	673	0	CP002047.1_prot_SBI_07082_7081	0.55	732	0	CP003219.1_prot_SCATT_17540_1754	0.6	677	0	gi|21221106|ref|NP_626885.1|	100	673	0	CP006259.1_prot_B446_14080_2791	0.66	677	0	CP010849.1_prot_TU94_11610_2082	0.69	673	0	HE971709.1_prot_CCK29878.1_5499	0.93	386	0	CP005080.1_prot_SFUL_2229_2198	0.65	575	0	CP009438.1_prot_SGLAU_12145_2394	0.68	674	0	AP009493.1_prot_BAG21708.1_4879
SCO2661	CP007574.1_prot_DC74_3176_3148	0.71	301	1e-118	CP006871.1_prot_SAZ_16950_3244	0.71	301	1e-118	CP012382.1_prot_SAM23877_2708_2708	0.8	421	0	BA000030.3_prot_BAC73092.1_5387	0.78	421	0	CP002047.1_prot_SBI_07071_7070	0.7	421	1e-164	CP003219.1_prot_SCATT_17670_1767	0.68	421	1e-152	gi|21221117|ref|NP_626896.1|	100	421	0	CP006259.1_prot_B446_14145_2804	0.76	421	1e-179	CP010849.1_prot_TU94_28940_5210	0.73	421	1e-175	HE971709.1_prot_CCK29869.1_5490	0.78	297	1e-135	CP005080.1_prot_SFUL_2238_2207	0.73	421	1e-176	CP009438.1_prot_SGLAU_12175_2400	0.73	422	1e-171	AP009493.1_prot_BAG21699.1_4870
SCO2687	CP007574.1_prot_DC74_8030_7906	0.51	202	4e-56	CP006871.1_prot_SAZ_41455_7936	0.51	202	3e-56	CP012382.1_prot_SAM23877_1502_1502	0.51	168	2e-40	BA000030.3_prot_BAC71833.1_4128	0.55	198	1e-57	CP002047.1_prot_SBI_02328_2328	0.46	206	3e-41	CP003219.1_prot_SCATT_53720_5372	0.46	179	3e-38	gi|21221142|ref|NP_626921.1|	100	198	0	CP006259.1_prot_B446_18275_3628	0.56	199	4e-58	CP010849.1_prot_TU94_05955_1017	0.52	168	3e-41	HE971709.1_prot_CCK29863.1_5484	0.8	490	0	CP005080.1_prot_SFUL_2084_2057	0.61	197	1e-66	CP009438.1_prot_SGLAU_05805_1152	0.43	213	4e-38	AP009493.1_prot_BAG22921.1_6092
SCO2688	CP007574.1_prot_DC74_1896_1882	0.45	376	2e-69	CP006871.1_prot_SAZ_10060_1922	0.45	376	2e-69	CP012382.1_prot_SAM23877_3579_3579	0.28	237	5e-07	BA000030.3_prot_BAC71831.1_4126	0.27	223	2e-06	CP002047.1_prot_SBI_02330_2330	0.45	385	4e-78	CP003219.1_prot_SCATT_53690_5369	0.46	378	9e-72	gi|21221143|ref|NP_626922.1|	100	223	0	CP006259.1_prot_B446_18265_3626	0.27	249	2e-07	CP010849.1_prot_TU94_17530_3153	0.27	249	1e-06	HE971709.1_prot_CCK29860.1_5481	0.89	605	0	CP005080.1_prot_SFUL_965_959	0.46	382	1e-70	CP009438.1_prot_SGLAU_16180_3182	0.27	217	1e-06	AP009493.1_prot_BAG22918.1_6089
SCO2709	CP007574.1_prot_DC74_2189_2171	0.37	40	5.9	CP006871.1_prot_SAZ_11620_2220	0.37	40	5.8	CP012382.1_prot_SAM23877_2739_2739	0.58	363	1e-107	BA000030.3_prot_BAC73068.1_5363	0.64	156	3e-46	0	0	0	0	CP003219.1_prot_SCATT_31270_3127	0.36	55	0.96	gi|21221164|ref|NP_626943.1|	100	156	0	CP006259.1_prot_B446_14360_2847	0.66	155	3e-50	CP010849.1_prot_TU94_07195_1249	0.37	40	7.5	HE971709.1_prot_CCK29850.1_5471	0.71	395	1e-171	CP005080.1_prot_SFUL_6853_6744	0.43	374	2e-70	CP009438.1_prot_SGLAU_12330_2430	0.68	155	3e-49	AP009493.1_prot_BAG17350.1_521
SCO2720	CP007574.1_prot_DC74_3913_3876	0.53	597	1e-171	CP006871.1_prot_SAZ_20700_3955	0.53	597	1e-171	CP012382.1_prot_SAM23877_2750_2750	0.84	642	0	BA000030.3_prot_BAC72530.1_4825	0.51	602	1e-161	CP002047.1_prot_SBI_02738_2738	0.47	609	1e-155	CP003219.1_prot_SCATT_49050_4905	0.52	606	1e-170	gi|21221174|ref|NP_626953.1|	100	602	0	CP006259.1_prot_B446_30135_5988	0.47	607	1e-156	CP010849.1_prot_TU94_11865_2129	0.77	642	0	HE971709.1_prot_CCK29849.1_5470	0.8	338	1e-152	CP005080.1_prot_SFUL_2932_2885	0.52	600	1e-163	CP009438.1_prot_SGLAU_19540_3833	0.49	616	1e-156	AP009493.1_prot_BAG21045.1_4216
SCO2726	CP007574.1_prot_DC74_3210_3182	0.68	496	0	CP006871.1_prot_SAZ_17125_3277	0.68	496	0	CP012382.1_prot_SAM23877_2756_2756	0.82	500	0	BA000030.3_prot_BAC73054.1_5349	0.79	500	0	CP002047.1_prot_SBI_07024_7023	0.65	506	0	CP003219.1_prot_SCATT_44650_4465	0.56	500	1e-159	gi|21221180|ref|NP_626959.1|	100	500	0	CP006259.1_prot_B446_14435_2862	0.8	500	0	CP010849.1_prot_TU94_11885_2133	0.8	500	0	HE971709.1_prot_CCK29848.1_5469	0.86	273	1e-139	CP005080.1_prot_SFUL_2275_2243	0.75	500	0	CP009438.1_prot_SGLAU_12390_2442	0.79	500	0	AP009493.1_prot_BAG21667.1_4838
SCO2731	CP007574.1_prot_DC74_6692_6598	0.63	753	0	CP006871.1_prot_SAZ_34780_6638	0.63	753	0	CP012382.1_prot_SAM23877_2762_2762	0.76	747	0	BA000030.3_prot_BAC73043.1_5338	0.71	739	0	CP002047.1_prot_SBI_07004_7003	0.66	766	0	CP003219.1_prot_SCATT_02160_216	0.63	752	0	gi|21221184|ref|NP_626963.1|	100	739	0	CP006259.1_prot_B446_14500_2875	0.72	741	0	CP010849.1_prot_TU94_11910_2138	0.73	745	0	HE971709.1_prot_CCK29847.1_5468	0.79	460	0	CP005080.1_prot_SFUL_4140_4055	0.63	751	0	CP009438.1_prot_SGLAU_12485_2461	0.73	741	0	AP009493.1_prot_BAG20019.1_3190
SCO2736	CP007574.1_prot_DC74_3225_3197	0.91	429	0	CP006871.1_prot_SAZ_17195_3289	0.91	429	0	CP012382.1_prot_SAM23877_2765_2765	0.98	429	0	BA000030.3_prot_BAC73042.1_5337	0.94	429	0	CP002047.1_prot_SBI_07003_7002	0.92	429	0	CP003219.1_prot_SCATT_18310_1831	0.91	429	0	gi|21221189|ref|NP_626968.1|	100	429	0	CP006259.1_prot_B446_14505_2876	0.94	429	0	CP010849.1_prot_TU94_11915_2139	0.96	429	0	HE971709.1_prot_CCK29823.1_5444	0.78	303	1e-136	CP005080.1_prot_SFUL_2288_2256	0.93	429	0	CP009438.1_prot_SGLAU_12490_2462	0.95	429	0	AP009493.1_prot_BAG21655.1_4826
SCO2746	CP007574.1_prot_DC74_2891_2863	0.7	537	0	CP006871.1_prot_SAZ_15835_3035	0.7	537	0	CP012382.1_prot_SAM23877_2771_2771	0.94	519	0	BA000030.3_prot_BAC73031.1_5326	0.86	520	0	CP002047.1_prot_SBI_06999_6998	0.82	512	0	CP003219.1_prot_SCATT_37690_3770	0.37	475	5e-73	gi|21221198|ref|NP_626977.1|	100	520	0	CP006259.1_prot_B446_14520_2879	0.9	512	0	CP010849.1_prot_TU94_11960_2146	0.9	513	0	HE971709.1_prot_CCK29822.1_5443	0.89	233	1e-116	CP005080.1_prot_SFUL_6394_6290	0.83	518	0	CP009438.1_prot_SGLAU_11060_2184	0.45	501	1e-112	AP009493.1_prot_BAG17925.1_1096
SCO2747	CP007574.1_prot_DC74_2890_2862	0.74	305	1e-114	CP006871.1_prot_SAZ_11260_2149	0.37	289	9e-32	CP012382.1_prot_SAM23877_2772_2772	0.83	651	0	BA000030.3_prot_BAC73030.1_5325	0.8	626	0	CP002047.1_prot_SBI_02182_2182	0.45	253	6e-46	CP003219.1_prot_SCATT_47920_4792	0.3	291	1e-18	gi|21221199|ref|NP_626978.1|	100	626	0	CP006259.1_prot_B446_14525_2880	0.77	624	0	CP010849.1_prot_TU94_11965_2147	0.81	628	0	HE971709.1_prot_CCK29821.1_5442	0.79	201	1e-88	CP005080.1_prot_SFUL_6395_6291	0.75	629	0	CP009438.1_prot_SGLAU_27660_5437	0.44	253	4e-44	AP009493.1_prot_BAG17924.1_1095
SCO2748	CP007574.1_prot_DC74_2888_2860	0.52	220	2e-42	CP006871.1_prot_SAZ_15825_3034	0.52	220	2e-42	CP012382.1_prot_SAM23877_2773_2773	0.7	294	1e-109	BA000030.3_prot_BAC73029.1_5324	0.63	294	5e-93	CP002047.1_prot_SBI_06998_6997	0.54	323	4e-77	CP003219.1_prot_SCATT_18330_1833	0.58	222	1e-54	gi|21221200|ref|NP_626979.1|	100	294	0	CP006259.1_prot_B446_14530_2881	0.77	220	2e-91	CP010849.1_prot_TU94_08740_1539	0.4	220	1e-21	HE971709.1_prot_CCK29820.1_5441	0.85	258	1e-125	CP005080.1_prot_SFUL_6396_6292	0.59	292	4e-81	CP009438.1_prot_SGLAU_12525_2469	0.65	294	4e-97	AP009493.1_prot_BAG17923.1_1094
SCO2749	CP007574.1_prot_DC74_4996_4938	0.38	44	0.84	CP006871.1_prot_SAZ_26690_5080	0.38	44	0.82	CP012382.1_prot_SAM23877_2774_2774	0.86	129	2e-51	BA000030.3_prot_BAC73028.1_5323	0.86	129	3e-57	CP002047.1_prot_SBI_06997_6996	0.68	134	6e-44	CP003219.1_prot_SCATT_29000_2900	0.35	67	0.13	gi|21221201|ref|NP_626980.1|	100	129	0	CP006259.1_prot_B446_14535_2882	0.85	129	1e-55	CP010849.1_prot_TU94_11975_2148	0.91	129	1e-61	HE971709.1_prot_CCK29766.1_5387	0.9	155	2e-79	CP005080.1_prot_SFUL_6397_6293	0.79	129	6e-55	CP009438.1_prot_SGLAU_31945_6290	0.53	30	0.021	AP009493.1_prot_BAG17922.1_1093
SCO2756	CP007574.1_prot_DC74_4338_4292	0.41	51	0.67	CP006871.1_prot_SAZ_23080_4400	0.41	51	0.68	CP012382.1_prot_SAM23877_2788_2788	0.67	319	1e-106	BA000030.3_prot_BAC73016.1_5311	0.66	266	3e-93	CP002047.1_prot_SBI_06954_6953	0.6	251	5e-78	CP003219.1_prot_SCATT_24440_2444	0.27	94	0.16	gi|21221208|ref|NP_626987.1|	100	266	0	CP006259.1_prot_B446_04295_844	0.36	50	0.087	CP010849.1_prot_TU94_12035_2159	0.71	267	7e-96	HE971709.1_prot_CCK29765.1_5386	0.77	200	7e-85	CP005080.1_prot_SFUL_4203_4118	0.27	178	0.0001	CP009438.1_prot_SGLAU_12120_2389	0.26	187	0.012	AP009493.1_prot_BAG17502.1_673
SCO2758	CP007574.1_prot_DC74_3232_3204	0.64	567	0	CP006871.1_prot_SAZ_17230_3296	0.64	567	0	CP012382.1_prot_SAM23877_2790_2790	0.8	615	0	BA000030.3_prot_BAC73014.1_5309	0.72	601	0	CP002047.1_prot_SBI_06951_6950	0.62	571	0	CP003219.1_prot_SCATT_40850_4085	0.4	312	1e-43	gi|21221210|ref|NP_626989.1|	100	601	0	CP006259.1_prot_B446_14570_2889	0.7	618	0	CP010849.1_prot_TU94_12050_2160	0.75	608	0	HE971709.1_prot_CCK29762.1_5383	0.9	77	9e-35	CP005080.1_prot_SFUL_2333_2301	0.69	569	0	CP009438.1_prot_SGLAU_12585_2481	0.7	605	0	AP009493.1_prot_BAG21624.1_4795
SCO2769	CP007574.1_prot_DC74_3240_3210	0.68	545	0	CP006871.1_prot_SAZ_17265_3303	0.69	543	0	CP012382.1_prot_SAM23877_2802_2802	0.87	564	0	BA000030.3_prot_BAC72998.1_5293	0.81	562	0	CP002047.1_prot_SBI_03557_3557	0.27	575	6e-35	CP003219.1_prot_SCATT_43230_4324	0.26	586	4e-32	gi|21221221|ref|NP_627000.1|	100	562	0	CP006259.1_prot_B446_14600_2895	0.82	538	0	CP010849.1_prot_TU94_12090_2165	0.83	562	0	HE971709.1_prot_CCK29761.1_5382	0.8	431	0	CP005080.1_prot_SFUL_2339_2307	0.75	562	0	CP009438.1_prot_SGLAU_12620_2488	0.81	564	0	AP009493.1_prot_BAG21618.1_4789
SCO2770	CP007574.1_prot_DC74_3248_3218	0.92	320	1e-170	CP006871.1_prot_SAZ_17305_3311	0.92	320	1e-170	CP012382.1_prot_SAM23877_2803_2803	0.94	320	1e-177	BA000030.3_prot_BAC72997.1_5292	0.92	322	1e-176	CP002047.1_prot_SBI_06930_6929	0.86	317	1e-159	CP003219.1_prot_SCATT_18420_1842	0.87	320	1e-164	gi|32141181|ref|NP_733583.1|	100	322	0	CP006259.1_prot_B446_14605_2896	0.93	321	1e-176	CP010849.1_prot_TU94_12095_2166	0.93	322	1e-177	HE971709.1_prot_CCK29760.1_5381	0.75	416	1e-179	CP005080.1_prot_SFUL_2340_2308	0.91	316	1e-168	CP009438.1_prot_SGLAU_12625_2489	0.94	320	1e-177	AP009493.1_prot_BAG21617.1_4788
SCO2772	CP007574.1_prot_DC74_3455_3422	0.31	297	4e-30	CP006871.1_prot_SAZ_18395_3516	0.31	297	4e-30	CP012382.1_prot_SAM23877_2807_2807	0.75	316	1e-135	BA000030.3_prot_BAC75175.1_7471	0.36	296	9e-39	CP002047.1_prot_SBI_04454_4453	0.3	297	2e-30	CP003219.1_prot_SCATT_20130_2013	0.32	311	4e-39	gi|21221223|ref|NP_627002.1|	100	296	0	CP006259.1_prot_B446_32495_6460	0.34	299	3e-36	CP010849.1_prot_TU94_12115_2170	0.72	314	1e-130	HE971709.1_prot_CCK29757.1_5378	0.86	316	1e-159	CP005080.1_prot_SFUL_2358_2326	0.61	306	1e-100	CP009438.1_prot_SGLAU_29950_5891	0.36	294	1e-32	AP009493.1_prot_BAG21596.1_4767
SCO2773	CP007574.1_prot_DC74_3250_3220	0.71	274	1e-99	CP006871.1_prot_SAZ_17315_3313	0.71	274	1e-100	CP012382.1_prot_SAM23877_2808_2808	0.86	290	1e-134	BA000030.3_prot_BAC72993.1_5288	0.78	269	1e-118	CP002047.1_prot_SBI_06925_6924	0.72	273	1e-108	CP003219.1_prot_SCATT_18460_1846	0.72	290	1e-113	gi|21221224|ref|NP_627003.1|	100	269	0	CP006259.1_prot_B446_14630_2901	0.8	288	1e-124	CP010849.1_prot_TU94_12125_2172	0.83	291	1e-128	HE971709.1_prot_CCK29754.1_5375	0.83	476	0	CP005080.1_prot_SFUL_2357_2325	0.77	269	1e-116	CP009438.1_prot_SGLAU_12645_2493	0.84	268	1e-123	AP009493.1_prot_BAG21597.1_4768
SCO2774	CP007574.1_prot_DC74_3251_3221	0.78	402	0	CP006871.1_prot_SAZ_17320_3314	0.79	402	0	CP012382.1_prot_SAM23877_2809_2809	0.9	385	0	BA000030.3_prot_BAC72992.1_5287	0.86	385	0	CP002047.1_prot_SBI_06924_6923	0.72	385	1e-153	CP003219.1_prot_SCATT_18470_1847	0.73	385	1e-158	gi|21221225|ref|NP_627004.1|	100	385	0	CP006259.1_prot_B446_14635_2902	0.91	385	0	CP010849.1_prot_TU94_12130_2173	0.87	385	0	HE971709.1_prot_CCK29751.1_5372	0.74	448	0	CP005080.1_prot_SFUL_2356_2324	0.84	385	0	CP009438.1_prot_SGLAU_12640_2492	0.9	385	0	AP009493.1_prot_BAG21598.1_4769
SCO2776	CP007574.1_prot_DC74_3253_3223	0.79	543	0	CP006871.1_prot_SAZ_17330_3316	0.79	543	0	CP012382.1_prot_SAM23877_2811_2811	0.86	538	0	BA000030.3_prot_BAC72990.1_5285	0.81	543	0	CP002047.1_prot_SBI_06922_6921	0.77	550	0	CP003219.1_prot_SCATT_18490_1849	0.77	539	0	gi|21221227|ref|NP_627006.1|	100	543	0	CP006259.1_prot_B446_14645_2904	0.83	538	0	CP010849.1_prot_TU94_12140_2175	0.84	538	0	HE971709.1_prot_CCK29750.1_5371	0.82	195	8e-83	CP005080.1_prot_SFUL_2367_2335	0.81	543	0	CP009438.1_prot_SGLAU_12660_2496	0.83	538	0	AP009493.1_prot_BAG21588.1_4759
SCO2777	CP007574.1_prot_DC74_3254_3224	0.69	655	0	CP006871.1_prot_SAZ_17335_3317	0.69	655	0	CP012382.1_prot_SAM23877_2812_2812	0.83	646	0	BA000030.3_prot_BAC72989.1_5284	0.69	703	0	CP002047.1_prot_SBI_06921_6920	0.62	690	0	CP003219.1_prot_SCATT_18500_1850	0.68	670	0	gi|21221228|ref|NP_627007.1|	100	703	0	CP006259.1_prot_B446_14650_2905	0.8	639	0	CP010849.1_prot_TU94_12145_2176	0.79	641	0	HE971709.1_prot_CCK29743.1_5364	0.76	452	0	CP005080.1_prot_SFUL_2368_2336	0.72	645	0	CP009438.1_prot_SGLAU_12665_2497	0.79	645	0	AP009493.1_prot_BAG21587.1_4758
SCO2778	CP007574.1_prot_DC74_3255_3225	0.77	314	1e-134	CP006871.1_prot_SAZ_17340_3318	0.77	314	1e-134	CP012382.1_prot_SAM23877_2813_2813	0.84	317	1e-153	BA000030.3_prot_BAC72988.1_5283	0.81	317	1e-146	CP002047.1_prot_SBI_06920_6919	0.73	310	1e-128	CP003219.1_prot_SCATT_18510_1851	0.78	314	1e-133	gi|21221229|ref|NP_627008.1|	100	317	0	CP006259.1_prot_B446_14655_2906	0.75	310	1e-132	CP010849.1_prot_TU94_23345_4215	0.35	131	1e-07	HE971709.1_prot_CCK29741.1_5362	0.92	381	0	CP005080.1_prot_SFUL_2369_2337	0.76	308	1e-131	CP009438.1_prot_SGLAU_12670_2498	0.84	311	1e-142	AP009493.1_prot_BAG21586.1_4757
SCO2779	CP007574.1_prot_DC74_3256_3226	0.87	384	0	CP006871.1_prot_SAZ_17345_3319	0.87	384	0	CP012382.1_prot_SAM23877_2814_2814	0.96	385	0	BA000030.3_prot_BAC72987.1_5282	0.93	386	0	CP002047.1_prot_SBI_06919_6918	0.86	385	0	CP003219.1_prot_SCATT_18520_1852	0.87	383	0	gi|21221230|ref|NP_627009.1|	100	386	0	CP006259.1_prot_B446_14660_2907	0.94	386	0	CP010849.1_prot_TU94_12155_2177	0.93	386	0	HE971709.1_prot_CCK29739.1_5360	0.83	214	2e-91	CP005080.1_prot_SFUL_2370_2338	0.9	384	0	CP009438.1_prot_SGLAU_12675_2499	0.94	385	0	AP009493.1_prot_BAG21585.1_4756
SCO2780	CP007574.1_prot_DC74_2280_2262	0.49	300	4e-73	CP006871.1_prot_SAZ_12085_2310	0.49	300	5e-73	CP012382.1_prot_SAM23877_2815_2815	0.86	298	1e-146	BA000030.3_prot_BAC72986.1_5281	0.7	298	1e-121	CP002047.1_prot_SBI_06458_6457	0.47	299	2e-72	CP003219.1_prot_SCATT_03310_331	0.28	89	2.4	gi|21221231|ref|NP_627010.1|	100	298	0	CP006259.1_prot_B446_14665_2908	0.64	348	1e-125	CP010849.1_prot_TU94_12160_2178	0.72	298	1e-125	HE971709.1_prot_CCK29738.1_5359	0.87	407	0	CP005080.1_prot_SFUL_512_510	0.25	210	3e-11	CP009438.1_prot_SGLAU_12680_2500	0.74	297	1e-131	AP009493.1_prot_BAG23458.1_6629
SCO2786	CP007574.1_prot_DC74_3257_3227	0.69	500	0	CP006871.1_prot_SAZ_17350_3320	0.69	501	0	CP012382.1_prot_SAM23877_2821_2821	0.86	499	0	BA000030.3_prot_BAC72980.1_5275	0.77	488	0	CP002047.1_prot_SBI_06918_6917	0.68	507	0	CP003219.1_prot_SCATT_44950_4495	0.65	491	0	gi|21221237|ref|NP_627016.1|	100	488	0	CP006259.1_prot_B446_14695_2914	0.73	489	0	CP010849.1_prot_TU94_12190_2184	0.82	490	0	HE971709.1_prot_CCK29737.1_5358	0.7	275	6e-96	CP005080.1_prot_SFUL_2381_2349	0.7	495	0	CP009438.1_prot_SGLAU_12710_2506	0.77	497	0	AP009493.1_prot_BAG21420.1_4591
SCO2789	CP007574.1_prot_DC74_3259_3229	0.82	609	0	CP006871.1_prot_SAZ_17360_3322	0.82	609	0	CP012382.1_prot_SAM23877_2824_2824	0.93	605	0	BA000030.3_prot_BAC72977.1_5272	0.91	605	0	CP002047.1_prot_SBI_06914_6913	0.79	601	0	CP003219.1_prot_SCATT_18540_1854	0.77	601	0	gi|21221240|ref|NP_627019.1|	100	605	0	CP006259.1_prot_B446_14715_2918	0.9	605	0	CP010849.1_prot_TU94_12205_2187	0.9	605	0	HE971709.1_prot_CCK29736.1_5357	0.78	296	1e-140	CP005080.1_prot_SFUL_2384_2352	0.84	609	0	CP009438.1_prot_SGLAU_12720_2508	0.9	605	0	AP009493.1_prot_BAG21573.1_4744
SCO2795	CP007574.1_prot_DC74_2742_2714	0.22	347	2e-11	CP006871.1_prot_SAZ_15080_2892	0.22	347	2e-11	CP012382.1_prot_SAM23877_2832_2832	0.82	395	0	BA000030.3_prot_BAC72968.1_5263	0.77	395	1e-180	CP002047.1_prot_SBI_06893_6892	0.62	395	1e-145	CP003219.1_prot_SCATT_00740_72	0.42	393	4e-88	gi|21221246|ref|NP_627025.1|	100	395	0	CP006259.1_prot_B446_14750_2925	0.5	392	1e-110	CP010849.1_prot_TU94_12275_2199	0.48	392	1e-107	HE971709.1_prot_CCK29723.1_5344	0.68	528	0	CP005080.1_prot_SFUL_2395_2362	0.48	393	1e-107	CP009438.1_prot_SGLAU_12755_2514	0.75	395	1e-179	AP009493.1_prot_BAG21564.1_4735
SCO2796	CP007574.1_prot_DC74_5384_5316	0.3	240	6e-25	CP006871.1_prot_SAZ_28530_5439	0.3	240	5e-25	CP012382.1_prot_SAM23877_2833_2833	0.83	337	1e-162	BA000030.3_prot_BAC72967.1_5262	0.79	338	1e-157	CP002047.1_prot_SBI_06892_6891	0.73	292	1e-128	CP003219.1_prot_SCATT_00700_71	0.53	291	6e-92	gi|21221247|ref|NP_627026.1|	100	338	0	CP006259.1_prot_B446_14755_2926	0.64	298	1e-108	CP010849.1_prot_TU94_12270_2198	0.55	312	3e-99	HE971709.1_prot_CCK29717.1_5338	0.93	448	0	CP005080.1_prot_SFUL_4114_4029	0.59	302	1e-105	CP009438.1_prot_SGLAU_12760_2515	0.8	339	1e-150	AP009493.1_prot_BAG20042.1_3213
SCO2797	CP007574.1_prot_DC74_3026_2998	0.35	183	1e-31	CP006871.1_prot_SAZ_16155_3092	0.35	183	1e-31	CP012382.1_prot_SAM23877_2834_2834	0.86	273	1e-137	BA000030.3_prot_BAC72966.1_5261	0.82	273	1e-127	CP002047.1_prot_SBI_06891_6890	0.71	271	1e-113	CP003219.1_prot_SCATT_00710_70	0.58	275	2e-86	gi|21221248|ref|NP_627027.1|	100	273	0	CP006259.1_prot_B446_14760_2927	0.63	271	3e-97	CP010849.1_prot_TU94_12265_2197	0.57	273	2e-90	HE971709.1_prot_CCK29715.1_5336	0.94	449	0	CP005080.1_prot_SFUL_4113_4028	0.55	272	1e-83	CP009438.1_prot_SGLAU_12765_2516	0.86	273	1e-136	AP009493.1_prot_BAG20043.1_3214
SCO2798	CP007574.1_prot_DC74_3064_3036	0.45	467	7e-95	CP006871.1_prot_SAZ_16355_3132	0.46	467	2e-95	CP012382.1_prot_SAM23877_2835_2835	0.87	479	0	BA000030.3_prot_BAC72965.1_5260	0.77	462	0	CP002047.1_prot_SBI_06890_6889	0.7	455	0	CP003219.1_prot_SCATT_00690_69	0.64	457	1e-175	gi|21221249|ref|NP_627028.1|	100	462	0	CP006259.1_prot_B446_14765_2928	0.78	458	0	CP010849.1_prot_TU94_12285_2201	0.81	458	0	HE971709.1_prot_CCK29708.1_5329	0.64	450	1e-169	CP005080.1_prot_SFUL_2392_2359	0.64	459	1e-174	CP009438.1_prot_SGLAU_12770_2517	0.8	457	0	AP009493.1_prot_BAG21567.1_4738
SCO2828	CP007574.1_prot_DC74_3292_3262	0.65	268	1e-98	CP006871.1_prot_SAZ_17540_3355	0.65	268	1e-98	CP012382.1_prot_SAM23877_2875_2875	0.86	309	1e-156	BA000030.3_prot_BAC72942.1_5237	0.63	268	6e-93	CP002047.1_prot_SBI_06825_6824	0.7	265	1e-109	CP003219.1_prot_SCATT_17700_1770	0.29	172	4e-05	gi|21221278|ref|NP_627057.1|	100	268	0	CP006259.1_prot_B446_14880_2951	0.82	268	1e-131	CP010849.1_prot_TU94_12380_2217	0.83	263	1e-128	HE971709.1_prot_CCK29678.1_5299	0.71	325	1e-128	CP005080.1_prot_SFUL_2418_2384	0.38	271	9e-48	CP009438.1_prot_SGLAU_03080_612	0.28	253	2e-09	AP009493.1_prot_BAG21542.1_4713
SCO2829	CP007574.1_prot_DC74_3293_3263	0.64	221	2e-81	CP006871.1_prot_SAZ_17545_3356	0.64	221	2e-81	CP012382.1_prot_SAM23877_2876_2876	0.91	233	1e-118	BA000030.3_prot_BAC72941.1_5236	0.64	225	2e-84	CP002047.1_prot_SBI_06824_6823	0.65	221	1e-82	CP003219.1_prot_SCATT_08260_826	0.32	199	2e-20	gi|21221279|ref|NP_627058.1|	100	225	0	CP006259.1_prot_B446_14885_2952	0.84	228	1e-107	CP010849.1_prot_TU94_12385_2218	0.91	215	1e-111	HE971709.1_prot_CCK29658.1_5279	0.74	379	1e-150	CP005080.1_prot_SFUL_2419_2385	0.38	213	5e-37	CP009438.1_prot_SGLAU_08820_1744	0.34	170	2e-20	AP009493.1_prot_BAG21541.1_4712
SCO2830	CP007574.1_prot_DC74_3294_3264	0.62	201	6e-68	CP006871.1_prot_SAZ_17550_3357	0.62	201	6e-68	CP012382.1_prot_SAM23877_2877_2877	0.82	201	4e-92	BA000030.3_prot_BAC72940.1_5235	0.61	201	2e-68	CP002047.1_prot_SBI_06823_6822	0.55	201	3e-63	CP003219.1_prot_SCATT_45400_4540	0.29	143	1e-15	gi|21221280|ref|NP_627059.1|	100	201	0	CP006259.1_prot_B446_14890_2953	0.77	201	1e-86	CP010849.1_prot_TU94_12390_2219	0.76	201	9e-86	HE971709.1_prot_CCK29649.1_5270	0.94	485	0	CP005080.1_prot_SFUL_2420_2386	0.48	199	8e-46	CP009438.1_prot_SGLAU_07710_1525	0.37	109	1e-13	AP009493.1_prot_BAG21540.1_4711
SCO2831	CP007574.1_prot_DC74_3295_3265	0.76	252	1e-105	CP006871.1_prot_SAZ_17555_3358	0.76	252	1e-105	CP012382.1_prot_SAM23877_2878_2878	0.97	261	1e-147	BA000030.3_prot_BAC72939.1_5234	0.77	270	1e-115	CP002047.1_prot_SBI_06822_6821	0.81	252	1e-115	CP003219.1_prot_SCATT_45420_4542	0.5	256	1e-62	gi|21221281|ref|NP_627060.1|	100	270	0	CP006259.1_prot_B446_14895_2954	0.86	243	1e-119	CP010849.1_prot_TU94_12395_2220	0.84	258	1e-123	HE971709.1_prot_CCK29646.1_5267	0.85	383	0	CP005080.1_prot_SFUL_2421_2387	0.67	272	1e-101	CP009438.1_prot_SGLAU_03070_610	0.52	251	2e-65	AP009493.1_prot_BAG21539.1_4710
SCO2901	CP007574.1_prot_DC74_3330_3299	0.85	155	1e-74	CP006871.1_prot_SAZ_17740_3392	0.85	155	1e-74	CP012382.1_prot_SAM23877_2936_2936	0.97	155	5e-86	BA000030.3_prot_BAC72888.1_5183	0.89	155	3e-79	CP002047.1_prot_SBI_06694_6693	0.83	155	2e-73	CP003219.1_prot_SCATT_19240_1924	0.83	155	4e-74	gi|21221348|ref|NP_627127.1|	100	155	0	CP006259.1_prot_B446_15120_2999	0.89	155	2e-78	CP010849.1_prot_TU94_12615_2262	0.9	155	3e-79	HE971709.1_prot_CCK29643.1_5264	0.79	454	0	CP005080.1_prot_SFUL_2492_2456	0.84	155	2e-75	CP009438.1_prot_SGLAU_13115_2583	0.88	155	2e-78	AP009493.1_prot_BAG21473.1_4644
SCO2902	CP007574.1_prot_DC74_3336_3305	0.74	198	1e-77	CP006871.1_prot_SAZ_17775_3398	0.74	198	1e-77	CP012382.1_prot_SAM23877_2939_2939	0.82	200	2e-88	BA000030.3_prot_BAC72884.1_5179	0.79	200	4e-86	CP002047.1_prot_SBI_06690_6689	0.72	200	1e-75	CP003219.1_prot_SCATT_19260_1926	0.74	200	5e-79	gi|21221349|ref|NP_627128.1|	100	200	0	CP006259.1_prot_B446_15105_2996	0.79	200	2e-85	CP010849.1_prot_TU94_12625_2263	0.78	200	8e-86	HE971709.1_prot_CCK29642.1_5263	0.74	538	0	CP005080.1_prot_SFUL_2496_2459	0.77	200	2e-81	CP009438.1_prot_SGLAU_13130_2585	0.81	200	3e-87	AP009493.1_prot_BAG21469.1_4640
SCO2905	CP007574.1_prot_DC74_3339_3308	0.9	77	3e-35	CP006871.1_prot_SAZ_17790_3401	0.9	77	3e-35	CP012382.1_prot_SAM23877_2942_2942	0.97	77	2e-37	BA000030.3_prot_BAC72881.1_5176	0.89	77	1e-34	CP002047.1_prot_SBI_06687_6686	0.89	77	1e-33	CP003219.1_prot_SCATT_19290_1929	0.89	77	2e-34	gi|21221352|ref|NP_627131.1|	100	77	0	CP006259.1_prot_B446_15175_3010	0.93	77	5e-36	CP010849.1_prot_TU94_12640_2266	0.92	77	5e-35	HE971709.1_prot_CCK29632.1_5253	0.88	359	0	CP005080.1_prot_SFUL_2499_2462	0.89	77	9e-34	CP009438.1_prot_SGLAU_13145_2588	0.89	77	5e-34	AP009493.1_prot_BAG21466.1_4637
SCO2906	CP007574.1_prot_DC74_3340_3309	0.69	432	1e-174	CP006871.1_prot_SAZ_17795_3402	0.69	432	1e-174	CP012382.1_prot_SAM23877_2943_2943	0.86	430	0	BA000030.3_prot_BAC72880.1_5175	0.77	430	0	CP002047.1_prot_SBI_06686_6685	0.59	420	1e-135	CP003219.1_prot_SCATT_19300_1930	0.63	422	1e-150	gi|21221353|ref|NP_627132.1|	100	430	0	CP006259.1_prot_B446_15180_3011	0.77	432	0	CP010849.1_prot_TU94_12645_2267	0.83	431	0	HE971709.1_prot_CCK29618.1_5239	0.91	447	0	CP005080.1_prot_SFUL_2500_2463	0.6	418	1e-134	CP009438.1_prot_SGLAU_13150_2589	0.8	431	0	AP009493.1_prot_BAG21465.1_4636
SCO2907	CP007574.1_prot_DC74_3340_3309	0.6	425	1e-146	CP006871.1_prot_SAZ_17795_3402	0.6	425	1e-146	CP012382.1_prot_SAM23877_2943_2943	0.6	429	1e-144	BA000030.3_prot_BAC72880.1_5175	0.61	427	1e-148	CP002047.1_prot_SBI_06686_6685	0.78	416	0	CP003219.1_prot_SCATT_19300_1930	0.7	433	1e-168	gi|21221354|ref|NP_627133.1|	100	427	0	CP006259.1_prot_B446_15185_3012	0.66	435	1e-161	CP010849.1_prot_TU94_12645_2267	0.61	427	1e-148	HE971709.1_prot_CCK29610.1_5231	0.68	166	1e-58	CP005080.1_prot_SFUL_2500_2463	0.6	420	1e-133	CP009438.1_prot_SGLAU_13150_2589	0.61	427	1e-149	AP009493.1_prot_BAG21465.1_4636
SCO2910	CP007574.1_prot_DC74_3343_3312	0.82	316	1e-154	CP006871.1_prot_SAZ_17810_3405	0.82	316	1e-154	CP012382.1_prot_SAM23877_2947_2947	0.87	316	1e-162	BA000030.3_prot_BAC72876.1_5171	0.86	316	1e-160	CP002047.1_prot_SBI_06684_6683	0.83	316	1e-154	CP003219.1_prot_SCATT_19320_1932	0.8	316	1e-150	gi|21221357|ref|NP_627136.1|	100	316	0	CP006259.1_prot_B446_15210_3017	0.87	316	1e-161	CP010849.1_prot_TU94_12665_2271	0.87	316	1e-160	HE971709.1_prot_CCK29605.1_5226	0.8	498	0	CP005080.1_prot_SFUL_2504_2467	0.85	316	1e-158	CP009438.1_prot_SGLAU_13170_2593	0.86	316	1e-160	AP009493.1_prot_BAG21461.1_4632
SCO2914	CP007574.1_prot_DC74_3347_3316	0.58	477	1e-157	CP006871.1_prot_SAZ_17830_3409	0.58	477	1e-157	CP012382.1_prot_SAM23877_2951_2951	0.86	474	0	BA000030.3_prot_BAC72873.1_5168	0.79	484	0	CP002047.1_prot_SBI_06680_6679	0.73	459	0	CP003219.1_prot_SCATT_19360_1936	0.6	463	1e-163	gi|21221361|ref|NP_627140.1|	100	484	0	CP006259.1_prot_B446_15230_3021	0.8	475	0	CP010849.1_prot_TU94_12680_2274	0.59	475	1e-156	HE971709.1_prot_CCK29596.1_5217	0.85	399	0	CP005080.1_prot_SFUL_2510_2473	0.59	477	1e-156	CP009438.1_prot_SGLAU_31135_6128	0.72	491	0	AP009493.1_prot_BAG21454.1_4625
SCO2917	CP007574.1_prot_DC74_3350_3319	0.7	441	1e-172	CP006871.1_prot_SAZ_17845_3412	0.7	441	1e-172	CP012382.1_prot_SAM23877_2954_2954	0.78	457	0	BA000030.3_prot_BAC72870.1_5165	0.73	441	1e-176	CP002047.1_prot_SBI_06677_6676	0.72	433	1e-171	CP003219.1_prot_SCATT_19390_1939	0.71	439	1e-169	gi|21221364|ref|NP_627143.1|	100	441	0	CP006259.1_prot_B446_15245_3024	0.75	444	0	CP010849.1_prot_TU94_12695_2277	0.74	439	1e-178	HE971709.1_prot_CCK29594.1_5215	0.86	404	0	CP005080.1_prot_SFUL_2513_2476	0.71	441	1e-173	CP009438.1_prot_SGLAU_13205_2600	0.73	448	0	AP009493.1_prot_BAG21451.1_4622
SCO2918	CP007574.1_prot_DC74_3351_3320	0.75	195	1e-74	CP006871.1_prot_SAZ_17850_3413	0.75	195	1e-74	CP012382.1_prot_SAM23877_2955_2955	0.89	194	4e-97	BA000030.3_prot_BAC72869.1_5164	0.87	194	1e-88	CP002047.1_prot_SBI_06676_6675	0.77	194	8e-82	CP003219.1_prot_SCATT_19400_1940	0.74	194	2e-76	gi|21221365|ref|NP_627144.1|	100	194	0	CP006259.1_prot_B446_15250_3025	0.84	196	6e-92	CP010849.1_prot_TU94_12700_2278	0.86	195	1e-88	HE971709.1_prot_CCK29593.1_5214	0.88	554	0	CP005080.1_prot_SFUL_2514_2477	0.8	194	3e-81	CP009438.1_prot_SGLAU_13210_2601	0.85	195	2e-88	AP009493.1_prot_BAG21450.1_4621
SCO2925	CP007574.1_prot_DC74_3368_3337	0.69	452	0	CP006871.1_prot_SAZ_17925_3427	0.69	452	0	CP012382.1_prot_SAM23877_2963_2963	0.78	486	0	BA000030.3_prot_BAC72863.1_5158	0.76	453	0	CP002047.1_prot_SBI_06655_6654	0.71	452	0	CP003219.1_prot_SCATT_19470_1947	0.68	449	1e-168	gi|21221372|ref|NP_627151.1|	100	453	0	CP006259.1_prot_B446_15285_3032	0.78	453	0	CP010849.1_prot_TU94_12735_2284	0.75	486	0	HE971709.1_prot_CCK29581.1_5202	0.89	459	0	CP005080.1_prot_SFUL_2521_2484	0.71	454	0	CP009438.1_prot_SGLAU_13245_2608	0.76	455	0	AP009493.1_prot_BAG21443.1_4614
SCO2927	CP007574.1_prot_DC74_3369_3338	0.85	385	0	CP006871.1_prot_SAZ_17930_3428	0.86	385	0	CP012382.1_prot_SAM23877_2965_2965	0.95	381	0	BA000030.3_prot_BAC72861.1_5156	0.92	381	0	CP002047.1_prot_SBI_06653_6652	0.84	385	0	CP003219.1_prot_SCATT_19480_1948	0.89	366	0	gi|21221374|ref|NP_627153.1|	100	381	0	CP006259.1_prot_B446_15300_3035	0.89	382	0	CP010849.1_prot_TU94_12745_2286	0.93	381	0	HE971709.1_prot_CCK29578.1_5199	0.93	406	0	CP005080.1_prot_SFUL_2523_2486	0.91	381	0	CP009438.1_prot_SGLAU_13255_2610	0.93	381	0	AP009493.1_prot_BAG21441.1_4612
SCO2930	CP007574.1_prot_DC74_3371_3340	0.78	214	3e-93	CP006871.1_prot_SAZ_17940_3430	0.78	214	3e-93	CP012382.1_prot_SAM23877_2967_2967	0.87	215	2e-98	BA000030.3_prot_BAC72859.1_5154	0.8	214	3e-91	CP002047.1_prot_SBI_04543_4542	0.29	184	3e-16	CP003219.1_prot_SCATT_26260_2625	0.32	184	1e-14	gi|21221377|ref|NP_627156.1|	100	214	0	CP006259.1_prot_B446_32220_6405	0.32	200	2e-15	CP010849.1_prot_TU94_12755_2287	0.84	215	1e-100	HE971709.1_prot_CCK29568.1_5189	0.89	313	1e-158	CP005080.1_prot_SFUL_2525_2488	0.79	214	5e-93	CP009438.1_prot_SGLAU_13265_2612	0.83	214	1e-97	AP009493.1_prot_BAG21439.1_4610
SCO2931	CP007574.1_prot_DC74_3372_3341	0.82	399	0	CP006871.1_prot_SAZ_17945_3431	0.82	399	0	CP012382.1_prot_SAM23877_2968_2968	0.91	408	0	BA000030.3_prot_BAC72858.1_5153	0.86	399	0	CP002047.1_prot_SBI_05930_5929	0.5	350	1e-90	CP003219.1_prot_SCATT_26250_2626	0.5	343	5e-86	gi|21221378|ref|NP_627157.1|	100	399	0	CP006259.1_prot_B446_32235_6408	0.5	343	8e-92	CP010849.1_prot_TU94_12760_2288	0.87	397	0	HE971709.1_prot_CCK29565.1_5186	0.95	426	0	CP005080.1_prot_SFUL_2526_2489	0.81	414	0	CP009438.1_prot_SGLAU_13270_2613	0.88	403	0	AP009493.1_prot_BAG21438.1_4609
SCO2932	CP007574.1_prot_DC74_3373_3342	0.58	275	5e-79	CP006871.1_prot_SAZ_17950_3432	0.58	275	5e-79	CP012382.1_prot_SAM23877_2969_2969	0.79	243	1e-100	BA000030.3_prot_BAC72857.1_5152	0.66	273	1e-91	CP002047.1_prot_SBI_04544_4543	0.35	131	2e-14	CP003219.1_prot_SCATT_26240_2624	0.35	141	3e-12	gi|21221379|ref|NP_627158.1|	100	273	0	CP006259.1_prot_B446_28425_5648	0.37	129	7e-14	CP010849.1_prot_TU94_12765_2289	0.68	277	3e-91	HE971709.1_prot_CCK29560.1_5181	0.8	325	1e-147	CP005080.1_prot_SFUL_2527_2490	0.56	272	5e-65	CP009438.1_prot_SGLAU_13275_2614	0.69	274	2e-98	AP009493.1_prot_BAG21437.1_4608
SCO2933	CP007574.1_prot_DC74_3374_3343	0.63	297	1e-117	CP006871.1_prot_SAZ_17955_3433	0.63	297	1e-117	CP012382.1_prot_SAM23877_2970_2970	0.79	321	1e-150	BA000030.3_prot_BAC72856.1_5151	0.8	296	1e-142	CP002047.1_prot_SBI_05933_5932	0.3	291	2e-16	CP003219.1_prot_SCATT_26220_2622	0.29	290	5e-16	gi|21221380|ref|NP_627159.1|	100	296	0	CP006259.1_prot_B446_28450_5653	0.3	283	3e-22	CP010849.1_prot_TU94_12770_2290	0.7	322	1e-138	HE971709.1_prot_CCK29532.1_5153	0.94	326	0	CP005080.1_prot_SFUL_2528_2491	0.61	297	1e-113	CP009438.1_prot_SGLAU_13280_2615	0.78	296	1e-142	AP009493.1_prot_BAG21436.1_4607
SCO2943	CP007574.1_prot_DC74_3384_3353	0.67	519	0	CP006871.1_prot_SAZ_18010_3443	0.71	474	0	CP012382.1_prot_SAM23877_2980_2980	0.76	533	0	BA000030.3_prot_BAC72846.1_5141	0.66	566	0	CP002047.1_prot_SBI_06568_6567	0.68	485	0	CP003219.1_prot_SCATT_19580_1958	0.65	532	0	gi|21221388|ref|NP_627167.1|	100	566	0	CP006259.1_prot_B446_15365_3048	0.73	483	0	CP010849.1_prot_TU94_12825_2299	0.7	536	0	HE971709.1_prot_CCK29525.1_5146	0.86	913	0	CP005080.1_prot_SFUL_2544_2506	0.72	475	0	CP009438.1_prot_SGLAU_13330_2624	0.76	474	0	AP009493.1_prot_BAG21420.1_4591
SCO2949	CP007574.1_prot_DC74_3390_3359	0.92	443	0	CP006871.1_prot_SAZ_18040_3449	0.92	443	0	CP012382.1_prot_SAM23877_2986_2986	0.96	448	0	BA000030.3_prot_BAC72840.1_5135	0.93	447	0	CP002047.1_prot_SBI_06561_6560	0.9	439	0	CP003219.1_prot_SCATT_19640_1964	0.89	437	0	gi|21221394|ref|NP_627173.1|	100	447	0	CP006259.1_prot_B446_15380_3051	0.93	448	0	CP010849.1_prot_TU94_12855_2305	0.94	448	0	HE971709.1_prot_CCK29521.1_5142	0.71	266	1e-104	CP005080.1_prot_SFUL_2550_2512	0.91	445	0	CP009438.1_prot_SGLAU_13360_2630	0.93	448	0	AP009493.1_prot_BAG21414.1_4585
SCO2951	CP007574.1_prot_DC74_3392_3361	0.92	449	0	CP006871.1_prot_SAZ_18050_3451	0.92	449	0	CP012382.1_prot_SAM23877_2988_2988	0.97	449	0	BA000030.3_prot_BAC72838.1_5133	0.92	449	0	CP002047.1_prot_SBI_06559_6558	0.9	452	0	CP003219.1_prot_SCATT_19660_1966	0.92	449	0	gi|21221396|ref|NP_627175.1|	100	449	0	CP006259.1_prot_B446_15390_3053	0.93	449	0	CP010849.1_prot_TU94_12865_2307	0.94	449	0	HE971709.1_prot_CCK29517.1_5138	0.75	374	1e-156	CP005080.1_prot_SFUL_2554_2516	0.92	449	0	CP009438.1_prot_SGLAU_13370_2632	0.94	449	0	AP009493.1_prot_BAG21410.1_4581
SCO2959	CP007574.1_prot_DC74_3397_3366	0.56	451	1e-130	CP006871.1_prot_SAZ_18090_3459	0.56	451	1e-127	CP012382.1_prot_SAM23877_2995_2995	0.72	453	0	BA000030.3_prot_BAC72831.1_5126	0.63	450	1e-164	CP002047.1_prot_SBI_06553_6552	0.6	454	1e-151	CP003219.1_prot_SCATT_25860_2586	0.39	48	0.11	gi|21221404|ref|NP_627183.1|	100	450	0	CP006259.1_prot_B446_15425_3060	0.69	449	1e-171	CP010849.1_prot_TU94_12885_2311	0.68	451	1e-172	HE971709.1_prot_CCK29516.1_5137	0.82	314	1e-153	CP005080.1_prot_SFUL_2561_2523	0.61	449	1e-147	CP009438.1_prot_SGLAU_13400_2638	0.68	445	1e-171	AP009493.1_prot_BAG21404.1_4575
SCO2988	CP007574.1_prot_DC74_3420_3387	0.61	325	1e-111	CP006871.1_prot_SAZ_18205_3481	0.6	325	1e-110	CP012382.1_prot_SAM23877_3024_3024	0.78	326	1e-145	BA000030.3_prot_BAC72798.1_5093	0.74	325	1e-135	CP002047.1_prot_SBI_02621_2621	0.59	327	1e-104	CP003219.1_prot_SCATT_42240_4224	0.59	302	4e-96	gi|21221432|ref|NP_627211.1|	100	325	0	CP006259.1_prot_B446_15545_3084	0.74	325	1e-138	CP010849.1_prot_TU94_11205_2012	0.62	321	1e-113	HE971709.1_prot_CCK29515.1_5136	0.87	353	0	CP005080.1_prot_SFUL_6521_6417	0.59	323	1e-106	CP009438.1_prot_SGLAU_13580_2674	0.71	325	1e-128	AP009493.1_prot_BAG18313.1_1484
SCO2999	CP007574.1_prot_DC74_3433_3400	0.75	1622	0	CP006871.1_prot_SAZ_18265_3493	0.75	1622	0	CP012382.1_prot_SAM23877_3038_3038	0.85	1653	0	BA000030.3_prot_BAC72787.1_5082	0.82	1603	0	CP002047.1_prot_SBI_06507_6506	0.75	1628	0	CP003219.1_prot_SCATT_19950_1995	0.73	1626	0	gi|32141188|ref|NP_733589.1|	100	1603	0	CP006259.1_prot_B446_15585_3092	0.83	1601	0	CP010849.1_prot_TU94_13060_2344	0.82	1653	0	HE971709.1_prot_CCK29514.1_5135	0.78	562	0	CP005080.1_prot_SFUL_2594_2555	0.76	1608	0	CP009438.1_prot_SGLAU_13610_2680	0.82	1603	0	AP009493.1_prot_BAG21365.1_4536
SCO3014	CP007574.1_prot_DC74_3445_3412	0.66	361	1e-115	CP006871.1_prot_SAZ_18335_3506	0.66	361	1e-115	CP012382.1_prot_SAM23877_3052_3052	0.78	380	1e-161	BA000030.3_prot_BAC72774.1_5069	0.74	382	1e-146	CP002047.1_prot_SBI_06493_6492	0.68	370	1e-128	CP003219.1_prot_SCATT_20080_2008	0.63	349	1e-110	gi|21221457|ref|NP_627236.1|	100	382	0	CP006259.1_prot_B446_15655_3106	0.72	325	1e-124	CP010849.1_prot_TU94_13140_2360	0.75	378	1e-151	HE971709.1_prot_CCK29508.1_5129	0.61	286	9e-90	CP005080.1_prot_SFUL_2608_2569	0.65	349	1e-117	CP009438.1_prot_SGLAU_13680_2694	0.72	374	1e-144	AP009493.1_prot_BAG21351.1_4522
SCO3023	CP007574.1_prot_DC74_3454_3421	0.91	485	0	CP006871.1_prot_SAZ_39265_7512	0.91	476	0	CP012382.1_prot_SAM23877_3063_3063	0.97	485	0	BA000030.3_prot_BAC72765.1_5060	0.96	485	0	CP002047.1_prot_SBI_04452_4451	0.9	485	0	CP003219.1_prot_SCATT_20110_2011	0.87	485	0	gi|21221466|ref|NP_627245.1|	100	485	0	CP006259.1_prot_B446_15700_3115	0.94	485	0	CP010849.1_prot_TU94_13200_2369	0.93	485	0	HE971709.1_prot_CCK29468.1_5089	0.87	164	5e-75	CP005080.1_prot_SFUL_2620_2578	0.91	485	0	CP009438.1_prot_SGLAU_13740_2703	0.95	485	0	AP009493.1_prot_BAG21342.1_4513
SCO3025	CP007574.1_prot_DC74_3456_3423	0.69	399	1e-146	CP006871.1_prot_SAZ_18400_3517	0.69	399	1e-143	CP012382.1_prot_SAM23877_3065_3065	0.93	383	0	BA000030.3_prot_BAC72763.1_5058	0.84	381	0	CP002047.1_prot_SBI_04455_4454	0.7	399	1e-152	CP003219.1_prot_SCATT_20150_2014	0.68	395	1e-145	gi|21221468|ref|NP_627247.1|	100	381	0	CP006259.1_prot_B446_15710_3117	0.84	383	0	CP010849.1_prot_TU94_13210_2371	0.87	383	0	HE971709.1_prot_CCK29467.1_5088	0.87	156	1e-72	CP005080.1_prot_SFUL_2622_2580	0.78	389	1e-173	CP009438.1_prot_SGLAU_13750_2705	0.84	381	0	AP009493.1_prot_BAG21340.1_4511
SCO3028	CP007574.1_prot_DC74_3459_3426	0.77	450	0	CP006871.1_prot_SAZ_18415_3520	0.77	450	0	CP012382.1_prot_SAM23877_3068_3068	0.85	454	0	BA000030.3_prot_BAC72760.1_5055	0.79	454	0	CP002047.1_prot_SBI_04458_4457	0.76	451	0	CP003219.1_prot_SCATT_20170_2017	0.74	450	0	gi|21221471|ref|NP_627250.1|	100	454	0	CP006259.1_prot_B446_15725_3120	0.81	454	0	CP010849.1_prot_TU94_13220_2373	0.82	453	0	HE971709.1_prot_CCK29466.1_5087	0.78	424	0	CP005080.1_prot_SFUL_2625_2583	0.76	456	0	CP009438.1_prot_SGLAU_13765_2708	0.81	453	0	AP009493.1_prot_BAG21337.1_4508
SCO3029	CP007574.1_prot_DC74_224_224	0.41	483	5e-87	CP006871.1_prot_SAZ_01585_301	0.41	483	1e-86	CP012382.1_prot_SAM23877_3069_3069	0.76	538	0	BA000030.3_prot_BAC72759.1_5054	0.72	538	0	CP002047.1_prot_SBI_01818_1818	0.47	481	1e-112	CP003219.1_prot_SCATT_38780_3878	0.4	47	0.36	gi|21221472|ref|NP_627251.1|	100	538	0	CP006259.1_prot_B446_26150_5195	0.33	74	1.6	CP010849.1_prot_TU94_13225_2374	0.74	538	0	HE971709.1_prot_CCK29465.1_5086	0.94	300	1e-166	CP005080.1_prot_SFUL_4872_4782	0.37	51	4.3	0	0	0	0	AP009493.1_prot_BAG17623.1_794
SCO3039	CP007574.1_prot_DC74_3468_3435	0.83	359	1e-168	CP006871.1_prot_SAZ_18465_3530	0.84	359	1e-168	CP012382.1_prot_SAM23877_3081_3081	0.96	359	0	BA000030.3_prot_BAC72749.1_5044	0.89	359	0	CP002047.1_prot_SBI_04494_4493	0.82	357	1e-169	CP003219.1_prot_SCATT_42290_4229	0.69	358	1e-138	gi|21221482|ref|NP_627261.1|	100	359	0	CP006259.1_prot_B446_15780_3131	0.88	359	0	CP010849.1_prot_TU94_13275_2384	0.9	359	0	HE971709.1_prot_CCK29464.1_5085	0.7	180	1e-59	CP005080.1_prot_SFUL_2635_2593	0.83	357	1e-170	CP009438.1_prot_SGLAU_13815_2718	0.92	359	0	AP009493.1_prot_BAG21326.1_4497
SCO3052	CP007574.1_prot_DC74_3494_3461	0.85	447	0	CP006871.1_prot_SAZ_18595_3555	0.86	447	0	CP012382.1_prot_SAM23877_3103_3103	0.94	447	0	BA000030.3_prot_BAC72737.1_5032	0.89	447	0	CP002047.1_prot_SBI_04511_4510	0.82	446	0	CP003219.1_prot_SCATT_20490_2049	0.81	444	0	gi|21221494|ref|NP_627273.1|	100	447	0	CP006259.1_prot_B446_15845_3144	0.9	447	0	CP010849.1_prot_TU94_13355_2399	0.93	447	0	HE971709.1_prot_CCK29459.1_5080	0.78	280	1e-124	CP005080.1_prot_SFUL_2654_2612	0.86	447	0	CP009438.1_prot_SGLAU_13870_2729	0.9	447	0	AP009493.1_prot_BAG21310.1_4481
SCO3059	CP007574.1_prot_DC74_3496_3463	0.67	162	4e-57	CP006871.1_prot_SAZ_18605_3557	0.67	162	4e-57	CP012382.1_prot_SAM23877_3111_3111	0.73	169	2e-64	BA000030.3_prot_BAC72734.1_5029	0.7	163	2e-59	CP002047.1_prot_SBI_04513_4512	0.66	177	3e-60	CP003219.1_prot_SCATT_20500_2051	0.64	173	1e-54	gi|21221501|ref|NP_627280.1|	100	163	0	CP006259.1_prot_B446_15870_3149	0.69	166	2e-60	CP010849.1_prot_TU94_13395_2407	0.69	166	6e-61	HE971709.1_prot_CCK29448.1_5069	0.67	475	1e-173	CP005080.1_prot_SFUL_2658_2616	0.65	176	5e-57	CP009438.1_prot_SGLAU_13905_2736	0.72	172	7e-66	AP009493.1_prot_BAG21307.1_4478
SCO3060	CP007574.1_prot_DC74_3497_3464	0.78	394	1e-173	CP006871.1_prot_SAZ_18610_3558	0.78	394	1e-173	CP012382.1_prot_SAM23877_3112_3112	0.87	368	0	BA000030.3_prot_BAC72733.1_5028	0.8	413	0	CP002047.1_prot_SBI_04514_4513	0.79	377	1e-170	CP003219.1_prot_SCATT_20520_2052	0.79	390	1e-178	gi|32141190|ref|NP_733591.1|	100	413	0	CP006259.1_prot_B446_15875_3150	0.86	377	0	CP010849.1_prot_TU94_13400_2408	0.86	386	0	HE971709.1_prot_CCK29446.1_5067	0.76	313	1e-131	CP005080.1_prot_SFUL_2659_2617	0.81	384	1e-180	CP009438.1_prot_SGLAU_13910_2737	0.83	402	0	AP009493.1_prot_BAG21306.1_4477
SCO3064	CP007574.1_prot_DC74_3502_3469	0.57	509	1e-158	CP006871.1_prot_SAZ_18635_3563	0.57	509	1e-158	CP012382.1_prot_SAM23877_3116_3116	0.85	498	0	BA000030.3_prot_BAC71194.1_3489	0.77	498	0	CP002047.1_prot_SBI_04523_4522	0.62	509	1e-173	CP003219.1_prot_SCATT_20560_2056	0.53	503	1e-148	gi|21221505|ref|NP_627284.1|	100	498	0	CP006259.1_prot_B446_15895_3154	0.71	501	0	CP010849.1_prot_TU94_13420_2411	0.83	498	0	HE971709.1_prot_CCK30701.1_6322	0.53	441	1e-136	CP005080.1_prot_SFUL_2663_2621	0.73	498	0	CP009438.1_prot_SGLAU_13930_2741	0.71	498	0	AP009493.1_prot_BAG21302.1_4473
SCO3070	CP007574.1_prot_DC74_3510_3477	0.81	386	0	CP006871.1_prot_SAZ_18670_3570	0.81	386	0	CP012382.1_prot_SAM23877_3121_3121	0.92	391	0	BA000030.3_prot_BAC71205.1_3500	0.82	400	0	CP002047.1_prot_SBI_04532_4531	0.76	387	1e-174	CP003219.1_prot_SCATT_20670_2067	0.8	388	1e-173	gi|21221511|ref|NP_627290.1|	100	400	0	CP006259.1_prot_B446_15940_3163	0.87	391	0	CP010849.1_prot_TU94_13440_2415	0.9	391	0	HE971709.1_prot_CCK30784.1_6405	0.41	209	2e-33	CP005080.1_prot_SFUL_2671_2629	0.81	387	0	CP009438.1_prot_SGLAU_13955_2746	0.88	390	0	AP009493.1_prot_BAG21294.1_4465
SCO3072	CP007574.1_prot_DC74_3512_3479	0.81	408	0	CP006871.1_prot_SAZ_18680_3572	0.81	408	0	CP012382.1_prot_SAM23877_3123_3123	0.9	405	0	BA000030.3_prot_BAC71207.1_3502	0.87	411	0	CP002047.1_prot_SBI_04534_4533	0.76	399	1e-173	CP003219.1_prot_SCATT_20700_2069	0.77	402	1e-176	gi|21221513|ref|NP_627292.1|	100	411	0	CP006259.1_prot_B446_15950_3165	0.88	404	0	CP010849.1_prot_TU94_13450_2417	0.87	405	0	HE971709.1_prot_CCK30667.1_6288	0.36	243	2e-31	CP005080.1_prot_SFUL_2673_2631	0.83	406	0	CP009438.1_prot_SGLAU_13965_2748	0.86	398	0	AP009493.1_prot_BAG21292.1_4463
SCO3073	CP007574.1_prot_DC74_3513_3480	0.87	554	0	CP006871.1_prot_SAZ_18685_3573	0.87	554	0	CP012382.1_prot_SAM23877_3124_3124	0.91	560	0	BA000030.3_prot_BAC71208.1_3503	0.88	554	0	CP002047.1_prot_SBI_04535_4534	0.86	560	0	CP003219.1_prot_SCATT_20720_2070	0.9	523	0	gi|21221514|ref|NP_627293.1|	100	554	0	CP006259.1_prot_B446_15955_3166	0.91	554	0	CP010849.1_prot_TU94_13455_2418	0.9	554	0	HE971709.1_prot_CCK28862.1_4483	0.6	188	2e-58	CP005080.1_prot_SFUL_2674_2632	0.86	552	0	CP009438.1_prot_SGLAU_13970_2749	0.9	554	0	AP009493.1_prot_BAG21291.1_4462
SCO3077	CP007574.1_prot_DC74_3524_3491	0.85	459	0	CP006871.1_prot_SAZ_18740_3582	0.85	459	0	CP012382.1_prot_SAM23877_3129_3129	0.92	458	0	BA000030.3_prot_BAC71222.1_3517	0.9	459	0	CP002047.1_prot_SBI_04548_4547	0.84	459	0	CP003219.1_prot_SCATT_20800_2080	0.87	459	0	gi|21221518|ref|NP_627297.1|	100	459	0	CP006259.1_prot_B446_16000_3175	0.89	459	0	CP010849.1_prot_TU94_13480_2423	0.89	459	0	HE971709.1_prot_CCK30780.1_6401	0.44	484	3e-93	CP005080.1_prot_SFUL_2683_2641	0.83	462	0	CP009438.1_prot_SGLAU_14015_2758	0.89	459	0	AP009493.1_prot_BAG21281.1_4452
SCO3079	CP007574.1_prot_DC74_3526_3493	0.91	406	0	CP006871.1_prot_SAZ_18750_3584	0.91	406	0	CP012382.1_prot_SAM23877_3131_3131	0.98	406	0	BA000030.3_prot_BAC71224.1_3519	0.92	406	0	CP002047.1_prot_SBI_04550_4549	0.88	414	0	CP003219.1_prot_SCATT_20820_2082	0.88	406	0	gi|21221520|ref|NP_627299.1|	100	406	0	CP006259.1_prot_B446_16010_3177	0.93	406	0	CP010849.1_prot_TU94_13490_2425	0.92	406	0	HE971709.1_prot_CCK28681.1_4302	0.32	46	0.1	CP005080.1_prot_SFUL_2685_2643	0.91	406	0	CP009438.1_prot_SGLAU_14025_2760	0.91	406	0	AP009493.1_prot_BAG21279.1_4450
SCO3092	CP007574.1_prot_DC74_3536_3503	0.86	412	0	CP006871.1_prot_SAZ_18810_3595	0.86	412	0	CP012382.1_prot_SAM23877_3141_3141	0.92	412	0	BA000030.3_prot_BAC71241.1_3536	0.88	412	0	CP002047.1_prot_SBI_04558_4557	0.87	412	0	CP003219.1_prot_SCATT_20910_2091	0.76	412	0	gi|32141191|ref|NP_733592.1|	100	412	0	CP006259.1_prot_B446_16050_3185	0.91	412	0	CP010849.1_prot_TU94_13540_2434	0.89	412	0	HE971709.1_prot_CCK31166.1_6787	0.46	286	9e-57	CP005080.1_prot_SFUL_2694_2651	0.89	412	0	CP009438.1_prot_SGLAU_14070_2768	0.88	412	0	AP009493.1_prot_BAG21272.1_4443
SCO3093	CP007574.1_prot_DC74_3537_3504	0.8	313	1e-135	CP006871.1_prot_SAZ_18815_3596	0.8	313	1e-135	CP012382.1_prot_SAM23877_3143_3143	0.93	313	1e-165	BA000030.3_prot_BAC71242.1_3537	0.84	313	1e-153	CP002047.1_prot_SBI_04559_4558	0.82	313	1e-144	CP003219.1_prot_SCATT_20950_2094	0.77	313	1e-134	gi|21221532|ref|NP_627311.1|	100	313	0	CP006259.1_prot_B446_16055_3186	0.87	313	1e-156	CP010849.1_prot_TU94_13550_2435	0.9	313	1e-160	HE971709.1_prot_CCK27402.1_3023	0.25	175	6e-07	CP005080.1_prot_SFUL_2695_2652	0.79	313	1e-131	CP009438.1_prot_SGLAU_14085_2771	0.89	313	1e-159	AP009493.1_prot_BAG21271.1_4442
SCO3096	CP007574.1_prot_DC74_3540_3507	0.94	426	0	CP006871.1_prot_SAZ_18830_3599	0.94	426	0	CP012382.1_prot_SAM23877_3146_3146	0.99	426	0	BA000030.3_prot_BAC71245.1_3540	0.94	425	0	CP002047.1_prot_SBI_04562_4561	0.92	426	0	CP003219.1_prot_SCATT_20970_2097	0.88	425	0	gi|21221535|ref|NP_627314.1|	100	425	0	CP006259.1_prot_B446_16070_3189	0.95	426	0	CP010849.1_prot_TU94_13565_2438	0.96	426	0	HE971709.1_prot_CCK27399.1_3020	0.61	300	1e-100	CP005080.1_prot_SFUL_2698_2655	0.92	426	0	CP009438.1_prot_SGLAU_14100_2774	0.96	425	0	AP009493.1_prot_BAG21268.1_4439
SCO3100	CP007574.1_prot_DC74_3551_3518	0.77	316	1e-128	CP006871.1_prot_SAZ_18880_3608	0.76	316	1e-127	CP012382.1_prot_SAM23877_3151_3151	0.84	306	1e-143	BA000030.3_prot_BAC71249.1_3544	0.8	305	1e-138	CP002047.1_prot_SBI_04573_4572	0.72	326	1e-124	CP003219.1_prot_SCATT_21040_2104	0.7	309	1e-108	gi|21221539|ref|NP_627318.1|	100	305	0	CP006259.1_prot_B446_16090_3193	0.8	321	1e-144	CP010849.1_prot_TU94_13585_2442	0.81	325	1e-148	HE971709.1_prot_CCK25427.1_1048	0.31	373	4e-33	CP005080.1_prot_SFUL_2702_2659	0.74	332	1e-125	CP009438.1_prot_SGLAU_14120_2778	0.8	310	1e-131	AP009493.1_prot_BAG21263.1_4434
SCO3122	CP007574.1_prot_DC74_3567_3534	0.78	442	0	CP006871.1_prot_SAZ_18970_3625	0.79	461	0	CP012382.1_prot_SAM23877_3171_3171	0.9	439	0	BA000030.3_prot_BAC71273.1_3568	0.86	458	0	CP002047.1_prot_SBI_04346_4345	0.8	445	0	CP003219.1_prot_SCATT_21170_2117	0.74	461	0	gi|32141192|ref|NP_733593.1|	100	458	0	CP006259.1_prot_B446_16200_3215	0.83	439	0	CP010849.1_prot_TU94_13690_2460	0.87	458	0	HE971709.1_prot_CCK29741.1_5362	0.33	341	7e-46	CP005080.1_prot_SFUL_2747_2703	0.8	458	0	CP009438.1_prot_SGLAU_14230_2799	0.84	439	0	AP009493.1_prot_BAG21213.1_4384
SCO3123	CP007574.1_prot_DC74_3568_3535	0.93	324	0	CP006871.1_prot_SAZ_18975_3626	0.93	324	0	CP012382.1_prot_SAM23877_3172_3172	0.97	324	0	BA000030.3_prot_BAC71274.1_3569	0.96	324	0	CP002047.1_prot_SBI_04347_4346	0.91	324	1e-179	CP003219.1_prot_SCATT_21160_2116	0.88	322	1e-172	gi|21221561|ref|NP_627340.1|	100	324	0	CP006259.1_prot_B446_16205_3216	0.94	326	0	CP010849.1_prot_TU94_13695_2461	0.97	324	0	HE971709.1_prot_CCK30251.1_5872	0.42	3263	0	CP005080.1_prot_SFUL_2748_2704	0.92	324	1e-180	CP009438.1_prot_SGLAU_14235_2800	0.95	326	0	AP009493.1_prot_BAG21212.1_4383
SCO3127	CP007574.1_prot_DC74_3571_3538	0.79	896	0	CP006871.1_prot_SAZ_18990_3629	0.79	896	0	CP012382.1_prot_SAM23877_3176_3176	0.89	911	0	BA000030.3_prot_BAC71278.1_3573	0.85	911	0	CP002047.1_prot_SBI_04351_4350	0.78	911	0	CP003219.1_prot_SCATT_21130_2113	0.77	898	0	gi|21221565|ref|NP_627344.1|	100	911	0	CP006259.1_prot_B446_16225_3220	0.85	911	0	CP010849.1_prot_TU94_13720_2466	0.86	913	0	HE971709.1_prot_CCK30251.1_5872	0.4	3648	0	CP005080.1_prot_SFUL_2752_2708	0.81	911	0	CP009438.1_prot_SGLAU_14260_2805	0.86	911	0	AP009493.1_prot_BAG21208.1_4379
SCO3132	CP007574.1_prot_DC74_3574_3541	0.68	268	1e-99	CP006871.1_prot_SAZ_19005_3632	0.68	268	1e-100	CP012382.1_prot_SAM23877_3181_3181	0.84	275	1e-129	BA000030.3_prot_BAC71282.1_3577	0.73	269	1e-110	CP002047.1_prot_SBI_04357_4356	0.63	271	2e-93	CP003219.1_prot_SCATT_21220_2121	0.67	264	2e-94	gi|21221570|ref|NP_627349.1|	100	269	0	CP006259.1_prot_B446_16245_3224	0.67	270	7e-98	CP010849.1_prot_TU94_13735_2469	0.79	265	1e-117	HE971709.1_prot_CCK32566.1_8187	0.35	258	8e-31	CP005080.1_prot_SFUL_2757_2713	0.65	271	6e-92	CP009438.1_prot_SGLAU_14275_2808	0.75	265	1e-111	AP009493.1_prot_BAG21204.1_4375
SCO3136	CP007574.1_prot_DC74_3578_3545	0.61	374	1e-119	CP006871.1_prot_SAZ_19030_3637	0.61	374	1e-116	CP012382.1_prot_SAM23877_3185_3185	0.83	387	1e-169	BA000030.3_prot_BAC71286.1_3581	0.64	378	1e-132	CP002047.1_prot_SBI_04360_4359	0.6	387	1e-122	CP003219.1_prot_SCATT_21240_2124	0.61	375	1e-128	gi|21221574|ref|NP_627353.1|	100	378	0	CP006259.1_prot_B446_16270_3229	0.71	385	1e-157	CP010849.1_prot_TU94_13755_2473	0.75	395	1e-166	HE971709.1_prot_CCK25643.1_1264	0.38	514	1e-80	CP005080.1_prot_SFUL_2761_2717	0.6	377	1e-112	CP009438.1_prot_SGLAU_14295_2812	0.75	381	1e-155	AP009493.1_prot_BAG21200.1_4371
SCO3137	CP007574.1_prot_DC74_3579_3546	0.72	322	1e-134	CP006871.1_prot_SAZ_19035_3638	0.72	322	1e-134	CP012382.1_prot_SAM23877_3186_3186	0.86	321	1e-161	BA000030.3_prot_BAC71287.1_3582	0.83	318	1e-156	CP002047.1_prot_SBI_04361_4360	0.78	316	1e-135	CP003219.1_prot_SCATT_21250_2125	0.68	324	1e-120	gi|21221575|ref|NP_627354.1|	100	318	0	CP006259.1_prot_B446_16275_3230	0.81	318	1e-151	CP010849.1_prot_TU94_13760_2474	0.86	319	1e-162	HE971709.1_prot_CCK30426.1_6047	0.31	341	4e-27	CP005080.1_prot_SFUL_2762_2718	0.76	314	1e-136	CP009438.1_prot_SGLAU_14300_2813	0.82	321	1e-152	AP009493.1_prot_BAG21199.1_4370
SCO3138	CP007574.1_prot_DC74_3580_3547	0.73	353	1e-149	CP006871.1_prot_SAZ_19040_3639	0.73	353	1e-149	CP012382.1_prot_SAM23877_3187_3187	0.91	353	0	BA000030.3_prot_BAC71288.1_3583	0.84	361	1e-179	CP002047.1_prot_SBI_04362_4361	0.76	354	1e-156	CP003219.1_prot_SCATT_21260_2126	0.67	376	1e-138	gi|21221576|ref|NP_627355.1|	100	361	0	CP006259.1_prot_B446_16280_3231	0.85	363	0	CP010849.1_prot_TU94_13765_2475	0.89	352	0	HE971709.1_prot_CCK26236.1_1857	0.46	364	2e-73	CP005080.1_prot_SFUL_2763_2719	0.75	353	1e-153	CP009438.1_prot_SGLAU_14305_2814	0.88	352	0	AP009493.1_prot_BAG21198.1_4369
SCO3139	CP007574.1_prot_DC74_3581_3548	0.77	553	0	CP006871.1_prot_SAZ_19045_3640	0.77	553	0	CP012382.1_prot_SAM23877_3189_3189	0.85	562	0	BA000030.3_prot_BAC71289.1_3584	0.78	569	0	CP002047.1_prot_SBI_04363_4362	0.68	553	0	CP003219.1_prot_SCATT_21270_2127	0.7	562	0	gi|21221577|ref|NP_627356.1|	100	569	0	CP006259.1_prot_B446_16285_3232	0.77	563	0	CP010849.1_prot_TU94_13770_2476	0.81	562	0	HE971709.1_prot_CCK31888.1_7509	0.32	295	4e-33	CP005080.1_prot_SFUL_2764_2720	0.76	553	0	CP009438.1_prot_SGLAU_14310_2815	0.81	563	0	AP009493.1_prot_BAG21197.1_4368
SCO3148	CP007574.1_prot_DC74_3591_3558	0.54	291	2e-64	CP006871.1_prot_SAZ_19090_3649	0.54	291	4e-64	CP012382.1_prot_SAM23877_3195_3195	0.68	286	1e-102	BA000030.3_prot_BAC71298.1_3593	0.63	286	1e-88	CP002047.1_prot_SBI_04369_4368	0.55	292	4e-59	CP003219.1_prot_SCATT_21340_2132	0.55	286	9e-65	gi|21221586|ref|NP_627365.1|	100	286	0	CP006259.1_prot_B446_16320_3239	0.63	286	2e-89	CP010849.1_prot_TU94_13790_2480	0.65	286	1e-93	HE971709.1_prot_CCK28992.1_4613	0.45	315	1e-69	CP005080.1_prot_SFUL_2777_2733	0.58	285	2e-79	CP009438.1_prot_SGLAU_14345_2822	0.63	286	2e-93	AP009493.1_prot_BAG21186.1_4357
SCO3179	CP007574.1_prot_DC74_3635_3598	0.8	162	8e-63	CP006871.1_prot_SAZ_19305_3688	0.8	162	8e-63	CP012382.1_prot_SAM23877_3830_3830	0.3	131	0.005	BA000030.3_prot_BAC71382.1_3677	0.85	169	2e-76	CP002047.1_prot_SBI_06489_6488	0.76	155	9e-61	CP003219.1_prot_SCATT_21730_2173	0.76	156	2e-56	gi|21221615|ref|NP_627394.1|	100	169	0	CP006259.1_prot_B446_16485_3270	0.85	168	5e-74	CP010849.1_prot_TU94_13955_2511	0.89	165	2e-75	HE971709.1_prot_CCK31755.1_7376	0.25	333	2e-11	CP005080.1_prot_SFUL_2832_2787	0.8	167	5e-67	CP009438.1_prot_SGLAU_14510_2854	0.87	166	3e-75	AP009493.1_prot_BAG21128.1_4299
SCO3180	CP007574.1_prot_DC74_3636_3599	0.81	155	6e-66	CP006871.1_prot_SAZ_19310_3689	0.81	155	5e-66	CP012382.1_prot_SAM23877_5625_5625	0.32	87	0.51	BA000030.3_prot_BAC71383.1_3678	0.82	170	2e-73	CP002047.1_prot_SBI_06488_6487	0.8	156	2e-66	CP003219.1_prot_SCATT_21740_2174	0.78	156	8e-67	gi|21221616|ref|NP_627395.1|	100	170	0	CP006259.1_prot_B446_16490_3271	0.81	170	2e-72	CP010849.1_prot_TU94_13960_2512	0.86	153	6e-70	HE971709.1_prot_CCK28822.1_4443	0.32	406	3e-37	CP005080.1_prot_SFUL_2833_2788	0.82	156	3e-68	CP009438.1_prot_SGLAU_14515_2855	0.84	156	1e-69	AP009493.1_prot_BAG21127.1_4298
SCO3181	CP007574.1_prot_DC74_3637_3600	0.61	424	1e-126	CP006871.1_prot_SAZ_19315_3690	0.61	424	1e-126	CP012382.1_prot_SAM23877_3229_3229	0.8	424	0	BA000030.3_prot_BAC71384.1_3679	0.77	424	1e-180	CP002047.1_prot_SBI_06487_6486	0.62	428	1e-141	CP003219.1_prot_SCATT_21750_2175	0.6	452	1e-138	gi|21221617|ref|NP_627396.1|	100	424	0	CP006259.1_prot_B446_16495_3272	0.74	424	1e-177	CP010849.1_prot_TU94_13965_2513	0.78	424	0	HE971709.1_prot_CCK32389.1_8010	0.38	57	0.003	CP005080.1_prot_SFUL_2834_2789	0.69	428	1e-157	CP009438.1_prot_SGLAU_14520_2856	0.76	424	0	AP009493.1_prot_BAG21126.1_4297
SCO3182	CP007574.1_prot_DC74_3638_3601	0.84	300	1e-147	CP006871.1_prot_SAZ_19320_3691	0.84	300	1e-147	CP012382.1_prot_SAM23877_3230_3230	0.95	300	1e-167	BA000030.3_prot_BAC71385.1_3680	0.92	300	1e-163	CP002047.1_prot_SBI_06486_6485	0.86	300	1e-151	CP003219.1_prot_SCATT_21770_2176	0.82	302	1e-143	gi|21221618|ref|NP_627397.1|	100	300	0	CP006259.1_prot_B446_16500_3273	0.92	303	1e-165	CP010849.1_prot_TU94_13970_2514	0.93	303	1e-165	HE971709.1_prot_CCK25796.1_1417	0.26	351	5e-17	CP005080.1_prot_SFUL_2835_2790	0.86	301	1e-153	CP009438.1_prot_SGLAU_14525_2857	0.92	300	1e-164	AP009493.1_prot_BAG21125.1_4296
SCO3183	CP007574.1_prot_DC74_3639_3602	0.57	148	1e-32	CP006871.1_prot_SAZ_19325_3692	0.57	148	1e-32	CP012382.1_prot_SAM23877_3231_3231	0.69	204	1e-61	BA000030.3_prot_BAC71386.1_3681	0.63	204	4e-61	CP002047.1_prot_SBI_06485_6484	0.6	179	1e-45	CP003219.1_prot_SCATT_21760_2177	0.56	159	2e-35	gi|21221619|ref|NP_627398.1|	100	204	0	CP006259.1_prot_B446_16505_3274	0.64	203	8e-63	CP010849.1_prot_TU94_13975_2515	0.66	198	3e-61	HE971709.1_prot_CCK31041.1_6662	0.41	165	5e-21	CP005080.1_prot_SFUL_2836_2791	0.56	178	9e-41	CP009438.1_prot_SGLAU_14530_2858	0.69	179	6e-57	AP009493.1_prot_BAG21124.1_4295
SCO3188	CP007574.1_prot_DC74_3644_3607	0.73	275	1e-113	CP006871.1_prot_SAZ_19355_3698	0.73	275	1e-113	CP012382.1_prot_SAM23877_3237_3237	0.84	280	1e-132	BA000030.3_prot_BAC71391.1_3686	0.78	280	1e-124	CP002047.1_prot_SBI_06481_6480	0.73	274	1e-112	CP003219.1_prot_SCATT_21820_2182	0.75	272	1e-113	gi|21221623|ref|NP_627402.1|	100	280	0	CP006259.1_prot_B446_16530_3279	0.81	280	1e-127	CP010849.1_prot_TU94_13995_2519	0.84	280	1e-133	HE971709.1_prot_CCK25933.1_1554	0.57	215	3e-49	CP005080.1_prot_SFUL_2841_2796	0.73	274	1e-113	CP009438.1_prot_SGLAU_14555_2863	0.81	274	1e-126	AP009493.1_prot_BAG21119.1_4290
SCO3196	CP007574.1_prot_DC74_3665_3628	0.57	473	1e-148	CP006871.1_prot_SAZ_19460_3719	0.57	473	1e-148	CP012382.1_prot_SAM23877_3245_3245	0.67	506	1e-180	BA000030.3_prot_BAC71400.1_3695	0.66	678	0	CP002047.1_prot_SBI_04453_4452	0.33	457	3e-46	CP003219.1_prot_SCATT_20120_2012	0.33	471	1e-47	gi|21221631|ref|NP_627410.1|	100	678	0	CP006259.1_prot_B446_16575_3288	0.67	473	1e-171	CP010849.1_prot_TU94_14030_2526	0.66	679	0	HE971709.1_prot_CCK28328.1_3949	0.58	217	2e-56	CP005080.1_prot_SFUL_298_296	0.57	677	0	CP009438.1_prot_SGLAU_14595_2871	0.63	474	1e-161	AP009493.1_prot_BAG23693.1_6864
SCO3197	CP007574.1_prot_DC74_3666_3629	0.7	293	1e-101	CP006871.1_prot_SAZ_19465_3720	0.7	293	1e-101	CP012382.1_prot_SAM23877_3246_3246	0.8	314	1e-127	BA000030.3_prot_BAC71401.1_3696	0.75	315	1e-125	CP002047.1_prot_SBI_06474_6473	0.69	314	1e-109	CP003219.1_prot_SCATT_24420_2442	0.4	265	2e-32	gi|21221632|ref|NP_627411.1|	100	315	0	CP006259.1_prot_B446_16580_3289	0.76	313	1e-124	CP010849.1_prot_TU94_14035_2527	0.78	314	1e-131	HE971709.1_prot_CCK28345.1_3966	0.83	586	0	CP005080.1_prot_SFUL_297_295	0.65	315	1e-107	CP009438.1_prot_SGLAU_14600_2872	0.77	314	1e-127	AP009493.1_prot_BAG23694.1_6865
SCO3210	CP007574.1_prot_DC74_2600_2576	0.54	441	1e-138	CP006871.1_prot_SAZ_14325_2746	0.54	441	1e-138	CP012382.1_prot_SAM23877_2209_2209	0.52	441	1e-133	BA000030.3_prot_BAC73797.1_6092	0.53	441	1e-134	CP002047.1_prot_SBI_07845_7844	0.54	440	1e-136	CP003219.1_prot_SCATT_12360_1236	0.55	440	1e-138	gi|21221645|ref|NP_627424.1|	100	441	0	CP006259.1_prot_B446_11105_2200	0.53	411	1e-125	CP010849.1_prot_TU94_09175_1626	0.53	441	1e-136	HE971709.1_prot_CCK28354.1_3975	0.89	310	1e-159	CP005080.1_prot_SFUL_1691_1673	0.53	441	1e-134	CP009438.1_prot_SGLAU_09640_1906	0.54	441	1e-136	AP009493.1_prot_BAG22215.1_5386
SCO3211	CP007574.1_prot_DC74_2515_2491	0.41	209	3e-32	CP006871.1_prot_SAZ_13905_2663	0.41	209	3e-32	CP012382.1_prot_SAM23877_2126_2126	0.41	212	2e-33	BA000030.3_prot_BAC73886.1_6181	0.41	212	2e-31	CP002047.1_prot_SBI_07940_7939	0.41	206	6e-31	CP003219.1_prot_SCATT_11560_1157	0.43	212	7e-34	gi|21221646|ref|NP_627425.1|	100	212	0	CP006259.1_prot_B446_10690_2117	0.42	209	3e-33	CP010849.1_prot_TU94_08775_1546	0.42	212	4e-34	HE971709.1_prot_CCK28356.1_3977	0.83	551	0	CP005080.1_prot_SFUL_1608_1590	0.41	212	2e-31	CP009438.1_prot_SGLAU_09245_1828	0.42	212	2e-34	AP009493.1_prot_BAG22298.1_5469
SCO3212	CP007574.1_prot_DC74_2637_2611	0.34	243	2e-26	CP006871.1_prot_SAZ_14455_2772	0.34	243	2e-26	CP012382.1_prot_SAM23877_2243_2243	0.35	243	2e-31	BA000030.3_prot_BAC73767.1_6062	0.36	235	8e-30	CP002047.1_prot_SBI_07819_7818	0.33	271	7e-29	CP003219.1_prot_SCATT_12720_1272	0.34	273	5e-28	gi|21221647|ref|NP_627426.1|	100	235	0	CP006259.1_prot_B446_11240_2227	0.34	271	9e-32	CP010849.1_prot_TU94_09325_1656	0.36	243	7e-33	HE971709.1_prot_CCK28357.1_3978	0.85	291	1e-139	CP005080.1_prot_SFUL_1716_1698	0.37	241	5e-32	CP009438.1_prot_SGLAU_09780_1934	0.36	233	2e-30	AP009493.1_prot_BAG22190.1_5361
SCO3213	CP007574.1_prot_DC74_4189_4143	0.59	197	2e-55	CP006871.1_prot_SAZ_22320_4255	0.59	197	2e-55	CP012382.1_prot_SAM23877_3805_3805	0.61	191	2e-59	BA000030.3_prot_BAC72047.1_4342	0.59	190	2e-58	CP002047.1_prot_SBI_05403_5402	0.58	190	2e-56	CP003219.1_prot_SCATT_30840_3084	0.56	190	4e-53	gi|21221648|ref|NP_627427.1|	100	190	0	CP006259.1_prot_B446_19300_3831	0.61	188	8e-59	CP010849.1_prot_TU94_16385_2951	0.6	191	3e-60	HE971709.1_prot_CCK28358.1_3979	0.66	584	0	CP005080.1_prot_SFUL_3520_3462	0.61	191	4e-60	CP009438.1_prot_SGLAU_17135_3359	0.59	191	1e-58	AP009493.1_prot_BAG20551.1_3722
SCO3214	CP007574.1_prot_DC74_2519_2495	0.44	492	4e-92	CP006871.1_prot_SAZ_13925_2667	0.44	492	4e-92	CP012382.1_prot_SAM23877_2130_2130	0.44	491	5e-93	BA000030.3_prot_BAC73882.1_6177	0.44	487	2e-92	CP002047.1_prot_SBI_07936_7935	0.45	490	2e-94	CP003219.1_prot_SCATT_11630_1163	0.43	478	5e-88	gi|21221649|ref|NP_627428.1|	100	487	0	CP006259.1_prot_B446_10710_2121	0.44	488	1e-92	CP010849.1_prot_TU94_08795_1550	0.44	488	7e-93	HE971709.1_prot_CCK28365.1_3986	0.83	353	1e-163	CP005080.1_prot_SFUL_1612_1594	0.43	490	1e-90	CP009438.1_prot_SGLAU_09265_1832	0.43	488	4e-91	AP009493.1_prot_BAG22294.1_5465
SCO3215	CP007574.1_prot_DC74_2386_2366	0.33	106	0.007	CP006871.1_prot_SAZ_13280_2539	0.33	106	0.007	CP012382.1_prot_SAM23877_3354_3354	0.33	77	0.001	BA000030.3_prot_BAC74430.1_6726	0.27	123	0.087	CP002047.1_prot_SBI_03907_3907	0.37	78	0.038	CP003219.1_prot_SCATT_34620_3462	0.29	77	0.13	gi|21221650|ref|NP_627429.1|	100	123	0	CP006259.1_prot_B446_27655_5496	0.31	87	5e-05	CP010849.1_prot_TU94_31975_5751	0.28	139	0.0001	HE971709.1_prot_CCK28373.1_3994	0.81	269	1e-121	CP005080.1_prot_SFUL_4226_4141	0.31	98	0.028	CP009438.1_prot_SGLAU_01570_310	0.36	86	0.081	AP009493.1_prot_BAG21871.1_5042
SCO3221	CP007574.1_prot_DC74_568_566	0.46	288	5e-55	CP006871.1_prot_SAZ_03335_636	0.46	288	5e-55	CP012382.1_prot_SAM23877_5649_5649	0.59	284	1e-77	BA000030.3_prot_BAC74232.1_6527	0.43	288	1e-51	CP002047.1_prot_SBI_08245_8242	0.46	285	1e-56	CP003219.1_prot_SCATT_09620_962	0.47	286	2e-47	gi|21221656|ref|NP_627435.1|	100	288	0	CP006259.1_prot_B446_09130_1807	0.46	286	1e-52	CP010849.1_prot_TU94_07410_1291	0.47	286	1e-58	HE971709.1_prot_CCK28383.1_4004	0.93	617	0	CP005080.1_prot_SFUL_1310_1296	0.46	286	3e-55	CP009438.1_prot_SGLAU_07780_1539	0.47	286	2e-52	AP009493.1_prot_BAG22567.1_5738
SCO3223	CP007574.1_prot_DC74_5526_5454	0.25	176	4e-05	CP006871.1_prot_SAZ_29200_5569	0.25	176	3e-05	CP012382.1_prot_SAM23877_5647_5647	0.32	241	4e-31	BA000030.3_prot_BAC68644.1_938	0.3	99	6e-05	CP002047.1_prot_SBI_00839_839	0.28	222	8e-11	CP003219.1_prot_SCATT_42000_4200	0.24	222	7e-06	gi|21221658|ref|NP_627437.1|	100	99	0	CP006259.1_prot_B446_21190_4207	0.31	142	3e-09	CP010849.1_prot_TU94_00680_107	0.24	211	1e-06	HE971709.1_prot_CCK28386.1_4007	0.88	307	1e-154	CP005080.1_prot_SFUL_2259_2227	0.26	188	4e-07	CP009438.1_prot_SGLAU_23150_4546	0.26	178	4e-06	AP009493.1_prot_BAG20125.1_3296
SCO3224	CP007574.1_prot_DC74_5527_5455	0.6	309	1e-95	CP006871.1_prot_SAZ_29205_5570	0.6	309	4e-95	CP012382.1_prot_SAM23877_5646_5646	0.65	316	1e-112	BA000030.3_prot_BAC70571.1_2866	0.59	300	2e-98	CP002047.1_prot_SBI_03758_3758	0.6	309	9e-93	CP003219.1_prot_SCATT_42010_4201	0.61	300	1e-101	gi|21221659|ref|NP_627438.1|	100	300	0	CP006259.1_prot_B446_25280_5024	0.61	307	9e-97	CP010849.1_prot_TU94_22675_4091	0.6	308	1e-102	HE971709.1_prot_CCK29382.1_5003	0.38	189	4e-21	CP005080.1_prot_SFUL_5190_5097	0.59	301	1e-97	CP009438.1_prot_SGLAU_23165_4549	0.59	312	3e-97	AP009493.1_prot_BAG20124.1_3295
SCO3227	CP007574.1_prot_DC74_566_564	0.52	430	1e-115	CP006871.1_prot_SAZ_03325_634	0.52	430	1e-115	CP012382.1_prot_SAM23877_5650_5650	0.48	432	1e-101	BA000030.3_prot_BAC68690.1_985	0.23	328	5e-06	CP002047.1_prot_SBI_01124_1124	0.47	427	2e-99	CP003219.1_prot_SCATT_53980_5399	0.25	164	0.027	gi|32141195|ref|NP_733596.1|	100	328	0	CP006259.1_prot_B446_21065_4182	0.26	402	4e-18	CP010849.1_prot_TU94_18715_3374	0.27	405	8e-20	HE971709.1_prot_CCK28411.1_4032	0.91	168	6e-87	CP005080.1_prot_SFUL_822_819	0.25	261	0.0002	CP009438.1_prot_SGLAU_19210_3767	0.29	401	6e-16	AP009493.1_prot_BAG22117.1_5288
SCO3228	CP007574.1_prot_DC74_564_562	0.41	337	9e-60	CP006871.1_prot_SAZ_03315_632	0.41	337	7e-60	CP012382.1_prot_SAM23877_5651_5651	0.37	342	1e-52	BA000030.3_prot_BAC75193.1_7489	0.3	373	4e-34	CP002047.1_prot_SBI_01125_1125	0.37	347	8e-52	CP003219.1_prot_SCATT_00230_23	0.31	343	1e-30	gi|21221662|ref|NP_627441.1|	100	373	0	CP006259.1_prot_B446_32605_6482	0.3	363	4e-23	CP010849.1_prot_TU94_31440_5655	0.32	341	8e-30	HE971709.1_prot_CCK28415.1_4036	0.91	265	1e-137	CP005080.1_prot_SFUL_2134_2107	0.68	19	4.5	CP009438.1_prot_SGLAU_30020_5905	0.31	359	6e-30	AP009493.1_prot_BAG21676.1_4847
SCO3229	CP007574.1_prot_DC74_563_561	0.43	348	5e-66	CP006871.1_prot_SAZ_03310_631	0.43	348	6e-66	CP012382.1_prot_SAM23877_5652_5652	0.45	349	2e-66	BA000030.3_prot_BAC72861.1_5156	0.34	341	2e-45	CP002047.1_prot_SBI_01126_1126	0.43	354	1e-65	CP003219.1_prot_SCATT_19480_1948	0.35	344	2e-49	gi|21221663|ref|NP_627442.1|	100	341	0	CP006259.1_prot_B446_15300_3035	0.35	341	7e-51	CP010849.1_prot_TU94_12745_2286	0.34	341	2e-47	HE971709.1_prot_CCK28416.1_4037	0.86	298	1e-144	CP005080.1_prot_SFUL_2523_2486	0.34	341	2e-45	CP009438.1_prot_SGLAU_13255_2610	0.34	344	2e-47	AP009493.1_prot_BAG21441.1_4612
SCO3230	CP007574.1_prot_DC74_963_955	0.38	3082	0	CP006871.1_prot_SAZ_31045_5923	0.35	1389	0	CP012382.1_prot_SAM23877_5645_5645	0.42	5672	0	BA000030.3_prot_BAC71354.1_3649	0.32	3134	0	CP002047.1_prot_SBI_06800_6799	0.43	2234	0	CP003219.1_prot_SCATT_26670_2667	0.48	2685	0	gi|21221664|ref|NP_627443.1|	100	3134	0	CP006259.1_prot_B446_32695_6500	0.37	5089	0	CP010849.1_prot_TU94_30625_5508	0.39	4557	0	HE971709.1_prot_CCK28417.1_4038	0.75	580	0	CP005080.1_prot_SFUL_387_385	0.42	1675	0	CP009438.1_prot_SGLAU_31235_6148	0.38	5082	0	AP009493.1_prot_BAG20094.1_3265
SCO3231	CP007574.1_prot_DC74_963_955	0.38	3044	0	CP006871.1_prot_SAZ_31045_5923	0.39	1115	0	CP012382.1_prot_SAM23877_5655_5655	0.48	3220	0	BA000030.3_prot_BAC71354.1_3649	0.35	2208	0	CP002047.1_prot_SBI_06799_6798	0.43	2138	0	CP003219.1_prot_SCATT_26670_2667	0.47	2737	0	gi|21221665|ref|NP_627444.1|	100	2208	0	CP006259.1_prot_B446_33805_6720	0.37	3082	0	CP010849.1_prot_TU94_30625_5508	0.37	2616	0	HE971709.1_prot_CCK28426.1_4047	0.87	381	0	CP005080.1_prot_SFUL_387_385	0.39	1959	0	CP009438.1_prot_SGLAU_31235_6148	0.37	2584	0	AP009493.1_prot_BAG17482.1_653
SCO3232	CP007574.1_prot_DC74_964_956	0.42	1053	0	CP006871.1_prot_SAZ_31045_5923	0.41	1095	0	CP012382.1_prot_SAM23877_5640_5640	0.42	2437	0	BA000030.3_prot_BAC71354.1_3649	0.38	1097	1e-150	CP002047.1_prot_SBI_00618_618	0.38	2129	0	CP003219.1_prot_SCATT_26670_2667	0.44	1745	0	gi|32141196|ref|NP_733597.1|	100	1097	0	CP006259.1_prot_B446_32695_6500	0.38	2142	0	CP010849.1_prot_TU94_30625_5508	0.37	2164	0	HE971709.1_prot_CCK28430.1_4051	0.66	396	1e-138	CP005080.1_prot_SFUL_387_385	0.37	2400	0	CP009438.1_prot_SGLAU_31235_6148	0.38	2144	0	AP009493.1_prot_BAG20093.1_3264
SCO3234	CP007574.1_prot_DC74_1716_1702	0.37	253	2e-30	CP006871.1_prot_SAZ_09110_1734	0.37	253	1e-30	CP012382.1_prot_SAM23877_0971_971	0.36	258	1e-30	BA000030.3_prot_BAC68947.1_1242	0.35	259	4e-29	CP002047.1_prot_SBI_01076_1076	0.36	256	3e-32	CP003219.1_prot_SCATT_07470_747	0.34	251	3e-26	gi|21221667|ref|NP_627446.1|	100	259	0	CP006259.1_prot_B446_04685_922	0.37	261	2e-31	CP010849.1_prot_TU94_02130_361	0.36	259	1e-30	HE971709.1_prot_CCK28431.1_4052	0.78	211	3e-88	CP005080.1_prot_SFUL_317_315	0.36	258	8e-31	CP009438.1_prot_SGLAU_02935_583	0.36	259	6e-31	AP009493.1_prot_BAG23670.1_6841
SCO3235	CP007574.1_prot_DC74_2055_2037	0.4	482	9e-85	CP006871.1_prot_SAZ_34130_6510	0.36	481	9e-70	CP012382.1_prot_SAM23877_2517_2517	0.28	483	4e-57	BA000030.3_prot_BAC75068.1_7364	0.41	482	2e-94	CP002047.1_prot_SBI_05053_5052	0.3	483	8e-63	CP003219.1_prot_SCATT_32020_3200	0.29	486	3e-59	gi|21221668|ref|NP_627447.1|	100	482	0	CP006259.1_prot_B446_12705_2518	0.29	484	8e-58	CP010849.1_prot_TU94_01380_221	0.34	486	3e-58	HE971709.1_prot_CCK28433.1_4054	0.72	119	2e-44	CP005080.1_prot_SFUL_4102_4017	0.41	508	4e-93	CP009438.1_prot_SGLAU_30145_5930	0.38	544	6e-90	AP009493.1_prot_BAG20053.1_3224
SCO3236	CP007574.1_prot_DC74_5997_5914	0.31	338	1e-28	CP006871.1_prot_SAZ_31060_5925	0.31	338	1e-28	CP012382.1_prot_SAM23877_6761_6761	0.36	36	1.2	BA000030.3_prot_BAC73330.1_5625	0.33	261	1e-22	CP002047.1_prot_SBI_09256_9253	0.31	330	2e-28	CP003219.1_prot_SCATT_26730_2673	0.62	323	1e-104	gi|21221669|ref|NP_627448.1|	100	261	0	CP006259.1_prot_B446_23870_4742	0.51	288	7e-71	CP010849.1_prot_TU94_09630_1717	0.28	77	1.1	HE971709.1_prot_CCK28434.1_4055	0.84	203	2e-96	CP005080.1_prot_SFUL_5831_5728	0.27	255	3e-08	CP009438.1_prot_SGLAU_07120_1407	0.34	302	2e-28	AP009493.1_prot_BAG23407.1_6578
SCO3243	CP007574.1_prot_DC74_4229_4183	0.25	196	8e-08	CP006871.1_prot_SAZ_22540_4294	0.25	196	8e-08	CP012382.1_prot_SAM23877_6270_6270	0.48	364	5e-78	BA000030.3_prot_BAC72008.1_4303	0.25	196	6e-09	CP002047.1_prot_SBI_02998_2998	0.48	369	3e-75	CP003219.1_prot_SCATT_31310_3131	0.25	196	3e-08	gi|21221676|ref|NP_627455.1|	100	196	0	CP006259.1_prot_B446_23815_4731	0.5	369	5e-94	CP010849.1_prot_TU94_16590_2986	0.25	196	5e-08	HE971709.1_prot_CCK28436.1_4057	0.95	201	1e-111	CP005080.1_prot_SFUL_6383_6280	0.47	363	9e-72	CP009438.1_prot_SGLAU_27685_5442	0.47	369	2e-69	AP009493.1_prot_BAG17941.1_1112
SCO3245	CP007574.1_prot_DC74_1450_1438	0.34	314	3e-42	CP006871.1_prot_SAZ_07785_1477	0.34	314	3e-42	CP012382.1_prot_SAM23877_1103_1103	0.33	309	1e-37	BA000030.3_prot_BAC73471.1_5766	0.33	237	1e-13	CP002047.1_prot_SBI_01059_1059	0.32	313	1e-23	CP003219.1_prot_SCATT_32640_3264	0.34	301	1e-25	gi|21221678|ref|NP_627457.1|	100	237	0	CP006259.1_prot_B446_23775_4724	0.45	391	1e-80	CP010849.1_prot_TU94_01020_163	0.31	311	2e-16	HE971709.1_prot_CCK28438.1_4059	0.96	186	1e-101	CP005080.1_prot_SFUL_138_136	0.33	299	5e-28	CP009438.1_prot_SGLAU_17245_3380	0.34	299	2e-39	AP009493.1_prot_BAG18460.1_1631
SCO3246	CP007574.1_prot_DC74_620_618	0.53	322	2e-83	CP006871.1_prot_SAZ_15775_3024	0.33	325	2e-40	CP012382.1_prot_SAM23877_3930_3930	0.53	314	6e-86	BA000030.3_prot_BAC70001.1_2296	0.49	320	3e-77	CP002047.1_prot_SBI_01946_1946	0.47	322	1e-73	CP003219.1_prot_SCATT_14930_1493	0.36	314	2e-41	gi|21221679|ref|NP_627458.1|	100	320	0	CP006259.1_prot_B446_27925_5550	0.5	314	3e-81	CP010849.1_prot_TU94_00835_134	0.47	317	3e-77	HE971709.1_prot_CCK28441.1_4062	0.6	460	1e-126	CP005080.1_prot_SFUL_2330_2298	0.51	325	1e-79	CP009438.1_prot_SGLAU_17330_3397	0.4	302	3e-44	AP009493.1_prot_BAG23464.1_6635
SCO3247	CP007574.1_prot_DC74_6740_6644	0.26	317	1e-11	CP006871.1_prot_SAZ_35005_6683	0.26	317	1e-11	CP012382.1_prot_SAM23877_1288_1288	0.25	332	1e-11	BA000030.3_prot_BAC71418.1_3713	0.3	417	1e-22	CP002047.1_prot_SBI_08895_8892	0.27	328	1e-11	CP003219.1_prot_SCATT_03360_336	0.25	336	8e-11	gi|21221680|ref|NP_627459.1|	100	417	0	CP006259.1_prot_B446_34170_6789	0.32	337	2e-34	CP010849.1_prot_TU94_04765_805	0.25	327	3e-11	HE971709.1_prot_CCK28442.1_4063	0.98	163	5e-92	CP005080.1_prot_SFUL_736_734	0.32	337	7e-34	CP009438.1_prot_SGLAU_25535_5012	0.3	409	5e-22	AP009493.1_prot_BAG23233.1_6404
SCO3248	CP007574.1_prot_DC74_622_620	0.39	401	3e-54	CP006871.1_prot_SAZ_03625_686	0.39	401	3e-54	CP012382.1_prot_SAM23877_7347_7347	0.4	407	3e-68	BA000030.3_prot_BAC70003.1_2298	0.41	401	3e-65	CP002047.1_prot_SBI_01948_1948	0.39	400	5e-56	CP003219.1_prot_SCATT_56090_5609	0.37	402	4e-43	gi|21221681|ref|NP_627460.1|	100	401	0	CP006259.1_prot_B446_27915_5548	0.4	400	1e-64	CP010849.1_prot_TU94_10315_1849	0.3	415	1e-35	HE971709.1_prot_CCK28448.1_4069	0.83	456	0	CP005080.1_prot_SFUL_2332_2300	0.38	413	7e-58	CP009438.1_prot_SGLAU_10980_2168	0.29	415	2e-34	AP009493.1_prot_BAG23465.1_6636
SCO3249	CP007574.1_prot_DC74_621_619	0.45	59	7e-05	CP006871.1_prot_SAZ_37040_7079	0.47	44	0.005	CP012382.1_prot_SAM23877_5629_5629	0.5	30	0.012	BA000030.3_prot_BAC71368.1_3663	0.38	52	0.003	CP002047.1_prot_SBI_01947_1947	0.39	48	0.01	CP003219.1_prot_SCATT_54610_5460	0.4	59	0.002	gi|21221682|ref|NP_627461.1|	100	52	0	CP006259.1_prot_B446_34860_6926	0.45	53	0.026	CP010849.1_prot_TU94_22460_4056	0.44	36	0.058	HE971709.1_prot_CCK28454.1_4075	0.83	486	0	CP005080.1_prot_SFUL_2331_2299	0.45	71	2e-05	CP009438.1_prot_SGLAU_00895_175	0.35	68	1.8	AP009493.1_prot_BAG23467.1_6638
SCO3276	CP007574.1_prot_DC74_1277_1265	0.23	518	6e-17	CP006871.1_prot_SAZ_06870_1306	0.23	518	8e-17	CP012382.1_prot_SAM23877_5705_5705	0.7	498	0	BA000030.3_prot_BAC72433.1_4728	0.25	316	1e-10	CP002047.1_prot_SBI_02534_2534	0.25	315	1e-09	CP003219.1_prot_SCATT_08880_888	0.38	39	0.49	gi|21221709|ref|NP_627488.1|	100	316	0	CP006259.1_prot_B446_20430_4055	0.34	127	6e-08	CP010849.1_prot_TU94_15210_2744	0.24	328	4e-09	HE971709.1_prot_CCK26163.1_1784	0.34	361	3e-43	CP005080.1_prot_SFUL_4197_4112	0.76	491	0	CP009438.1_prot_SGLAU_25945_5094	0.23	307	1e-08	AP009493.1_prot_BAG23414.1_6585
SCO3282	CP007574.1_prot_DC74_4104_4058	0.8	183	4e-85	CP006871.1_prot_SAZ_21875_4169	0.8	183	4e-85	CP012382.1_prot_SAM23877_1930_1930	0.43	165	3e-22	BA000030.3_prot_BAC74117.1_6412	0.44	167	4e-22	CP002047.1_prot_SBI_01766_1766	0.81	186	2e-78	CP003219.1_prot_SCATT_01300_130	0.3	123	0.27	gi|21221715|ref|NP_627494.1|	100	167	0	CP006259.1_prot_B446_09655_1911	0.42	167	5e-22	CP010849.1_prot_TU94_30110_5416	0.89	183	1e-91	HE971709.1_prot_CCK29501.1_5122	0.23	98	0.92	CP005080.1_prot_SFUL_3819_3749	0.84	183	1e-86	CP009438.1_prot_SGLAU_08280_1636	0.43	165	6e-22	AP009493.1_prot_BAG20652.1_3823
SCO3283	CP007574.1_prot_DC74_4106_4060	0.63	214	1e-57	CP006871.1_prot_SAZ_21885_4171	0.63	214	7e-57	CP012382.1_prot_SAM23877_6458_6458	0.56	215	8e-45	BA000030.3_prot_BAC69312.1_1607	0.58	216	8e-51	CP002047.1_prot_SBI_01768_1768	0.58	215	4e-58	CP003219.1_prot_SCATT_39160_3916	0.36	38	6.6	gi|21221716|ref|NP_627495.1|	100	216	0	CP006259.1_prot_B446_31060_6173	0.55	217	2e-49	CP010849.1_prot_TU94_30105_5415	0.65	216	8e-69	HE971709.1_prot_CCK25810.1_1431	0.28	109	1e-05	CP005080.1_prot_SFUL_3817_3747	0.58	218	5e-59	CP009438.1_prot_SGLAU_28555_5614	0.54	215	8e-40	AP009493.1_prot_BAG20650.1_3821
SCO3295	CP007574.1_prot_DC74_8131_8007	0.38	81	8e-08	CP006871.1_prot_SAZ_41985_8039	0.38	81	4e-08	CP012382.1_prot_SAM23877_4261_4261	0.57	226	5e-57	BA000030.3_prot_BAC72476.1_4771	0.64	172	3e-52	CP002047.1_prot_SBI_01516_1516	0.5	219	4e-45	CP003219.1_prot_SCATT_28770_2877	0.5	22	2.2	gi|21221727|ref|NP_627506.1|	100	172	0	CP006259.1_prot_B446_21160_4201	0.57	213	4e-53	CP010849.1_prot_TU94_18775_3385	0.54	217	6e-51	HE971709.1_prot_CCK30479.1_6100	0.36	160	2e-17	CP005080.1_prot_SFUL_3437_3380	0.49	220	9e-45	CP009438.1_prot_SGLAU_19285_3782	0.58	220	8e-56	AP009493.1_prot_BAG20636.1_3807
SCO3303	CP007574.1_prot_DC74_3956_3919	0.66	582	0	CP006871.1_prot_SAZ_20915_3997	0.66	580	0	CP012382.1_prot_SAM23877_4252_4252	0.78	581	0	BA000030.3_prot_BAC72461.1_4756	0.74	547	0	CP002047.1_prot_SBI_06026_6025	0.65	590	0	CP003219.1_prot_SCATT_34200_3420	0.57	577	0	gi|32141198|ref|NP_733599.1|	100	547	0	CP006259.1_prot_B446_21095_4188	0.77	580	0	CP010849.1_prot_TU94_18730_3377	0.77	580	0	HE971709.1_prot_CCK27785.1_3406	0.39	301	2e-36	CP005080.1_prot_SFUL_2979_2932	0.68	591	0	CP009438.1_prot_SGLAU_19220_3769	0.77	579	0	AP009493.1_prot_BAG21008.1_4179
SCO3304	CP007574.1_prot_DC74_3957_3920	0.81	586	0	CP006871.1_prot_SAZ_20920_3998	0.81	586	0	CP012382.1_prot_SAM23877_4251_4251	0.88	587	0	BA000030.3_prot_BAC72460.1_4755	0.69	591	0	CP002047.1_prot_SBI_06025_6024	0.68	604	0	CP003219.1_prot_SCATT_34190_3419	0.68	587	0	gi|21221735|ref|NP_627514.1|	100	591	0	CP006259.1_prot_B446_21090_4187	0.72	590	0	CP010849.1_prot_TU94_18725_3376	0.75	588	0	HE971709.1_prot_CCK30327.1_5948	0.36	359	3e-53	CP005080.1_prot_SFUL_2980_2933	0.69	591	0	CP009438.1_prot_SGLAU_19215_3768	0.74	588	0	AP009493.1_prot_BAG21007.1_4178
SCO3311	CP007574.1_prot_DC74_3962_3923	0.82	329	1e-160	CP006871.1_prot_SAZ_20940_4002	0.82	329	1e-160	CP012382.1_prot_SAM23877_4245_4245	0.9	310	1e-162	BA000030.3_prot_BAC72454.1_4749	0.88	330	1e-173	CP002047.1_prot_SBI_06013_6012	0.76	329	1e-148	CP003219.1_prot_SCATT_34140_3414	0.77	320	1e-143	gi|21221742|ref|NP_627521.1|	100	330	0	CP006259.1_prot_B446_21060_4181	0.85	310	1e-149	CP010849.1_prot_TU94_18700_3371	0.88	329	1e-163	HE971709.1_prot_CCK26558.1_2179	0.35	1008	1e-128	CP005080.1_prot_SFUL_2991_2944	0.82	329	1e-158	CP009438.1_prot_SGLAU_19195_3764	0.87	310	1e-157	AP009493.1_prot_BAG20987.1_4158
SCO3317	CP007574.1_prot_DC74_3963_3924	0.76	548	0	CP006871.1_prot_SAZ_20945_4003	0.76	548	0	CP012382.1_prot_SAM23877_4242_4242	0.87	549	0	BA000030.3_prot_BAC72453.1_4748	0.82	556	0	CP002047.1_prot_SBI_06012_6011	0.74	509	0	CP003219.1_prot_SCATT_34130_3413	0.72	549	0	gi|21221748|ref|NP_627527.1|	100	556	0	CP006259.1_prot_B446_21050_4179	0.83	553	0	CP010849.1_prot_TU94_18650_3362	0.84	559	0	HE971709.1_prot_CCK27139.1_2760	0.33	478	1e-69	CP005080.1_prot_SFUL_2992_2945	0.79	554	0	CP009438.1_prot_SGLAU_19175_3760	0.83	555	0	AP009493.1_prot_BAG20986.1_4157
SCO3318	CP007574.1_prot_DC74_3964_3925	0.72	302	1e-116	CP006871.1_prot_SAZ_20950_4004	0.72	302	1e-116	CP012382.1_prot_SAM23877_4241_4241	0.89	295	1e-147	BA000030.3_prot_BAC72452.1_4747	0.83	296	1e-136	CP002047.1_prot_SBI_06011_6010	0.76	283	1e-113	CP003219.1_prot_SCATT_34120_3412	0.75	288	1e-115	gi|21221749|ref|NP_627528.1|	100	296	0	CP006259.1_prot_B446_21045_4178	0.85	275	1e-130	CP010849.1_prot_TU94_18645_3361	0.88	292	1e-143	HE971709.1_prot_CCK27785.1_3406	0.36	300	1e-28	CP005080.1_prot_SFUL_2993_2946	0.79	286	1e-124	CP009438.1_prot_SGLAU_19170_3759	0.8	303	1e-133	AP009493.1_prot_BAG20985.1_4156
SCO3319	CP007574.1_prot_DC74_3965_3926	0.66	290	1e-102	CP006871.1_prot_SAZ_20955_4005	0.67	290	1e-103	CP012382.1_prot_SAM23877_4240_4240	0.75	589	0	BA000030.3_prot_BAC72451.1_4746	0.69	590	0	CP002047.1_prot_SBI_06010_6009	0.67	281	2e-97	CP003219.1_prot_SCATT_34110_3411	0.62	267	2e-83	gi|21221750|ref|NP_627529.1|	100	590	0	CP006259.1_prot_B446_21040_4177	0.68	584	0	CP010849.1_prot_TU94_18640_3360	0.72	588	0	HE971709.1_prot_CCK30479.1_6100	0.42	109	1e-11	CP005080.1_prot_SFUL_2994_2947	0.6	579	1e-165	CP009438.1_prot_SGLAU_19165_3758	0.7	582	0	AP009493.1_prot_BAG20984.1_4155
SCO3326	CP007574.1_prot_DC74_3972_3933	0.77	338	1e-150	CP006871.1_prot_SAZ_20990_4012	0.77	338	1e-150	CP012382.1_prot_SAM23877_4233_4233	0.88	353	1e-180	BA000030.3_prot_BAC72444.1_4739	0.8	349	1e-161	CP002047.1_prot_SBI_06002_6001	0.77	340	1e-143	CP003219.1_prot_SCATT_34030_3403	0.75	339	1e-144	gi|21221757|ref|NP_627536.1|	100	349	0	CP006259.1_prot_B446_21005_4170	0.82	353	1e-167	CP010849.1_prot_TU94_18605_3353	0.85	353	1e-167	HE971709.1_prot_CCK28494.1_4115	0.72	801	0	CP005080.1_prot_SFUL_3001_2954	0.79	343	1e-154	CP009438.1_prot_SGLAU_19130_3751	0.8	345	1e-153	AP009493.1_prot_BAG20977.1_4148
SCO3334	CP007574.1_prot_DC74_4634_4580	0.72	332	1e-135	CP006871.1_prot_SAZ_24740_4714	0.72	332	1e-136	CP012382.1_prot_SAM23877_4224_4224	0.87	336	1e-170	BA000030.3_prot_BAC72437.1_4732	0.79	329	1e-153	CP002047.1_prot_SBI_05996_5995	0.72	330	1e-138	CP003219.1_prot_SCATT_25840_2584	0.76	330	1e-148	gi|32141199|ref|NP_733600.1|	100	329	0	CP006259.1_prot_B446_20970_4163	0.81	332	1e-157	CP010849.1_prot_TU94_14655_2642	0.82	335	1e-162	HE971709.1_prot_CCK28509.1_4130	0.64	843	0	CP005080.1_prot_SFUL_4632_4542	0.46	331	1e-78	CP009438.1_prot_SGLAU_19080_3744	0.82	336	1e-160	AP009493.1_prot_BAG19531.1_2702
SCO3337	CP007574.1_prot_DC74_4633_4579	0.78	270	1e-117	CP006871.1_prot_SAZ_24735_4713	0.78	270	1e-117	CP012382.1_prot_SAM23877_4223_4223	0.84	270	1e-127	BA000030.3_prot_BAC72436.1_4731	0.82	268	1e-122	CP002047.1_prot_SBI_05995_5994	0.75	271	1e-112	CP003219.1_prot_SCATT_25850_2585	0.74	268	1e-108	gi|21221767|ref|NP_627546.1|	100	268	0	CP006259.1_prot_B446_20965_4162	0.81	270	1e-121	CP010849.1_prot_TU94_14660_2643	0.83	269	1e-123	HE971709.1_prot_CCK28512.1_4133	0.9	651	0	CP005080.1_prot_SFUL_3011_2961	0.74	267	1e-107	CP009438.1_prot_SGLAU_19065_3741	0.81	269	1e-119	AP009493.1_prot_BAG20970.1_4141
SCO3345	CP007574.1_prot_DC74_4624_4572	0.86	617	0	CP006871.1_prot_SAZ_24695_4705	0.86	617	0	CP012382.1_prot_SAM23877_4216_4216	0.97	617	0	BA000030.3_prot_BAC72428.1_4723	0.91	617	0	CP002047.1_prot_SBI_05988_5987	0.85	617	0	CP003219.1_prot_SCATT_25870_2587	0.83	617	0	gi|21221775|ref|NP_627554.1|	100	617	0	CP006259.1_prot_B446_20930_4155	0.91	617	0	CP010849.1_prot_TU94_14680_2647	0.94	617	0	HE971709.1_prot_CCK28513.1_4134	0.73	450	0	CP005080.1_prot_SFUL_3017_2967	0.87	617	0	CP009438.1_prot_SGLAU_19035_3735	0.91	617	0	AP009493.1_prot_BAG20964.1_4135
SCO3348	CP007574.1_prot_DC74_4622_4570	0.77	307	1e-132	CP006871.1_prot_SAZ_24685_4703	0.77	307	1e-132	CP012382.1_prot_SAM23877_4213_4213	0.92	308	1e-158	BA000030.3_prot_BAC72425.1_4720	0.88	308	1e-154	CP002047.1_prot_SBI_05985_5984	0.83	307	1e-141	CP003219.1_prot_SCATT_25890_2589	0.79	300	1e-133	gi|21221778|ref|NP_627557.1|	100	308	0	CP006259.1_prot_B446_20915_4152	0.86	307	1e-148	CP010849.1_prot_TU94_14690_2649	0.89	307	1e-154	HE971709.1_prot_CCK28526.1_4147	0.74	324	1e-131	CP005080.1_prot_SFUL_3020_2970	0.82	307	1e-140	CP009438.1_prot_SGLAU_19020_3732	0.9	307	1e-155	AP009493.1_prot_BAG20961.1_4132
SCO3362	0	0	0	0	0	0	0	0	CP012382.1_prot_SAM23877_3314_3314	0.4	191	3e-23	BA000030.3_prot_BAC71475.1_3770	0.37	190	4e-24	CP002047.1_prot_SBI_01966_1966	0.47	188	5e-37	0	0	0	0	0	100	190	0	CP006259.1_prot_B446_16970_3367	0.37	189	2e-16	CP010849.1_prot_TU94_14425_2602	0.38	189	3e-23	HE971709.1_prot_CCK28527.1_4148	0.72	482	1e-178	0	0	0	0	CP009438.1_prot_SGLAU_14960_2943	0.39	184	4e-21	AP009493.1_prot_BAG23548.1_6719
SCO3376	CP007574.1_prot_DC74_4594_4546	0.83	168	9e-79	CP006871.1_prot_SAZ_15510_2974	0.3	94	9e-05	CP012382.1_prot_SAM23877_4187_4187	0.97	169	5e-93	BA000030.3_prot_BAC72406.1_4701	0.88	168	3e-83	CP002047.1_prot_SBI_05952_5951	0.85	155	8e-75	CP003219.1_prot_SCATT_26040_2604	0.85	152	1e-72	gi|21221805|ref|NP_627584.1|	100	168	0	CP006259.1_prot_B446_20825_4134	0.95	168	2e-90	CP010849.1_prot_TU94_14790_2668	0.94	168	2e-89	HE971709.1_prot_CCK30697.1_6318	0.34	324	4e-47	CP005080.1_prot_SFUL_3038_2988	0.87	166	5e-81	CP009438.1_prot_SGLAU_18925_3713	0.91	168	3e-87	AP009493.1_prot_BAG20944.1_4115
SCO3380	CP007574.1_prot_DC74_4590_4542	0.88	265	1e-133	CP006871.1_prot_SAZ_24540_4676	0.88	265	1e-133	CP012382.1_prot_SAM23877_4182_4182	0.93	265	1e-139	BA000030.3_prot_BAC72402.1_4697	0.89	264	1e-133	CP002047.1_prot_SBI_05946_5945	0.87	264	1e-131	CP003219.1_prot_SCATT_26080_2608	0.84	263	1e-126	gi|21221809|ref|NP_627588.1|	100	264	0	CP006259.1_prot_B446_20805_4130	0.89	265	1e-133	CP010849.1_prot_TU94_14810_2671	0.9	265	1e-135	HE971709.1_prot_CCK27215.1_2836	0.38	367	1e-54	CP005080.1_prot_SFUL_3042_2992	0.89	264	1e-132	CP009438.1_prot_SGLAU_18905_3709	0.91	265	1e-137	AP009493.1_prot_BAG20940.1_4111
SCO3381	CP007574.1_prot_DC74_4589_4541	0.79	274	1e-122	CP006871.1_prot_SAZ_24535_4675	0.79	274	1e-122	CP012382.1_prot_SAM23877_4181_4181	0.81	329	1e-148	BA000030.3_prot_BAC72401.1_4696	0.83	298	1e-138	CP002047.1_prot_SBI_05945_5944	0.78	296	1e-128	CP003219.1_prot_SCATT_26090_2609	0.82	275	1e-126	gi|21221810|ref|NP_627589.1|	100	298	0	CP006259.1_prot_B446_20800_4129	0.89	277	1e-139	CP010849.1_prot_TU94_14815_2672	0.84	298	1e-141	HE971709.1_prot_CCK25627.1_1248	0.27	127	0.94	CP005080.1_prot_SFUL_3043_2993	0.82	276	1e-129	CP009438.1_prot_SGLAU_18900_3708	0.84	298	1e-142	AP009493.1_prot_BAG20939.1_4110
SCO3382	CP007574.1_prot_DC74_4588_4540	0.66	598	0	CP006871.1_prot_SAZ_24530_4674	0.66	598	0	CP012382.1_prot_SAM23877_4180_4180	0.78	580	0	BA000030.3_prot_BAC72400.1_4695	0.75	594	0	CP002047.1_prot_SBI_05944_5943	0.68	563	0	CP003219.1_prot_SCATT_26100_2610	0.69	563	0	gi|21221811|ref|NP_627590.1|	100	594	0	CP006259.1_prot_B446_20795_4128	0.78	535	0	CP010849.1_prot_TU94_14820_2673	0.76	580	0	HE971709.1_prot_CCK28554.1_4175	0.84	345	1e-160	CP005080.1_prot_SFUL_3044_2994	0.69	566	0	CP009438.1_prot_SGLAU_18895_3707	0.77	580	0	AP009493.1_prot_BAG20938.1_4109
SCO3383	CP007574.1_prot_DC74_4587_4539	0.62	339	3e-98	CP006871.1_prot_SAZ_24525_4673	0.65	312	2e-97	CP012382.1_prot_SAM23877_4179_4179	0.81	335	1e-144	BA000030.3_prot_BAC72399.1_4694	0.74	334	1e-131	CP002047.1_prot_SBI_05943_5942	0.8	188	1e-80	CP003219.1_prot_SCATT_26120_2611	0.83	188	7e-85	gi|32141201|ref|NP_733602.1|	100	334	0	CP006259.1_prot_B446_20790_4127	0.75	329	1e-133	CP010849.1_prot_TU94_14825_2674	0.76	303	1e-123	HE971709.1_prot_CCK28555.1_4176	0.88	425	0	CP005080.1_prot_SFUL_3045_2995	0.68	335	1e-107	CP009438.1_prot_SGLAU_18890_3706	0.75	303	1e-122	AP009493.1_prot_BAG20937.1_4108
SCO3392	CP007574.1_prot_DC74_4578_4530	0.86	379	0	CP006871.1_prot_SAZ_24480_4664	0.86	379	0	CP012382.1_prot_SAM23877_4171_4171	0.89	383	0	BA000030.3_prot_BAC72390.1_4685	0.86	383	0	CP002047.1_prot_SBI_05935_5934	0.86	379	0	CP003219.1_prot_SCATT_26200_2620	0.86	379	0	gi|21221820|ref|NP_627599.1|	100	383	0	CP006259.1_prot_B446_20755_4120	0.88	380	0	CP010849.1_prot_TU94_14865_2681	0.86	383	0	HE971709.1_prot_CCK28566.1_4187	0.89	451	0	CP005080.1_prot_SFUL_3053_3003	0.85	383	0	CP009438.1_prot_SGLAU_18845_3697	0.87	383	0	AP009493.1_prot_BAG20931.1_4102
SCO3397	CP007574.1_prot_DC74_4567_4519	0.63	582	0	CP006871.1_prot_SAZ_24425_4654	0.63	582	0	CP012382.1_prot_SAM23877_4166_4166	0.81	606	0	BA000030.3_prot_BAC72385.1_4680	0.76	601	0	CP002047.1_prot_SBI_05928_5927	0.67	552	0	CP003219.1_prot_SCATT_26320_2632	0.6	579	0	gi|21221824|ref|NP_627603.1|	100	601	0	CP006259.1_prot_B446_20730_4115	0.76	581	0	CP010849.1_prot_TU94_14890_2686	0.76	605	0	HE971709.1_prot_CCK28578.1_4199	0.92	427	0	CP005080.1_prot_SFUL_3060_3010	0.71	596	0	CP009438.1_prot_SGLAU_18820_3692	0.78	571	0	AP009493.1_prot_BAG20924.1_4095
SCO3398	CP007574.1_prot_DC74_4568_4520	0.64	234	6e-76	CP006871.1_prot_SAZ_24430_4655	0.66	223	6e-76	CP012382.1_prot_SAM23877_4165_4165	0.81	234	1e-102	BA000030.3_prot_BAC72384.1_4679	0.73	234	1e-92	CP002047.1_prot_SBI_05927_5926	0.65	223	2e-75	CP003219.1_prot_SCATT_26300_2631	0.65	212	1e-67	gi|21221825|ref|NP_627604.1|	100	234	0	CP006259.1_prot_B446_20725_4114	0.75	234	4e-94	CP010849.1_prot_TU94_14895_2687	0.76	234	4e-94	HE971709.1_prot_CCK28588.1_4209	0.61	279	3e-84	CP005080.1_prot_SFUL_3061_3011	0.66	211	6e-75	CP009438.1_prot_SGLAU_18815_3691	0.77	211	7e-87	AP009493.1_prot_BAG20923.1_4094
SCO3400	CP007574.1_prot_DC74_4570_4522	0.7	119	9e-43	CP006871.1_prot_SAZ_24440_4657	0.65	103	1e-32	CP012382.1_prot_SAM23877_4163_4163	0.79	119	1e-47	BA000030.3_prot_BAC72382.1_4677	0.72	119	2e-43	CP002047.1_prot_SBI_05925_5924	0.66	118	7e-39	CP003219.1_prot_SCATT_26290_2629	0.63	118	3e-36	gi|21221827|ref|NP_627606.1|	100	119	0	CP006259.1_prot_B446_20715_4112	0.74	119	1e-45	CP010849.1_prot_TU94_14905_2689	0.73	119	2e-45	HE971709.1_prot_CCK28589.1_4210	0.75	400	1e-165	CP005080.1_prot_SFUL_3063_3013	0.69	118	4e-42	CP009438.1_prot_SGLAU_18805_3689	0.74	119	6e-46	AP009493.1_prot_BAG20921.1_4092
SCO3401	CP007574.1_prot_DC74_4571_4523	0.82	200	2e-87	CP006871.1_prot_SAZ_08340_1588	0.28	118	0.5	CP012382.1_prot_SAM23877_4162_4162	0.9	203	1e-101	BA000030.3_prot_BAC72381.1_4676	0.85	203	5e-98	CP002047.1_prot_SBI_05924_5923	0.79	194	5e-86	CP003219.1_prot_SCATT_26280_2628	0.79	194	2e-85	gi|21221828|ref|NP_627607.1|	100	203	0	CP006259.1_prot_B446_20710_4111	0.84	203	7e-95	CP010849.1_prot_TU94_14910_2690	0.86	203	1e-97	HE971709.1_prot_CCK28590.1_4211	0.84	279	1e-136	CP005080.1_prot_SFUL_3064_3014	0.78	203	5e-89	CP009438.1_prot_SGLAU_18800_3688	0.83	203	1e-96	AP009493.1_prot_BAG20920.1_4091
SCO3403	CP007574.1_prot_DC74_4565_4517	0.89	202	1e-102	CP006871.1_prot_SAZ_24400_4649	0.89	202	1e-102	CP012382.1_prot_SAM23877_4160_4160	0.98	201	1e-114	BA000030.3_prot_BAC72379.1_4674	0.94	201	1e-109	CP002047.1_prot_SBI_05922_5921	0.88	201	1e-101	CP003219.1_prot_SCATT_26340_2634	0.9	202	1e-104	gi|21221830|ref|NP_627609.1|	100	201	0	CP006259.1_prot_B446_20700_4109	0.86	201	1e-100	CP010849.1_prot_TU94_14920_2692	0.97	200	1e-113	HE971709.1_prot_CCK28593.1_4214	0.86	343	1e-177	CP005080.1_prot_SFUL_3066_3016	0.85	201	5e-99	CP009438.1_prot_SGLAU_18790_3686	0.96	200	1e-112	AP009493.1_prot_BAG20918.1_4089
SCO3405	CP007574.1_prot_DC74_4563_4515	0.93	179	5e-96	CP006871.1_prot_SAZ_24390_4647	0.92	184	7e-97	CP012382.1_prot_SAM23877_4158_4158	0.98	186	1e-104	BA000030.3_prot_BAC72377.1_4672	0.95	186	1e-100	CP002047.1_prot_SBI_05920_5919	0.91	184	9e-95	CP003219.1_prot_SCATT_26360_2636	0.89	184	3e-92	gi|21221832|ref|NP_627611.1|	100	186	0	CP006259.1_prot_B446_20690_4107	0.96	179	6e-98	CP010849.1_prot_TU94_14930_2694	0.95	186	1e-101	HE971709.1_prot_CCK28594.1_4215	0.82	182	3e-74	CP005080.1_prot_SFUL_3068_3018	0.91	184	3e-96	CP009438.1_prot_SGLAU_18780_3684	0.95	186	1e-101	AP009493.1_prot_BAG20916.1_4087
SCO3408	CP007574.1_prot_DC74_4560_4512	0.51	369	2e-81	CP006871.1_prot_SAZ_24375_4644	0.51	369	4e-81	CP012382.1_prot_SAM23877_4155_4155	0.68	458	1e-156	BA000030.3_prot_BAC72374.1_4669	0.51	460	1e-109	CP002047.1_prot_SBI_05917_5916	0.51	382	6e-86	CP003219.1_prot_SCATT_01200_120	0.38	44	0.53	gi|21221835|ref|NP_627614.1|	100	460	0	CP006259.1_prot_B446_20675_4104	0.58	455	1e-124	CP010849.1_prot_TU94_14945_2697	0.61	439	1e-125	HE971709.1_prot_CCK28597.1_4218	0.59	298	9e-89	CP005080.1_prot_SFUL_3071_3021	0.46	440	8e-79	CP009438.1_prot_SGLAU_18765_3681	0.58	456	1e-120	AP009493.1_prot_BAG20913.1_4084
SCO3409	CP007574.1_prot_DC74_4559_4511	0.93	163	7e-89	CP006871.1_prot_SAZ_24370_4643	0.93	163	6e-89	CP012382.1_prot_SAM23877_4154_4154	0.98	163	2e-92	BA000030.3_prot_BAC72373.1_4668	0.94	163	3e-89	CP002047.1_prot_SBI_05916_5915	0.91	162	2e-81	CP003219.1_prot_SCATT_55280_5528	0.73	151	2e-62	gi|21221836|ref|NP_627615.1|	100	163	0	CP006259.1_prot_B446_20670_4103	0.95	163	4e-90	CP010849.1_prot_TU94_14950_2698	0.97	163	5e-92	HE971709.1_prot_CCK28600.1_4221	0.78	393	1e-180	CP005080.1_prot_SFUL_3072_3022	0.94	161	6e-88	CP009438.1_prot_SGLAU_18760_3680	0.97	163	6e-92	AP009493.1_prot_BAG20912.1_4083
SCO3416	CP007574.1_prot_DC74_4552_4504	0.79	454	0	CP006871.1_prot_SAZ_24330_4635	0.79	454	0	CP012382.1_prot_SAM23877_4149_4149	0.88	475	0	BA000030.3_prot_BAC72367.1_4662	0.82	456	0	CP002047.1_prot_SBI_05911_5910	0.73	475	0	CP003219.1_prot_SCATT_17220_1722	0.25	103	0.2	gi|21221843|ref|NP_627622.1|	100	456	0	CP006259.1_prot_B446_20640_4097	0.8	475	0	CP010849.1_prot_TU94_11265_2024	0.24	103	0.33	HE971709.1_prot_CCK28646.1_4267	0.95	191	1e-106	CP005080.1_prot_SFUL_3078_3028	0.81	456	0	CP009438.1_prot_SGLAU_11870_2341	0.24	103	1	AP009493.1_prot_BAG20906.1_4077
SCO3420	CP007574.1_prot_DC74_4549_4501	0.68	484	0	CP006871.1_prot_SAZ_24315_4632	0.68	484	0	CP012382.1_prot_SAM23877_4144_4144	0.84	486	0	BA000030.3_prot_BAC72362.1_4657	0.76	486	0	CP002047.1_prot_SBI_05901_5900	0.7	484	0	CP003219.1_prot_SCATT_54090_5409	0.67	484	0	gi|21221847|ref|NP_627626.1|	100	486	0	CP006259.1_prot_B446_20630_4095	0.8	486	0	CP010849.1_prot_TU94_14975_2703	0.81	486	0	HE971709.1_prot_CCK31933.1_7554	0.71	221	2e-86	CP005080.1_prot_SFUL_976_970	0.71	484	0	CP009438.1_prot_SGLAU_18730_3674	0.78	486	0	AP009493.1_prot_BAG22896.1_6067
SCO3436	CP007574.1_prot_DC74_2694_2666	0.44	518	1e-107	CP006871.1_prot_SAZ_14750_2828	0.44	518	1e-107	CP012382.1_prot_SAM23877_3343_3343	0.32	376	4e-37	BA000030.3_prot_BAC68315.1_609	0.29	379	1e-37	CP002047.1_prot_SBI_06310_6309	0.32	381	9e-37	CP003219.1_prot_SCATT_08990_899	0.3	353	7e-38	gi|21221862|ref|NP_627641.1|	100	379	0	CP006259.1_prot_B446_08775_1736	0.31	372	4e-40	CP010849.1_prot_TU94_02280_389	0.35	362	4e-42	HE971709.1_prot_CCK31932.1_7553	0.67	232	1e-81	CP005080.1_prot_SFUL_4248_4163	0.32	374	3e-37	CP009438.1_prot_SGLAU_15110_2973	0.34	313	3e-37	AP009493.1_prot_BAG17230.1_401
SCO3439	CP007574.1_prot_DC74_1096_1086	0.31	45	0.018	CP006871.1_prot_SAZ_05970_1133	0.31	45	0.018	CP012382.1_prot_SAM23877_1129_1129	0.42	38	0.88	BA000030.3_prot_BAC70466.1_2761	0.32	103	9e-06	CP002047.1_prot_SBI_07924_7923	0.32	81	0.0005	CP003219.1_prot_SCATT_07920_792	0.37	37	1	gi|21221865|ref|NP_627644.1|	100	103	0	CP006259.1_prot_B446_32580_6477	0.42	45	0.005	CP010849.1_prot_TU94_26000_4688	0.29	181	7e-07	HE971709.1_prot_CCK31931.1_7552	0.7	343	1e-130	CP005080.1_prot_SFUL_1827_1807	0.31	106	0.013	CP009438.1_prot_SGLAU_29010_5703	0.25	191	0.0005	AP009493.1_prot_BAG22088.1_5259
SCO3440	CP007574.1_prot_DC74_7761_7651	0.25	160	0.0006	CP006871.1_prot_SAZ_40065_7668	0.24	170	0.0003	CP012382.1_prot_SAM23877_6365_6365	0.37	29	0.29	BA000030.3_prot_BAC70466.1_2761	0.26	234	3e-13	CP002047.1_prot_SBI_07924_7923	0.29	241	6e-16	CP003219.1_prot_SCATT_29140_2914	0.31	47	1.8	gi|21221866|ref|NP_627645.1|	100	234	0	CP006259.1_prot_B446_32580_6477	0.26	99	0.005	CP010849.1_prot_TU94_26000_4688	0.31	124	6e-08	HE971709.1_prot_CCK31604.1_7225	0.72	220	2e-77	CP005080.1_prot_SFUL_1827_1807	0.29	109	0.009	CP009438.1_prot_SGLAU_32220_6345	0.3	230	6e-13	AP009493.1_prot_BAG17280.1_451
SCO3473	CP007574.1_prot_DC74_6423_6332	0.44	215	1e-38	CP006871.1_prot_SAZ_32265_6157	0.44	215	2e-38	CP012382.1_prot_SAM23877_6551_6551	0.39	205	3e-27	BA000030.3_prot_BAC73590.1_5885	0.36	158	3e-17	CP002047.1_prot_SBI_02925_2925	0.45	214	2e-38	CP003219.1_prot_SCATT_47850_4785	0.44	200	1e-36	gi|21221897|ref|NP_627676.1|	100	158	0	CP006259.1_prot_B446_12035_2386	0.36	158	6e-17	CP010849.1_prot_TU94_09940_1776	0.37	141	2e-16	HE971709.1_prot_CCK31603.1_7224	0.83	707	0	CP005080.1_prot_SFUL_1876_1854	0.36	158	1e-16	CP009438.1_prot_SGLAU_10530_2079	0.37	143	2e-16	AP009493.1_prot_BAG22045.1_5216
SCO3474	CP007574.1_prot_DC74_5166_5102	0.41	309	7e-41	CP006871.1_prot_SAZ_27470_5233	0.41	309	8e-41	CP012382.1_prot_SAM23877_4800_4800	0.41	310	2e-46	BA000030.3_prot_BAC70991.1_3286	0.42	309	7e-47	CP002047.1_prot_SBI_04229_4229	0.4	356	1e-49	CP003219.1_prot_SCATT_38550_3855	0.47	290	2e-60	gi|21221898|ref|NP_627677.1|	100	309	0	CP006259.1_prot_B446_23355_4640	0.42	305	2e-45	CP010849.1_prot_TU94_20825_3754	0.42	294	4e-36	HE971709.1_prot_CCK31602.1_7223	0.82	515	0	CP005080.1_prot_SFUL_4791_4701	0.39	332	2e-40	CP009438.1_prot_SGLAU_21460_4213	0.43	304	6e-48	AP009493.1_prot_BAG19374.1_2545
SCO3475	CP007574.1_prot_DC74_7970_7850	0.46	382	9e-88	CP006871.1_prot_SAZ_41150_7879	0.46	382	9e-88	CP012382.1_prot_SAM23877_6552_6552	0.47	382	8e-88	BA000030.3_prot_BAC73484.1_5779	0.37	362	8e-55	CP002047.1_prot_SBI_01326_1326	0.47	382	6e-93	CP003219.1_prot_SCATT_08940_893	0.29	300	8e-16	gi|21221899|ref|NP_627678.1|	100	362	0	CP006259.1_prot_B446_12540_2487	0.36	359	3e-54	CP010849.1_prot_TU94_10375_1861	0.35	360	1e-52	HE971709.1_prot_CCK25239.1_860	0.38	196	2e-30	CP005080.1_prot_SFUL_1212_1198	0.27	401	5e-13	CP009438.1_prot_SGLAU_11040_2180	0.35	359	1e-53	AP009493.1_prot_BAG17638.1_809
SCO3479	CP007574.1_prot_DC74_6309_6218	0.3	81	0.22	CP006871.1_prot_SAZ_31680_6044	0.3	81	0.21	CP012382.1_prot_SAM23877_6051_6051	0.38	595	2e-98	BA000030.3_prot_BAC69471.1_1766	0.4	1005	1e-171	CP002047.1_prot_SBI_02285_2285	0.35	1007	1e-134	CP003219.1_prot_SCATT_00830_83	0.28	118	0.6	gi|21221903|ref|NP_627682.1|	100	1005	0	CP006259.1_prot_B446_28855_5734	0.35	989	1e-129	CP010849.1_prot_TU94_27320_4924	0.37	582	3e-92	HE971709.1_prot_CCK26683.1_2304	0.67	330	1e-117	CP005080.1_prot_SFUL_542_540	0.25	404	5e-16	CP009438.1_prot_SGLAU_27155_5336	0.38	597	1e-86	AP009493.1_prot_BAG23429.1_6600
SCO3486	CP007574.1_prot_DC74_5766_5688	0.33	478	2e-64	CP006871.1_prot_SAZ_30520_5822	0.33	478	2e-64	CP012382.1_prot_SAM23877_5392_5392	0.32	475	1e-66	BA000030.3_prot_BAC70303.1_2598	0.33	475	3e-68	CP002047.1_prot_SBI_09744_9741	0.33	475	4e-66	CP003219.1_prot_SCATT_44620_4462	0.34	476	3e-66	gi|21221910|ref|NP_627689.1|	100	475	0	CP006259.1_prot_B446_26565_5278	0.33	490	3e-68	CP010849.1_prot_TU94_23905_4317	0.33	475	4e-66	HE971709.1_prot_CCK28724.1_4345	0.73	398	1e-155	CP005080.1_prot_SFUL_5597_5499	0.35	423	2e-65	CP009438.1_prot_SGLAU_24385_4786	0.35	423	2e-67	AP009493.1_prot_BAG23301.1_6472
SCO3494	CP007574.1_prot_DC74_7969_7849	0.42	320	8e-42	CP006871.1_prot_SAZ_41145_7878	0.42	320	8e-42	CP012382.1_prot_SAM23877_6550_6550	0.4	302	2e-42	BA000030.3_prot_BAC70991.1_3286	0.34	343	2e-31	CP002047.1_prot_SBI_01319_1319	0.45	311	8e-65	CP003219.1_prot_SCATT_38550_3855	0.38	296	6e-30	gi|21221916|ref|NP_627695.1|	100	343	0	CP006259.1_prot_B446_23355_4640	0.35	316	9e-29	CP010849.1_prot_TU94_20825_3754	0.35	310	3e-21	HE971709.1_prot_CCK28725.1_4346	0.8	316	1e-129	CP005080.1_prot_SFUL_4791_4701	0.33	336	2e-24	CP009438.1_prot_SGLAU_21460_4213	0.37	315	8e-35	AP009493.1_prot_BAG19374.1_2545
SCO3495	CP007574.1_prot_DC74_6423_6332	0.38	205	4e-25	CP006871.1_prot_SAZ_32265_6157	0.38	205	1e-25	CP012382.1_prot_SAM23877_6551_6551	0.35	201	2e-19	BA000030.3_prot_BAC73590.1_5885	0.43	109	1e-12	CP002047.1_prot_SBI_02925_2925	0.4	205	3e-29	CP003219.1_prot_SCATT_47850_4785	0.38	196	5e-24	gi|21221917|ref|NP_627696.1|	100	109	0	CP006259.1_prot_B446_12035_2386	0.42	109	6e-12	CP010849.1_prot_TU94_09940_1776	0.41	109	2e-11	HE971709.1_prot_CCK28722.1_4343	0.71	555	0	CP005080.1_prot_SFUL_1876_1854	0.4	109	3e-10	CP009438.1_prot_SGLAU_10530_2079	0.44	109	6e-14	AP009493.1_prot_BAG22045.1_5216
SCO3547	CP007574.1_prot_DC74_4510_4462	0.66	799	0	CP006871.1_prot_SAZ_24115_4594	0.66	793	0	CP012382.1_prot_SAM23877_4119_4119	0.74	801	0	BA000030.3_prot_BAC72328.1_4623	0.71	801	0	CP002047.1_prot_SBI_05856_5855	0.66	815	0	CP003219.1_prot_SCATT_28490_2849	0.65	794	0	gi|21221966|ref|NP_627745.1|	100	801	0	CP006259.1_prot_B446_20505_4070	0.7	790	0	CP010849.1_prot_TU94_15135_2733	0.72	788	0	HE971709.1_prot_CCK28745.1_4366	0.25	578	1e-36	CP005080.1_prot_SFUL_3137_3086	0.68	771	0	CP009438.1_prot_SGLAU_18580_3645	0.71	793	0	AP009493.1_prot_BAG20134.1_3305
SCO3562	CP007574.1_prot_DC74_4494_4446	0.48	783	1e-172	CP006871.1_prot_SAZ_24045_4580	0.48	783	1e-172	CP012382.1_prot_SAM23877_4101_4101	0.71	850	0	BA000030.3_prot_BAC72312.1_4607	0.63	841	0	CP002047.1_prot_SBI_05829_5828	0.52	521	1e-119	CP003219.1_prot_SCATT_01820_183	0.36	217	6e-26	gi|21221981|ref|NP_627760.1|	100	841	0	CP006259.1_prot_B446_20430_4055	0.65	536	0	CP010849.1_prot_TU94_15210_2744	0.66	826	0	HE971709.1_prot_CCK28751.1_4372	0.9	587	0	CP005080.1_prot_SFUL_3152_3101	0.52	834	0	CP009438.1_prot_SGLAU_18505_3630	0.64	594	0	AP009493.1_prot_BAG23392.1_6563
SCO3563	CP007574.1_prot_DC74_4493_4445	0.83	653	0	CP006871.1_prot_SAZ_24040_4579	0.83	653	0	CP012382.1_prot_SAM23877_4100_4100	0.93	651	0	BA000030.3_prot_BAC72311.1_4606	0.88	652	0	CP002047.1_prot_SBI_05828_5827	0.83	653	0	CP003219.1_prot_SCATT_28630_2863	0.8	666	0	gi|21221982|ref|NP_627761.1|	100	652	0	CP006259.1_prot_B446_20425_4054	0.9	651	0	CP010849.1_prot_TU94_15215_2745	0.92	651	0	HE971709.1_prot_CCK28768.1_4389	0.65	251	9e-92	CP005080.1_prot_SFUL_3153_3102	0.87	651	0	CP009438.1_prot_SGLAU_18500_3629	0.9	651	0	AP009493.1_prot_BAG20155.1_3326
SCO3564	CP007574.1_prot_DC74_4492_4444	0.66	453	1e-162	CP006871.1_prot_SAZ_24035_4578	0.66	439	1e-158	CP012382.1_prot_SAM23877_4099_4099	0.79	459	0	BA000030.3_prot_BAC72310.1_4605	0.71	453	1e-180	CP002047.1_prot_SBI_05827_5826	0.61	452	1e-145	CP003219.1_prot_SCATT_28640_2864	0.58	442	1e-130	gi|21221983|ref|NP_627762.1|	100	453	0	CP006259.1_prot_B446_20420_4053	0.7	453	1e-173	CP010849.1_prot_TU94_15220_2746	0.75	458	0	HE971709.1_prot_CCK28770.1_4391	0.73	471	0	CP005080.1_prot_SFUL_3154_3103	0.66	447	1e-163	CP009438.1_prot_SGLAU_18495_3628	0.74	458	0	AP009493.1_prot_BAG20156.1_3327
SCO3577	CP007574.1_prot_DC74_4480_4432	0.67	323	1e-112	CP006871.1_prot_SAZ_23975_4566	0.68	323	1e-114	CP012382.1_prot_SAM23877_4085_4085	0.77	325	1e-127	BA000030.3_prot_BAC72298.1_4593	0.73	325	1e-121	CP002047.1_prot_SBI_05813_5812	0.65	322	1e-103	CP003219.1_prot_SCATT_28750_2876	0.62	314	7e-94	gi|21221995|ref|NP_627774.1|	100	325	0	CP006259.1_prot_B446_20360_4041	0.74	325	1e-132	CP010849.1_prot_TU94_15275_2757	0.76	325	1e-135	HE971709.1_prot_CCK28771.1_4392	0.91	324	1e-174	CP005080.1_prot_SFUL_3165_3114	0.66	325	1e-113	CP009438.1_prot_SGLAU_18440_3617	0.75	323	1e-126	AP009493.1_prot_BAG20167.1_3338
SCO3578	CP007574.1_prot_DC74_4479_4431	0.67	444	1e-158	CP006871.1_prot_SAZ_23970_4565	0.67	444	1e-158	CP012382.1_prot_SAM23877_4084_4084	0.76	484	0	BA000030.3_prot_BAC72297.1_4592	0.7	481	1e-166	CP002047.1_prot_SBI_05812_5811	0.63	463	1e-156	CP003219.1_prot_SCATT_28770_2877	0.61	474	1e-146	gi|21221996|ref|NP_627775.1|	100	481	0	CP006259.1_prot_B446_20355_4040	0.69	477	1e-164	CP010849.1_prot_TU94_15280_2758	0.72	462	1e-172	HE971709.1_prot_CCK28772.1_4393	0.89	359	0	CP005080.1_prot_SFUL_3166_3115	0.64	470	1e-154	CP009438.1_prot_SGLAU_18435_3616	0.74	444	1e-175	AP009493.1_prot_BAG20168.1_3339
SCO3594	CP007574.1_prot_DC74_2603_2577	0.36	314	1e-49	CP006871.1_prot_SAZ_14335_2748	0.36	314	1e-49	CP012382.1_prot_SAM23877_2214_2214	0.35	324	2e-49	BA000030.3_prot_BAC70441.1_2736	0.33	258	5e-28	CP002047.1_prot_SBI_03999_3999	0.33	288	2e-26	CP003219.1_prot_SCATT_43270_4327	0.31	244	9e-27	gi|21222010|ref|NP_627789.1|	100	258	0	CP006259.1_prot_B446_25870_5139	0.31	255	7e-27	CP010849.1_prot_TU94_09185_1628	0.34	324	2e-51	HE971709.1_prot_CCK28782.1_4403	0.76	365	1e-160	CP005080.1_prot_SFUL_1693_1675	0.32	320	3e-48	CP009438.1_prot_SGLAU_09655_1909	0.35	320	9e-48	AP009493.1_prot_BAG22213.1_5384
SCO3595	CP007574.1_prot_DC74_5690_5614	0.37	366	8e-54	CP006871.1_prot_SAZ_30105_5740	0.37	366	8e-54	CP012382.1_prot_SAM23877_5314_5314	0.37	371	2e-53	BA000030.3_prot_BAC70390.1_2685	0.37	367	2e-53	CP002047.1_prot_SBI_03503_3503	0.39	369	7e-57	CP003219.1_prot_SCATT_43830_4383	0.4	366	3e-59	gi|21222011|ref|NP_627790.1|	100	367	0	CP006259.1_prot_B446_26110_5187	0.38	367	2e-52	CP010849.1_prot_TU94_23510_4243	0.38	367	3e-55	HE971709.1_prot_CCK28783.1_4404	0.76	352	1e-147	CP005080.1_prot_SFUL_5455_5357	0.37	371	1e-53	CP009438.1_prot_SGLAU_23950_4701	0.38	367	2e-54	AP009493.1_prot_BAG18750.1_1921
SCO3596	CP007574.1_prot_DC74_1682_1670	0.4	212	6e-35	CP006871.1_prot_SAZ_08945_1702	0.38	223	4e-35	CP012382.1_prot_SAM23877_1454_1454	0.38	224	2e-38	BA000030.3_prot_BAC69520.1_1815	0.23	139	0.029	CP002047.1_prot_SBI_01991_1991	0.36	223	6e-36	CP003219.1_prot_SCATT_01600_160	0.32	83	0.009	gi|21222012|ref|NP_627791.1|	100	139	0	CP006259.1_prot_B446_08570_1695	0.44	29	1.2	CP010849.1_prot_TU94_24290_4388	0.5	20	1.5	HE971709.1_prot_CCK28784.1_4405	0.54	243	5e-58	CP005080.1_prot_SFUL_918_912	0.38	221	9e-37	CP009438.1_prot_SGLAU_05590_1109	0.37	223	5e-37	AP009493.1_prot_BAG22962.1_6133
SCO3614	CP007574.1_prot_DC74_4466_4418	0.73	331	1e-138	CP006871.1_prot_SAZ_23900_4552	0.73	331	1e-138	CP012382.1_prot_SAM23877_4005_4005	0.87	345	1e-166	BA000030.3_prot_BAC72272.1_4567	0.84	345	1e-160	CP002047.1_prot_SBI_05122_5121	0.77	345	1e-153	CP003219.1_prot_SCATT_29340_2934	0.74	346	1e-139	gi|21222030|ref|NP_627809.1|	100	345	0	CP006259.1_prot_B446_20190_4007	0.83	345	1e-154	CP010849.1_prot_TU94_15445_2783	0.81	345	1e-151	HE971709.1_prot_CCK28785.1_4406	0.66	486	1e-165	CP005080.1_prot_SFUL_3221_3169	0.7	349	1e-143	CP009438.1_prot_SGLAU_18315_3593	0.8	345	1e-159	AP009493.1_prot_BAG20200.1_3371
SCO3615	CP007574.1_prot_DC74_4465_4417	0.84	425	0	CP006871.1_prot_SAZ_23895_4551	0.84	425	0	CP012382.1_prot_SAM23877_4004_4004	0.92	425	0	BA000030.3_prot_BAC72271.1_4566	0.86	430	0	CP002047.1_prot_SBI_05123_5122	0.84	425	0	CP003219.1_prot_SCATT_29350_2935	0.79	426	0	gi|21222031|ref|NP_627810.1|	100	430	0	CP006259.1_prot_B446_20185_4006	0.87	425	0	CP010849.1_prot_TU94_15450_2784	0.89	425	0	HE971709.1_prot_CCK28786.1_4407	0.92	334	1e-176	CP005080.1_prot_SFUL_3222_3170	0.86	425	0	CP009438.1_prot_SGLAU_18310_3592	0.88	425	0	AP009493.1_prot_BAG20201.1_3372
SCO3622	CP007574.1_prot_DC74_4030_3986	0.77	449	0	CP006871.1_prot_SAZ_21315_4065	0.77	449	0	CP012382.1_prot_SAM23877_3994_3994	0.92	451	0	BA000030.3_prot_BAC72263.1_4558	0.86	450	0	CP002047.1_prot_SBI_05689_5688	0.76	448	0	CP003219.1_prot_SCATT_33250_3326	0.75	446	0	gi|21222038|ref|NP_627817.1|	100	450	0	CP006259.1_prot_B446_20155_4000	0.88	438	0	CP010849.1_prot_TU94_15485_2791	0.89	449	0	HE971709.1_prot_CCK28790.1_4411	0.78	508	0	CP005080.1_prot_SFUL_3232_3180	0.81	448	0	CP009438.1_prot_SGLAU_18270_3584	0.87	449	0	AP009493.1_prot_BAG20211.1_3382
SCO3629	CP007574.1_prot_DC74_4033_3989	0.91	427	0	CP006871.1_prot_SAZ_21330_4068	0.9	423	0	CP012382.1_prot_SAM23877_3987_3987	0.95	427	0	BA000030.3_prot_BAC72259.1_4554	0.91	427	0	CP002047.1_prot_SBI_05686_5685	0.86	427	0	CP003219.1_prot_SCATT_33240_3324	0.85	427	0	gi|21222044|ref|NP_627823.1|	100	427	0	CP006259.1_prot_B446_20110_3991	0.93	427	0	CP010849.1_prot_TU94_15540_2800	0.93	427	0	HE971709.1_prot_CCK28857.1_4478	0.65	494	0	CP005080.1_prot_SFUL_3258_3206	0.86	427	0	CP009438.1_prot_SGLAU_18250_3580	0.93	427	0	AP009493.1_prot_BAG20233.1_3404
SCO3644	CP007574.1_prot_DC74_4040_3996	0.38	223	5e-22	CP006871.1_prot_SAZ_07640_1448	0.34	73	1.3	CP012382.1_prot_SAM23877_3975_3975	0.6	312	2e-85	BA000030.3_prot_BAC72243.1_4538	0.54	307	9e-73	CP002047.1_prot_SBI_05680_5679	0.42	291	3e-48	CP003219.1_prot_SCATT_33200_3320	0.49	73	3e-11	gi|21222059|ref|NP_627838.1|	100	307	0	CP006259.1_prot_B446_20065_3982	0.58	282	1e-74	CP010849.1_prot_TU94_15585_2809	0.62	279	3e-86	HE971709.1_prot_CCK28862.1_4483	0.95	212	1e-116	CP005080.1_prot_SFUL_3266_3214	0.52	279	2e-70	CP009438.1_prot_SGLAU_18205_3571	0.63	281	1e-81	AP009493.1_prot_BAG20241.1_3412
SCO3645	CP007574.1_prot_DC74_4041_3997	0.6	410	1e-132	CP006871.1_prot_SAZ_21370_4075	0.6	417	1e-133	CP012382.1_prot_SAM23877_3973_3973	0.81	408	1e-177	BA000030.3_prot_BAC72239.1_4534	0.75	404	1e-167	CP002047.1_prot_SBI_05679_5678	0.69	399	1e-153	CP003219.1_prot_SCATT_33190_3319	0.67	385	1e-137	gi|21222060|ref|NP_627839.1|	100	404	0	CP006259.1_prot_B446_20060_3981	0.75	404	1e-166	CP010849.1_prot_TU94_15595_2811	0.76	404	1e-169	HE971709.1_prot_CCK28902.1_4523	0.86	291	1e-143	CP005080.1_prot_SFUL_3267_3215	0.71	410	1e-154	CP009438.1_prot_SGLAU_18195_3569	0.71	414	1e-161	AP009493.1_prot_BAG20242.1_3413
SCO3646	CP007574.1_prot_DC74_4042_3998	0.79	258	1e-118	CP006871.1_prot_SAZ_21375_4076	0.79	258	1e-118	CP012382.1_prot_SAM23877_3972_3972	0.97	271	1e-154	BA000030.3_prot_BAC72238.1_4533	0.84	268	1e-133	CP002047.1_prot_SBI_05678_5677	0.79	268	1e-123	CP003219.1_prot_SCATT_33180_3318	0.79	268	1e-120	gi|21222061|ref|NP_627840.1|	100	268	0	CP006259.1_prot_B446_20055_3980	0.86	268	1e-136	CP010849.1_prot_TU94_15600_2812	0.89	268	1e-140	HE971709.1_prot_CCK28913.1_4534	0.94	110	2e-57	CP005080.1_prot_SFUL_3268_3216	0.84	269	1e-132	CP009438.1_prot_SGLAU_18190_3568	0.83	279	1e-135	AP009493.1_prot_BAG20243.1_3414
SCO3649	CP007574.1_prot_DC74_4045_4001	0.84	343	1e-174	CP006871.1_prot_SAZ_21395_4080	0.84	343	1e-174	CP012382.1_prot_SAM23877_3969_3969	0.92	343	0	BA000030.3_prot_BAC72235.1_4530	0.85	343	1e-175	CP002047.1_prot_SBI_05675_5674	0.79	343	1e-164	CP003219.1_prot_SCATT_33160_3316	0.8	343	1e-164	gi|21222064|ref|NP_627843.1|	100	343	0	CP006259.1_prot_B446_20015_3972	0.84	343	1e-171	CP010849.1_prot_TU94_15610_2814	0.86	343	1e-178	HE971709.1_prot_CCK28914.1_4535	0.95	322	0	CP005080.1_prot_SFUL_3272_3220	0.84	343	1e-174	CP009438.1_prot_SGLAU_18175_3565	0.87	343	0	AP009493.1_prot_BAG20247.1_3418
SCO3650	CP007574.1_prot_DC74_4046_4002	0.72	179	2e-66	CP006871.1_prot_SAZ_21400_4081	0.72	179	2e-66	CP012382.1_prot_SAM23877_3968_3968	0.84	182	1e-75	BA000030.3_prot_BAC72234.1_4529	0.84	182	2e-75	CP002047.1_prot_SBI_05674_5673	0.7	181	2e-64	CP003219.1_prot_SCATT_33150_3315	0.68	182	2e-56	gi|21222065|ref|NP_627844.1|	100	182	0	CP006259.1_prot_B446_20010_3971	0.73	182	2e-72	CP010849.1_prot_TU94_15615_2815	0.85	182	4e-77	HE971709.1_prot_CCK28918.1_4539	0.78	545	0	CP005080.1_prot_SFUL_3273_3221	0.66	181	5e-61	CP009438.1_prot_SGLAU_18170_3564	0.8	190	1e-73	AP009493.1_prot_BAG20248.1_3419
SCO3655	CP007574.1_prot_DC74_4049_4005	0.54	474	1e-117	CP006871.1_prot_SAZ_21405_4082	0.54	474	1e-116	CP012382.1_prot_SAM23877_3965_3965	0.62	531	1e-168	BA000030.3_prot_BAC72231.1_4526	0.62	299	6e-89	CP002047.1_prot_SBI_05671_5670	0.53	550	1e-132	CP003219.1_prot_SCATT_41180_4118	0.31	198	3e-05	gi|21222070|ref|NP_627849.1|	100	299	0	CP006259.1_prot_B446_19990_3967	0.65	450	1e-151	CP010849.1_prot_TU94_15630_2818	0.56	530	1e-147	HE971709.1_prot_CCK28923.1_4544	0.95	360	0	CP005080.1_prot_SFUL_3276_3224	0.52	532	1e-126	CP009438.1_prot_SGLAU_18150_3560	0.59	299	2e-77	AP009493.1_prot_BAG20251.1_3422
SCO3658	CP007574.1_prot_DC74_4052_4008	0.76	391	1e-170	CP006871.1_prot_SAZ_21415_4084	0.76	391	1e-170	CP012382.1_prot_SAM23877_3963_3963	0.84	396	0	BA000030.3_prot_BAC72229.1_4524	0.8	396	0	CP002047.1_prot_SBI_05669_5668	0.76	397	1e-166	CP003219.1_prot_SCATT_33110_3311	0.73	391	1e-167	gi|21222073|ref|NP_627852.1|	100	396	0	CP006259.1_prot_B446_19980_3965	0.79	391	1e-170	CP010849.1_prot_TU94_15645_2821	0.81	396	0	HE971709.1_prot_CCK28946.1_4567	0.84	347	1e-169	CP005080.1_prot_SFUL_3279_3227	0.67	389	1e-148	CP009438.1_prot_SGLAU_18135_3557	0.81	392	1e-178	AP009493.1_prot_BAG20253.1_3424
SCO3678	CP007574.1_prot_DC74_4067_4023	0.92	191	1e-103	CP006871.1_prot_SAZ_21490_4099	0.92	191	1e-103	CP012382.1_prot_SAM23877_3940_3940	0.97	191	1e-108	BA000030.3_prot_BAC72176.1_4471	0.95	191	1e-105	CP002047.1_prot_SBI_05642_5641	0.9	191	1e-99	CP003219.1_prot_SCATT_32980_3298	0.89	191	1e-99	gi|21222091|ref|NP_627870.1|	100	191	0	CP006259.1_prot_B446_19885_3946	0.95	191	1e-107	CP010849.1_prot_TU94_15725_2835	0.94	191	1e-106	HE971709.1_prot_CCK28954.1_4575	0.88	613	0	CP005080.1_prot_SFUL_3297_3245	0.93	191	1e-102	CP009438.1_prot_SGLAU_18005_3531	0.94	191	1e-105	AP009493.1_prot_BAG20269.1_3440
SCO3704	CP007574.1_prot_DC74_1507_1495	0.39	221	1e-39	CP006871.1_prot_SAZ_08060_1532	0.39	221	1e-39	CP012382.1_prot_SAM23877_1432_1432	0.73	221	2e-89	BA000030.3_prot_BAC69430.1_1725	0.62	274	2e-88	CP002047.1_prot_SBI_03238_3238	0.62	275	2e-88	CP003219.1_prot_SCATT_40250_4026	0.42	222	2e-41	gi|21222117|ref|NP_627896.1|	100	274	0	CP006259.1_prot_B446_07080_1397	0.73	222	2e-89	CP010849.1_prot_TU94_05610_955	0.64	268	2e-90	HE971709.1_prot_CCK28961.1_4582	0.9	359	0	CP005080.1_prot_SFUL_3377_3320	0.42	221	1e-43	CP009438.1_prot_SGLAU_05470_1088	0.71	222	4e-87	AP009493.1_prot_BAG20329.1_3500
SCO3705	CP007574.1_prot_DC74_1506_1494	0.43	227	2e-43	CP006871.1_prot_SAZ_08055_1531	0.43	227	2e-43	CP012382.1_prot_SAM23877_1433_1433	0.63	228	2e-76	BA000030.3_prot_BAC69431.1_1726	0.68	232	1e-81	CP002047.1_prot_SBI_03239_3239	0.68	229	1e-82	CP003219.1_prot_SCATT_40260_4025	0.47	203	3e-39	gi|21222118|ref|NP_627897.1|	100	232	0	CP006259.1_prot_B446_07085_1398	0.63	231	2e-75	CP010849.1_prot_TU94_05615_956	0.65	232	1e-79	HE971709.1_prot_CCK28962.1_4583	0.8	502	0	CP005080.1_prot_SFUL_3378_3321	0.44	227	1e-43	CP009438.1_prot_SGLAU_05475_1089	0.64	231	7e-76	AP009493.1_prot_BAG20330.1_3501
SCO3706	CP007574.1_prot_DC74_1506_1494	0.35	327	4e-44	CP006871.1_prot_SAZ_08055_1531	0.35	327	4e-44	CP012382.1_prot_SAM23877_1434_1434	0.66	373	1e-130	BA000030.3_prot_BAC69432.1_1727	0.68	372	1e-136	CP002047.1_prot_SBI_03240_3240	0.74	342	1e-141	CP003219.1_prot_SCATT_40260_4025	0.4	288	1e-44	gi|21222119|ref|NP_627898.1|	100	372	0	CP006259.1_prot_B446_07090_1399	0.7	342	1e-130	CP010849.1_prot_TU94_05620_957	0.72	342	1e-135	HE971709.1_prot_CCK28963.1_4584	0.71	335	1e-132	CP005080.1_prot_SFUL_3378_3321	0.41	287	2e-50	CP009438.1_prot_SGLAU_05480_1090	0.7	342	1e-133	AP009493.1_prot_BAG20330.1_3501
SCO3716	CP007574.1_prot_DC74_5944_5863	0.6	221	9e-66	CP006871.1_prot_SAZ_12185_2329	0.6	221	7e-66	CP012382.1_prot_SAM23877_7383_7383	0.85	220	1e-102	BA000030.3_prot_BAC68627.1_921	0.79	220	1e-100	CP002047.1_prot_SBI_00293_293	0.74	220	4e-87	CP003219.1_prot_SCATT_46360_4636	0.51	218	4e-49	gi|21222129|ref|NP_627908.1|	100	220	0	CP006259.1_prot_B446_13525_2680	0.29	96	2.6	CP010849.1_prot_TU94_02390_409	0.74	220	3e-82	HE971709.1_prot_CCK28964.1_4585	0.64	809	0	CP005080.1_prot_SFUL_5778_5675	0.68	202	1e-77	CP009438.1_prot_SGLAU_17655_3462	0.27	104	0.082	AP009493.1_prot_BAG19506.1_2677
SCO3717	CP007574.1_prot_DC74_5943_5862	0.78	706	0	CP006871.1_prot_SAZ_12195_2331	0.78	706	0	CP012382.1_prot_SAM23877_7382_7382	0.86	705	0	BA000030.3_prot_BAC68628.1_922	0.84	695	0	CP002047.1_prot_SBI_00294_294	0.82	710	0	CP003219.1_prot_SCATT_46350_4635	0.78	701	0	gi|21222130|ref|NP_627909.1|	100	695	0	CP006259.1_prot_B446_14500_2875	0.33	420	2e-26	CP010849.1_prot_TU94_02395_410	0.78	698	0	HE971709.1_prot_CCK28976.1_4597	0.78	412	0	CP005080.1_prot_SFUL_5777_5674	0.76	701	0	CP009438.1_prot_SGLAU_27185_5342	0.3	498	2e-29	AP009493.1_prot_BAG19507.1_2678
SCO3718	CP007574.1_prot_DC74_5942_5861	0.78	520	0	CP006871.1_prot_SAZ_12200_2332	0.78	520	0	CP012382.1_prot_SAM23877_7381_7381	0.88	515	0	BA000030.3_prot_BAC68629.1_923	0.8	515	0	CP002047.1_prot_SBI_00295_295	0.81	515	0	CP003219.1_prot_SCATT_46340_4634	0.73	515	0	gi|21222131|ref|NP_627910.1|	100	515	0	CP006259.1_prot_B446_13230_2621	0.32	104	0.47	CP010849.1_prot_TU94_02400_411	0.77	515	0	HE971709.1_prot_CCK28977.1_4598	0.87	310	1e-151	CP005080.1_prot_SFUL_5776_5673	0.76	515	0	CP009438.1_prot_SGLAU_14095_2773	0.52	21	1.3	AP009493.1_prot_BAG19508.1_2679
SCO3721	CP007574.1_prot_DC74_7959_7839	0.62	204	8e-60	CP006871.1_prot_SAZ_41090_7867	0.62	207	3e-62	CP012382.1_prot_SAM23877_4101_4101	0.37	74	2e-07	BA000030.3_prot_BAC72312.1_4607	0.39	74	1e-07	CP002047.1_prot_SBI_05829_5828	0.36	74	2e-06	CP003219.1_prot_SCATT_01820_183	0.46	81	1e-11	gi|21222134|ref|NP_627913.1|	100	74	0	CP006259.1_prot_B446_28375_5638	0.37	85	2e-07	CP010849.1_prot_TU94_15210_2744	0.39	74	1e-07	HE971709.1_prot_CCK29006.1_4627	0.81	275	1e-127	CP005080.1_prot_SFUL_225_223	0.37	201	1e-29	CP009438.1_prot_SGLAU_00480_92	0.62	189	1e-60	AP009493.1_prot_BAG23391.1_6562
SCO3739	CP007574.1_prot_DC74_7972_7852	0.57	336	1e-93	CP006871.1_prot_SAZ_41160_7881	0.57	336	1e-93	CP012382.1_prot_SAM23877_3906_3906	0.71	335	1e-127	BA000030.3_prot_BAC72286.1_4581	0.67	332	1e-115	CP002047.1_prot_SBI_01951_1951	0.66	333	1e-119	CP003219.1_prot_SCATT_21250_2125	0.28	191	1e-09	gi|21222151|ref|NP_627930.1|	100	332	0	CP006259.1_prot_B446_19745_3918	0.67	328	1e-118	CP010849.1_prot_TU94_11205_2012	0.31	176	2e-08	HE971709.1_prot_CCK29019.1_4640	0.86	551	0	CP005080.1_prot_SFUL_3396_3339	0.61	345	1e-105	CP009438.1_prot_SGLAU_28225_5549	0.3	193	2e-09	AP009493.1_prot_BAG23534.1_6705
SCO3778	CP007574.1_prot_DC74_4688_4634	0.72	358	1e-144	CP006871.1_prot_SAZ_25020_4764	0.72	358	1e-143	CP012382.1_prot_SAM23877_7289_7289	0.67	398	1e-144	BA000030.3_prot_BAC74533.1_6829	0.4	357	1e-68	CP002047.1_prot_SBI_02409_2409	0.37	356	4e-65	CP003219.1_prot_SCATT_52890_5289	0.4	357	6e-66	gi|21222189|ref|NP_627968.1|	100	357	0	CP006259.1_prot_B446_07900_1561	0.4	357	2e-67	CP010849.1_prot_TU94_26655_4805	0.71	358	1e-145	HE971709.1_prot_CCK29049.1_4670	0.89	211	1e-104	CP005080.1_prot_SFUL_1043_1037	0.4	356	3e-67	CP009438.1_prot_SGLAU_06185_1228	0.4	357	7e-67	AP009493.1_prot_BAG22832.1_6003
SCO3779	CP007574.1_prot_DC74_7040_6940	0.33	316	2e-37	CP006871.1_prot_SAZ_36525_6978	0.33	316	2e-37	CP012382.1_prot_SAM23877_3882_3882	0.85	320	1e-148	BA000030.3_prot_BAC70901.1_3196	0.55	20	1.8	CP002047.1_prot_SBI_02480_2480	0.45	225	4e-38	CP003219.1_prot_SCATT_36640_3664	0.27	106	1.5	gi|21222190|ref|NP_627969.1|	100	20	0	CP006259.1_prot_B446_19665_3902	0.8	318	1e-132	CP010849.1_prot_TU94_15935_2865	0.81	315	1e-140	HE971709.1_prot_CCK25677.1_1298	0.36	378	2e-54	CP005080.1_prot_SFUL_1400_1383	0.37	70	3	CP009438.1_prot_SGLAU_17770_3485	0.78	315	1e-131	AP009493.1_prot_BAG23833.1_7006
SCO3780	CP007574.1_prot_DC74_2712_2684	0.47	548	1e-123	CP006871.1_prot_SAZ_14835_2844	0.47	548	1e-123	CP012382.1_prot_SAM23877_3881_3881	0.8	556	0	BA000030.3_prot_BAC73692.1_5987	0.49	551	1e-124	CP002047.1_prot_SBI_08696_8693	0.48	545	1e-132	CP003219.1_prot_SCATT_13350_1335	0.48	563	1e-126	gi|21222191|ref|NP_627970.1|	100	551	0	CP006259.1_prot_B446_19670_3903	0.7	545	0	CP010849.1_prot_TU94_15925_2863	0.74	555	0	HE971709.1_prot_CCK31574.1_7195	0.35	209	4e-22	CP005080.1_prot_SFUL_1793_1775	0.5	563	1e-133	CP009438.1_prot_SGLAU_17780_3487	0.74	548	0	AP009493.1_prot_BAG22107.1_5278
SCO3792	CP007574.1_prot_DC74_4122_4076	0.24	569	5e-36	CP006871.1_prot_SAZ_21965_4187	0.24	569	5e-36	CP012382.1_prot_SAM23877_3866_3866	0.94	538	0	BA000030.3_prot_BAC72115.1_4410	0.24	579	4e-37	CP002047.1_prot_SBI_00459_459	0.35	534	1e-84	CP003219.1_prot_SCATT_30140_3015	0.83	524	0	gi|21222203|ref|NP_627982.1|	100	579	0	CP006259.1_prot_B446_19585_3888	0.85	526	0	CP010849.1_prot_TU94_16055_2888	0.9	538	0	HE971709.1_prot_CCK29064.1_4685	0.9	414	0	CP005080.1_prot_SFUL_3450_3393	0.86	537	0	CP009438.1_prot_SGLAU_17700_3471	0.25	574	1e-38	AP009493.1_prot_BAG20621.1_3792
SCO3795	CP007574.1_prot_DC74_4123_4077	0.81	590	0	CP006871.1_prot_SAZ_21970_4188	0.81	590	0	CP012382.1_prot_SAM23877_3860_3860	0.94	587	0	BA000030.3_prot_BAC72107.1_4402	0.9	587	0	CP002047.1_prot_SBI_05477_5476	0.8	587	0	CP003219.1_prot_SCATT_30210_3021	0.77	587	0	gi|21222206|ref|NP_627985.1|	100	587	0	CP006259.1_prot_B446_19565_3884	0.88	587	0	CP010849.1_prot_TU94_16065_2890	0.91	587	0	HE971709.1_prot_CCK29067.1_4688	0.87	299	1e-154	CP005080.1_prot_SFUL_3452_3395	0.85	584	0	CP009438.1_prot_SGLAU_17675_3466	0.88	587	0	AP009493.1_prot_BAG20619.1_3790
SCO3811	CP007574.1_prot_DC74_3891_3854	0.75	252	1e-104	CP006871.1_prot_SAZ_20650_3945	0.75	252	1e-104	CP012382.1_prot_SAM23877_3846_3846	0.87	251	1e-124	BA000030.3_prot_BAC72091.1_4386	0.76	250	1e-104	CP002047.1_prot_SBI_05191_5190	0.78	252	1e-108	CP003219.1_prot_SCATT_01200_120	0.54	249	2e-68	gi|21222221|ref|NP_628000.1|	100	250	0	CP006259.1_prot_B446_19485_3868	0.75	251	1e-106	CP010849.1_prot_TU94_16170_2910	0.82	251	1e-117	HE971709.1_prot_CCK29073.1_4694	0.93	90	4e-41	CP005080.1_prot_SFUL_3472_3415	0.77	251	1e-106	CP009438.1_prot_SGLAU_17590_3449	0.68	251	2e-96	AP009493.1_prot_BAG20597.1_3768
SCO3815	CP007574.1_prot_DC74_4142_4096	0.64	477	1e-163	CP006871.1_prot_SAZ_22075_4207	0.64	477	1e-162	CP012382.1_prot_SAM23877_3843_3843	0.73	483	0	BA000030.3_prot_BAC72090.1_4385	0.72	479	0	CP002047.1_prot_SBI_05445_5444	0.59	507	1e-159	CP003219.1_prot_SCATT_30370_3037	0.63	477	1e-159	gi|21222225|ref|NP_628004.1|	100	479	0	CP006259.1_prot_B446_19475_3866	0.69	486	0	CP010849.1_prot_TU94_16175_2911	0.7	486	0	HE971709.1_prot_CCK29074.1_4695	0.92	226	1e-123	CP005080.1_prot_SFUL_3473_3416	0.68	475	1e-173	CP009438.1_prot_SGLAU_17585_3448	0.71	481	0	AP009493.1_prot_BAG20596.1_3767
SCO3816	CP007574.1_prot_DC74_4143_4097	0.85	323	1e-165	CP006871.1_prot_SAZ_22080_4208	0.85	323	1e-165	CP012382.1_prot_SAM23877_3842_3842	0.96	326	1e-179	BA000030.3_prot_BAC72089.1_4384	0.91	324	1e-173	CP002047.1_prot_SBI_05444_5443	0.87	326	1e-165	CP003219.1_prot_SCATT_30380_3038	0.87	321	1e-166	gi|21222226|ref|NP_628005.1|	100	324	0	CP006259.1_prot_B446_19470_3865	0.91	328	1e-174	CP010849.1_prot_TU94_16180_2912	0.94	326	0	HE971709.1_prot_CCK29075.1_4696	0.93	752	0	CP005080.1_prot_SFUL_3474_3417	0.86	326	1e-167	CP009438.1_prot_SGLAU_17580_3447	0.93	326	1e-180	AP009493.1_prot_BAG20595.1_3766
SCO3817	CP007574.1_prot_DC74_4144_4098	0.82	354	1e-177	CP006871.1_prot_SAZ_22085_4209	0.82	354	1e-177	CP012382.1_prot_SAM23877_3841_3841	0.86	417	0	BA000030.3_prot_BAC72088.1_4383	0.86	358	0	CP002047.1_prot_SBI_05443_5442	0.8	358	1e-172	CP003219.1_prot_SCATT_30390_3039	0.81	354	1e-168	gi|21222227|ref|NP_628006.1|	100	358	0	CP006259.1_prot_B446_19465_3864	0.9	366	0	CP010849.1_prot_TU94_16185_2913	0.93	365	0	HE971709.1_prot_CCK29079.1_4700	0.92	508	0	CP005080.1_prot_SFUL_3475_3418	0.82	362	1e-180	CP009438.1_prot_SGLAU_17575_3446	0.88	363	0	AP009493.1_prot_BAG20594.1_3765
SCO3826	CP007574.1_prot_DC74_4153_4107	0.64	365	1e-125	CP006871.1_prot_SAZ_22130_4218	0.64	365	1e-125	CP012382.1_prot_SAM23877_3831_3831	0.85	365	1e-177	BA000030.3_prot_BAC72079.1_4374	0.75	344	1e-145	CP002047.1_prot_SBI_08959_8956	0.28	113	0.004	CP003219.1_prot_SCATT_46420_4642	0.25	189	0.001	gi|21222236|ref|NP_628015.1|	100	344	0	CP006259.1_prot_B446_19430_3857	0.74	337	1e-141	CP010849.1_prot_TU94_16230_2921	0.77	365	1e-161	HE971709.1_prot_CCK29080.1_4701	0.82	352	1e-164	CP005080.1_prot_SFUL_3487_3430	0.7	350	1e-135	CP009438.1_prot_SGLAU_17525_3436	0.55	330	2e-93	AP009493.1_prot_BAG20582.1_3753
SCO3827	CP007574.1_prot_DC74_4154_4108	0.61	364	1e-107	CP006871.1_prot_SAZ_22135_4219	0.61	364	1e-107	CP012382.1_prot_SAM23877_3830_3830	0.8	352	1e-154	BA000030.3_prot_BAC72078.1_4373	0.74	352	1e-143	CP002047.1_prot_SBI_05434_5433	0.64	351	1e-113	CP003219.1_prot_SCATT_30470_3047	0.58	350	2e-92	gi|21222237|ref|NP_628016.1|	100	352	0	CP006259.1_prot_B446_19425_3856	0.77	352	1e-148	CP010849.1_prot_TU94_16235_2922	0.74	355	1e-139	HE971709.1_prot_CCK29082.1_4703	0.87	361	0	CP005080.1_prot_SFUL_3488_3431	0.63	366	1e-110	CP009438.1_prot_SGLAU_17520_3435	0.75	352	1e-140	AP009493.1_prot_BAG20581.1_3752
SCO3828	CP007574.1_prot_DC74_4155_4109	0.5	245	3e-47	CP006871.1_prot_SAZ_22140_4220	0.5	245	3e-47	CP012382.1_prot_SAM23877_3829_3829	0.56	290	3e-69	BA000030.3_prot_BAC72077.1_4372	0.54	232	3e-54	CP002047.1_prot_SBI_05433_5432	0.5	243	1e-50	CP003219.1_prot_SCATT_30480_3048	0.84	70	2e-28	gi|21222238|ref|NP_628017.1|	100	232	0	CP006259.1_prot_B446_19420_3855	0.51	232	2e-49	CP010849.1_prot_TU94_16240_2923	0.58	243	2e-63	HE971709.1_prot_CCK29108.1_4729	0.7	374	1e-141	CP005080.1_prot_SFUL_3489_3432	0.86	72	3e-31	CP009438.1_prot_SGLAU_17515_3434	0.56	233	9e-56	AP009493.1_prot_BAG20580.1_3751
SCO3829	CP007574.1_prot_DC74_4156_4110	0.56	500	1e-139	CP006871.1_prot_SAZ_22145_4221	0.56	506	1e-138	CP012382.1_prot_SAM23877_3828_3828	0.67	505	1e-175	BA000030.3_prot_BAC72076.1_4371	0.73	360	1e-139	CP002047.1_prot_SBI_05432_5431	0.72	310	1e-111	CP003219.1_prot_SCATT_30490_3049	0.6	486	1e-136	gi|21222239|ref|NP_628018.1|	100	360	0	CP006259.1_prot_B446_19415_3854	0.65	484	1e-151	CP010849.1_prot_TU94_16245_2924	0.71	388	1e-143	HE971709.1_prot_CCK29119.1_4740	0.73	442	0	CP005080.1_prot_SFUL_3490_3433	0.76	312	1e-131	CP009438.1_prot_SGLAU_17510_3433	0.66	498	1e-164	AP009493.1_prot_BAG20579.1_3750
SCO3830	CP007574.1_prot_DC74_4157_4111	0.82	336	1e-163	CP006871.1_prot_SAZ_22150_4222	0.82	336	1e-163	CP012382.1_prot_SAM23877_3827_3827	0.94	334	0	BA000030.3_prot_BAC72075.1_4370	0.91	334	1e-174	CP002047.1_prot_SBI_05431_5430	0.85	336	1e-168	CP003219.1_prot_SCATT_30500_3050	0.83	327	1e-161	gi|21222240|ref|NP_628019.1|	100	334	0	CP006259.1_prot_B446_19410_3853	0.9	333	1e-178	CP010849.1_prot_TU94_16250_2925	0.92	334	1e-180	HE971709.1_prot_CCK29144.1_4765	0.84	332	1e-159	CP005080.1_prot_SFUL_3491_3434	0.87	332	1e-169	CP009438.1_prot_SGLAU_17505_3432	0.91	334	1e-178	AP009493.1_prot_BAG20578.1_3749
SCO3831	CP007574.1_prot_DC74_4158_4112	0.72	366	1e-150	CP006871.1_prot_SAZ_22155_4223	0.72	366	1e-151	CP012382.1_prot_SAM23877_3826_3826	0.87	363	0	BA000030.3_prot_BAC72074.1_4369	0.83	361	1e-172	CP002047.1_prot_SBI_05430_5429	0.76	363	1e-157	CP003219.1_prot_SCATT_30510_3051	0.74	362	1e-144	gi|32141217|ref|NP_733618.1|	100	361	0	CP006259.1_prot_B446_19405_3852	0.82	362	1e-171	CP010849.1_prot_TU94_16255_2926	0.83	362	1e-173	HE971709.1_prot_CCK29145.1_4766	0.91	258	1e-139	CP005080.1_prot_SFUL_3492_3435	0.76	363	1e-149	CP009438.1_prot_SGLAU_17500_3431	0.84	362	1e-175	AP009493.1_prot_BAG20577.1_3748
SCO3834	CP007574.1_prot_DC74_4161_4115	0.65	509	1e-168	CP006871.1_prot_SAZ_22170_4226	0.65	509	1e-171	CP012382.1_prot_SAM23877_3823_3823	0.8	510	0	BA000030.3_prot_BAC72071.1_4366	0.78	504	0	CP002047.1_prot_SBI_05427_5426	0.63	510	1e-165	CP003219.1_prot_SCATT_30530_3054	0.63	493	1e-157	gi|21222243|ref|NP_628022.1|	100	504	0	CP006259.1_prot_B446_19390_3849	0.77	501	0	CP010849.1_prot_TU94_16270_2929	0.79	505	0	HE971709.1_prot_CCK29146.1_4767	0.69	356	1e-131	CP005080.1_prot_SFUL_6082_5979	0.34	468	3e-59	CP009438.1_prot_SGLAU_17480_3427	0.8	505	0	AP009493.1_prot_BAG18213.1_1384
SCO3847	CP007574.1_prot_DC74_4185_4139	0.65	489	0	CP006871.1_prot_SAZ_22290_4249	0.65	489	0	CP012382.1_prot_SAM23877_3809_3809	0.92	490	0	BA000030.3_prot_BAC72051.1_4346	0.77	495	0	CP002047.1_prot_SBI_05407_5406	0.66	491	0	CP003219.1_prot_SCATT_30790_3079	0.63	488	0	gi|21222256|ref|NP_628035.1|	100	495	0	CP006259.1_prot_B446_19320_3835	0.78	492	0	CP010849.1_prot_TU94_16365_2947	0.86	490	0	HE971709.1_prot_CCK29147.1_4768	0.75	336	1e-134	CP005080.1_prot_SFUL_3516_3458	0.67	491	0	CP009438.1_prot_SGLAU_17155_3363	0.79	491	0	AP009493.1_prot_BAG20555.1_3726
SCO3851	CP007574.1_prot_DC74_4189_4143	0.85	218	1e-103	CP006871.1_prot_SAZ_22320_4255	0.85	218	1e-103	CP012382.1_prot_SAM23877_3805_3805	0.97	212	1e-118	BA000030.3_prot_BAC72047.1_4342	0.93	212	1e-114	CP002047.1_prot_SBI_05403_5402	0.86	208	1e-101	CP003219.1_prot_SCATT_30840_3084	0.81	212	2e-96	gi|21222260|ref|NP_628039.1|	100	212	0	CP006259.1_prot_B446_19300_3831	0.95	212	1e-115	CP010849.1_prot_TU94_16385_2951	0.95	212	1e-117	HE971709.1_prot_CCK29148.1_4769	0.66	370	1e-139	CP005080.1_prot_SFUL_3520_3462	0.89	212	1e-109	CP009438.1_prot_SGLAU_17135_3359	0.93	212	1e-113	AP009493.1_prot_BAG20551.1_3722
SCO3877	CP007574.1_prot_DC74_4207_4161	0.82	291	1e-137	CP006871.1_prot_SAZ_22420_4271	0.82	291	1e-137	CP012382.1_prot_SAM23877_3781_3781	0.89	291	1e-147	BA000030.3_prot_BAC72030.1_4325	0.84	291	1e-143	CP002047.1_prot_SBI_05385_5384	0.79	291	1e-134	CP003219.1_prot_SCATT_31080_3108	0.79	289	1e-131	gi|21222285|ref|NP_628064.1|	100	291	0	CP006259.1_prot_B446_19175_3806	0.86	291	1e-144	CP010849.1_prot_TU94_16490_2969	0.86	291	1e-145	HE971709.1_prot_CCK29151.1_4772	0.9	764	0	CP005080.1_prot_SFUL_3558_3498	0.82	291	1e-136	CP009438.1_prot_SGLAU_17040_3342	0.85	291	1e-143	AP009493.1_prot_BAG20531.1_3702
SCO3889	CP007574.1_prot_DC74_4219_4173	0.78	109	3e-45	CP006871.1_prot_SAZ_22490_4285	0.78	109	3e-45	CP012382.1_prot_SAM23877_3768_3768	0.97	110	5e-59	BA000030.3_prot_BAC72018.1_4313	0.96	110	6e-59	CP002047.1_prot_SBI_05373_5372	0.86	108	2e-49	CP003219.1_prot_SCATT_28300_2830	0.8	105	2e-47	gi|21222296|ref|NP_628075.1|	100	110	0	CP006259.1_prot_B446_19115_3794	0.97	109	3e-58	CP010849.1_prot_TU94_16540_2978	0.92	110	9e-57	HE971709.1_prot_CCK29161.1_4782	0.75	309	1e-120	CP005080.1_prot_SFUL_3569_3509	0.88	108	2e-53	CP009438.1_prot_SGLAU_16990_3332	0.94	110	1e-57	AP009493.1_prot_BAG20519.1_3690
SCO3890	CP007574.1_prot_DC74_4220_4174	0.9	322	1e-171	CP006871.1_prot_SAZ_22495_4286	0.9	322	1e-171	CP012382.1_prot_SAM23877_3767_3767	0.97	322	0	BA000030.3_prot_BAC72017.1_4312	0.94	307	1e-173	CP002047.1_prot_SBI_05372_5371	0.88	311	1e-165	CP003219.1_prot_SCATT_31230_3123	0.88	323	1e-169	gi|21222297|ref|NP_628076.1|	100	307	0	CP006259.1_prot_B446_19110_3793	0.95	321	0	CP010849.1_prot_TU94_16545_2979	0.94	322	0	HE971709.1_prot_CCK29162.1_4783	0.75	550	0	CP005080.1_prot_SFUL_3570_3510	0.92	320	1e-176	CP009438.1_prot_SGLAU_16985_3331	0.95	323	0	AP009493.1_prot_BAG20518.1_3689
SCO3894	CP007574.1_prot_DC74_4224_4178	0.67	548	0	CP006871.1_prot_SAZ_22515_4289	0.67	548	0	CP012382.1_prot_SAM23877_3763_3763	0.81	584	0	BA000030.3_prot_BAC72013.1_4308	0.79	545	0	CP002047.1_prot_SBI_05368_5367	0.63	548	0	CP003219.1_prot_SCATT_31270_3127	0.59	548	1e-180	gi|21222301|ref|NP_628080.1|	100	545	0	CP006259.1_prot_B446_19090_3789	0.75	545	0	CP010849.1_prot_TU94_16565_2983	0.75	545	0	HE971709.1_prot_CCK29210.1_4831	0.78	457	0	CP005080.1_prot_SFUL_3574_3514	0.66	543	0	CP009438.1_prot_SGLAU_16960_3326	0.75	545	0	AP009493.1_prot_BAG20514.1_3685
SCO3899	CP007574.1_prot_DC74_4229_4183	0.94	360	0	CP006871.1_prot_SAZ_22540_4294	0.94	360	0	CP012382.1_prot_SAM23877_3757_3757	0.96	360	0	BA000030.3_prot_BAC72008.1_4303	0.94	360	0	CP002047.1_prot_SBI_05364_5363	0.92	360	0	CP003219.1_prot_SCATT_31310_3131	0.94	360	0	gi|21222306|ref|NP_628085.1|	100	360	0	CP006259.1_prot_B446_19070_3785	0.94	360	0	CP010849.1_prot_TU94_16590_2986	0.94	360	0	HE971709.1_prot_CCK29216.1_4837	0.87	253	1e-128	CP005080.1_prot_SFUL_3578_3518	0.94	359	0	CP009438.1_prot_SGLAU_16935_3321	0.94	360	0	AP009493.1_prot_BAG20510.1_3681
SCO3920	CP007574.1_prot_DC74_4260_4214	0.74	355	1e-148	CP006871.1_prot_SAZ_22690_4324	0.74	355	1e-148	CP012382.1_prot_SAM23877_3735_3735	0.87	374	0	BA000030.3_prot_BAC71985.1_4280	0.84	353	1e-173	CP002047.1_prot_SBI_05334_5333	0.7	375	1e-144	CP003219.1_prot_SCATT_31680_3168	0.66	363	1e-125	gi|21222326|ref|NP_628105.1|	100	353	0	CP006259.1_prot_B446_18955_3762	0.84	359	1e-173	CP010849.1_prot_TU94_16700_3008	0.82	384	1e-179	HE971709.1_prot_CCK29224.1_4845	0.74	239	4e-91	CP005080.1_prot_SFUL_3600_3540	0.75	356	1e-151	CP009438.1_prot_SGLAU_16825_3299	0.87	353	1e-178	AP009493.1_prot_BAG20489.1_3660
SCO3928	CP007574.1_prot_DC74_4268_4222	0.83	612	0	CP006871.1_prot_SAZ_22730_4332	0.83	612	0	CP012382.1_prot_SAM23877_3726_3726	0.88	612	0	BA000030.3_prot_BAC71977.1_4272	0.88	612	0	CP002047.1_prot_SBI_05327_5326	0.84	612	0	CP003219.1_prot_SCATT_31740_3175	0.82	612	0	gi|21222334|ref|NP_628113.1|	100	612	0	CP006259.1_prot_B446_18910_3753	0.87	612	0	CP010849.1_prot_TU94_16740_3016	0.87	612	0	HE971709.1_prot_CCK29225.1_4846	0.79	162	2e-68	CP005080.1_prot_SFUL_3607_3547	0.86	612	0	CP009438.1_prot_SGLAU_16785_3291	0.88	612	0	AP009493.1_prot_BAG20482.1_3653
SCO3944	CP007574.1_prot_DC74_4272_4226	0.81	359	1e-174	CP006871.1_prot_SAZ_22750_4336	0.81	359	1e-174	CP012382.1_prot_SAM23877_3721_3721	0.94	359	0	BA000030.3_prot_BAC71973.1_4268	0.89	359	0	CP002047.1_prot_SBI_05317_5316	0.83	359	1e-176	CP003219.1_prot_SCATT_31830_3183	0.77	358	1e-164	gi|21222349|ref|NP_628128.1|	100	359	0	CP006259.1_prot_B446_18890_3749	0.91	359	0	CP010849.1_prot_TU94_16760_3020	0.92	358	0	HE971709.1_prot_CCK29226.1_4847	0.83	466	0	CP005080.1_prot_SFUL_3613_3553	0.85	358	0	CP009438.1_prot_SGLAU_16765_3287	0.89	359	0	AP009493.1_prot_BAG20476.1_3647
SCO3945	CP007574.1_prot_DC74_4274_4228	0.75	502	0	CP006871.1_prot_SAZ_22760_4338	0.75	502	0	CP012382.1_prot_SAM23877_3719_3719	0.91	501	0	BA000030.3_prot_BAC71972.1_4267	0.79	502	0	CP002047.1_prot_SBI_05316_5315	0.67	503	0	CP003219.1_prot_SCATT_31840_3184	0.62	526	0	gi|21222350|ref|NP_628129.1|	100	502	0	CP006259.1_prot_B446_18880_3747	0.78	502	0	CP010849.1_prot_TU94_16770_3022	0.9	501	0	HE971709.1_prot_CCK29231.1_4852	0.91	378	0	CP005080.1_prot_SFUL_3614_3554	0.76	503	0	CP009438.1_prot_SGLAU_16750_3284	0.88	501	0	AP009493.1_prot_BAG20475.1_3646
SCO3946	CP007574.1_prot_DC74_4275_4229	0.65	332	1e-123	CP006871.1_prot_SAZ_22765_4339	0.66	332	1e-123	CP012382.1_prot_SAM23877_3718_3718	0.75	334	1e-139	BA000030.3_prot_BAC71971.1_4266	0.7	334	1e-130	CP002047.1_prot_SBI_05315_5314	0.59	333	1e-105	CP003219.1_prot_SCATT_31850_3185	0.58	329	3e-99	gi|21222351|ref|NP_628130.1|	100	334	0	CP006259.1_prot_B446_18875_3746	0.72	329	1e-132	CP010849.1_prot_TU94_16775_3023	0.75	334	1e-131	HE971709.1_prot_CCK27834.1_3455	0.34	335	1e-52	CP005080.1_prot_SFUL_3615_3555	0.66	332	1e-119	CP009438.1_prot_SGLAU_16745_3283	0.71	334	1e-134	AP009493.1_prot_BAG20474.1_3645
SCO3947	CP007574.1_prot_DC74_4276_4230	0.54	816	0	CP006871.1_prot_SAZ_22770_4340	0.54	815	0	CP012382.1_prot_SAM23877_3717_3717	0.67	801	0	BA000030.3_prot_BAC71970.1_4265	0.62	812	0	CP002047.1_prot_SBI_05314_5313	0.54	827	0	CP003219.1_prot_SCATT_31860_3186	0.51	834	0	gi|21222352|ref|NP_628131.1|	100	812	0	CP006259.1_prot_B446_18870_3745	0.62	826	0	CP010849.1_prot_TU94_16780_3024	0.65	813	0	HE971709.1_prot_CCK29257.1_4878	0.72	379	1e-159	CP005080.1_prot_SFUL_3616_3556	0.57	824	0	CP009438.1_prot_SGLAU_16740_3282	0.63	815	0	AP009493.1_prot_BAG20473.1_3644
SCO3961	CP007574.1_prot_DC74_4306_4260	0.77	429	0	CP006871.1_prot_SAZ_22920_4369	0.77	429	0	CP012382.1_prot_SAM23877_3704_3704	0.9	425	0	BA000030.3_prot_BAC71956.1_4251	0.78	425	0	CP002047.1_prot_SBI_05289_5288	0.77	425	0	CP003219.1_prot_SCATT_30120_3012	0.74	412	0	gi|21222366|ref|NP_628145.1|	100	425	0	CP006259.1_prot_B446_18805_3732	0.87	425	0	CP010849.1_prot_TU94_16835_3035	0.86	425	0	HE971709.1_prot_CCK29258.1_4879	0.72	291	1e-102	CP005080.1_prot_SFUL_3630_3570	0.76	425	0	CP009438.1_prot_SGLAU_16585_3254	0.86	412	0	AP009493.1_prot_BAG20459.1_3630
SCO3962	CP007574.1_prot_DC74_4307_4261	0.71	305	1e-115	CP006871.1_prot_SAZ_22925_4370	0.71	305	1e-115	CP012382.1_prot_SAM23877_3702_3702	0.95	310	1e-166	BA000030.3_prot_BAC71955.1_4250	0.85	310	1e-149	CP002047.1_prot_SBI_05288_5287	0.7	305	1e-118	CP003219.1_prot_SCATT_30110_3011	0.71	307	1e-112	gi|21222367|ref|NP_628146.1|	100	310	0	CP006259.1_prot_B446_18800_3731	0.85	294	1e-141	CP010849.1_prot_TU94_16840_3036	0.89	310	1e-155	HE971709.1_prot_CCK29261.1_4882	0.68	270	1e-93	CP005080.1_prot_SFUL_3631_3571	0.78	306	1e-133	CP009438.1_prot_SGLAU_16590_3255	0.88	310	1e-155	AP009493.1_prot_BAG20458.1_3629
SCO3976	CP007574.1_prot_DC74_4334_4288	0.66	282	3e-96	CP006871.1_prot_SAZ_23055_4396	0.66	282	3e-96	CP012382.1_prot_SAM23877_3687_3687	0.89	274	1e-140	BA000030.3_prot_BAC71936.1_4231	0.82	275	1e-127	CP002047.1_prot_SBI_05274_5273	0.68	272	3e-99	CP003219.1_prot_SCATT_29950_2995	0.68	272	2e-96	gi|21222380|ref|NP_628159.1|	100	275	0	CP006259.1_prot_B446_18720_3715	0.82	275	1e-128	CP010849.1_prot_TU94_16910_3050	0.84	275	1e-131	HE971709.1_prot_CCK29262.1_4883	0.78	467	0	CP005080.1_prot_SFUL_3645_3585	0.71	282	1e-108	CP009438.1_prot_SGLAU_16660_3269	0.81	275	1e-124	AP009493.1_prot_BAG20444.1_3615
SCO4006	CP007574.1_prot_DC74_4354_4308	0.7	552	0	CP006871.1_prot_SAZ_23165_4417	0.7	552	0	CP012382.1_prot_SAM23877_3675_3675	0.9	558	0	BA000030.3_prot_BAC71918.1_4213	0.85	558	0	CP002047.1_prot_SBI_05262_5261	0.65	552	0	CP003219.1_prot_SCATT_29840_2984	0.72	550	0	gi|21222409|ref|NP_628188.1|	100	558	0	CP006259.1_prot_B446_18675_3706	0.84	551	0	CP010849.1_prot_TU94_16980_3058	0.87	558	0	HE971709.1_prot_CCK29264.1_4885	0.9	427	0	CP005080.1_prot_SFUL_3672_3606	0.77	552	0	CP009438.1_prot_SGLAU_16685_3273	0.86	551	0	AP009493.1_prot_BAG20431.1_3602
SCO4041	CP007574.1_prot_DC74_4404_4356	0.83	210	9e-98	CP006871.1_prot_SAZ_23435_4465	0.84	181	6e-84	CP012382.1_prot_SAM23877_3642_3642	0.91	211	1e-107	BA000030.3_prot_BAC71890.1_4185	0.89	211	1e-103	CP002047.1_prot_SBI_05218_5217	0.85	210	4e-99	CP003219.1_prot_SCATT_29550_2954	0.85	210	1e-97	gi|21222444|ref|NP_628223.1|	100	211	0	CP006259.1_prot_B446_18510_3675	0.84	211	1e-99	CP010849.1_prot_TU94_17190_3094	0.87	211	1e-103	HE971709.1_prot_CCK29272.1_4893	0.75	303	1e-120	CP005080.1_prot_SFUL_3797_3728	0.87	211	1e-102	CP009438.1_prot_SGLAU_16445_3227	0.89	211	1e-105	AP009493.1_prot_BAG20364.1_3535
SCO4055	CP007574.1_prot_DC74_361_361	0.32	380	2e-39	CP006871.1_prot_SAZ_02260_430	0.32	369	7e-39	CP012382.1_prot_SAM23877_6360_6360	0.39	412	2e-67	BA000030.3_prot_BAC68673.1_967	0.88	377	0	CP002047.1_prot_SBI_09102_9099	0.34	379	1e-44	CP003219.1_prot_SCATT_02780_278	0.51	388	1e-105	gi|21222458|ref|NP_628237.1|	100	377	0	CP006259.1_prot_B446_06865_1354	0.81	377	0	CP010849.1_prot_TU94_28780_5179	0.38	412	6e-65	HE971709.1_prot_CCK29288.1_4909	0.9	278	1e-145	CP005080.1_prot_SFUL_1399_1382	0.33	382	3e-43	CP009438.1_prot_SGLAU_14670_2885	0.55	383	1e-121	AP009493.1_prot_BAG23499.1_6670
SCO4057	CP007574.1_prot_DC74_2129_2111	0.35	188	1e-21	CP006871.1_prot_SAZ_11220_2141	0.35	188	1e-21	CP012382.1_prot_SAM23877_7023_7023	0.5	243	1e-46	BA000030.3_prot_BAC74911.1_7207	0.5	242	4e-46	CP002047.1_prot_SBI_09107_9104	0.44	297	6e-52	CP003219.1_prot_SCATT_01080_108	0.46	244	2e-47	gi|21222460|ref|NP_628239.1|	100	242	0	CP006259.1_prot_B446_19695_3908	0.52	299	1e-73	CP010849.1_prot_TU94_06975_1209	0.38	190	2e-23	HE971709.1_prot_CCK29289.1_4910	0.76	162	3e-56	CP005080.1_prot_SFUL_1176_1163	0.39	188	3e-26	CP009438.1_prot_SGLAU_06875_1359	0.37	188	1e-23	AP009493.1_prot_BAG23250.1_6421
SCO4068	CP007574.1_prot_DC74_4025_3981	0.86	415	0	CP006871.1_prot_SAZ_21295_4061	0.86	415	0	CP012382.1_prot_SAM23877_3611_3611	0.95	409	0	BA000030.3_prot_BAC71861.1_4156	0.87	414	0	CP002047.1_prot_SBI_05712_5711	0.85	417	0	CP003219.1_prot_SCATT_33300_3331	0.81	415	0	gi|21222470|ref|NP_628249.1|	100	414	0	CP006259.1_prot_B446_18425_3658	0.89	416	0	CP010849.1_prot_TU94_17270_3109	0.92	409	0	HE971709.1_prot_CCK29298.1_4919	0.73	460	0	CP005080.1_prot_SFUL_3833_3762	0.85	415	0	CP009438.1_prot_SGLAU_16355_3210	0.93	414	0	AP009493.1_prot_BAG20688.1_3859
SCO4071	CP007574.1_prot_DC74_4020_3976	0.8	299	1e-142	CP006871.1_prot_SAZ_21270_4057	0.8	299	1e-142	CP012382.1_prot_SAM23877_3608_3608	0.93	299	1e-163	BA000030.3_prot_BAC71858.1_4153	0.86	299	1e-148	CP002047.1_prot_SBI_05716_5715	0.8	306	1e-143	CP003219.1_prot_SCATT_33340_3334	0.79	299	1e-138	gi|21222473|ref|NP_628252.1|	100	299	0	CP006259.1_prot_B446_18410_3655	0.9	299	1e-156	CP010849.1_prot_TU94_17285_3112	0.88	299	1e-154	HE971709.1_prot_CCK29311.1_4932	0.87	363	0	CP005080.1_prot_SFUL_3836_3765	0.8	304	1e-145	CP009438.1_prot_SGLAU_16340_3207	0.87	299	1e-154	AP009493.1_prot_BAG20691.1_3862
SCO4077	CP007574.1_prot_DC74_4018_3974	0.91	80	2e-38	CP006871.1_prot_SAZ_21245_4055	0.91	80	2e-38	CP012382.1_prot_SAM23877_3601_3601	0.97	90	2e-45	BA000030.3_prot_BAC71852.1_4147	0.91	87	1e-40	CP002047.1_prot_SBI_05724_5723	0.9	80	1e-37	CP003219.1_prot_SCATT_33390_3339	0.91	81	2e-37	gi|21222479|ref|NP_628258.1|	100	87	0	CP006259.1_prot_B446_18380_3649	0.97	76	5e-38	CP010849.1_prot_TU94_17330_3118	0.92	90	3e-42	HE971709.1_prot_CCK29314.1_4935	0.56	269	2e-66	CP005080.1_prot_SFUL_3845_3771	0.91	82	4e-39	CP009438.1_prot_SGLAU_16300_3201	0.91	90	2e-40	AP009493.1_prot_BAG20698.1_3869
SCO4078	CP007574.1_prot_DC74_4017_3973	0.81	234	1e-110	CP006871.1_prot_SAZ_21240_4054	0.81	234	1e-110	CP012382.1_prot_SAM23877_1920_1920	0.36	71	0.002	BA000030.3_prot_BAC71851.1_4146	0.88	234	1e-119	CP002047.1_prot_SBI_05725_5724	0.78	237	1e-107	CP003219.1_prot_SCATT_33400_3340	0.77	231	1e-106	gi|21222480|ref|NP_628259.1|	100	234	0	CP006259.1_prot_B446_18375_3648	0.91	226	1e-122	CP010849.1_prot_TU94_17335_3119	0.9	234	1e-121	HE971709.1_prot_CCK29326.1_4947	0.87	532	0	CP005080.1_prot_SFUL_3846_3772	0.84	226	1e-114	CP009438.1_prot_SGLAU_16295_3200	0.92	226	1e-124	AP009493.1_prot_BAG20699.1_3870
SCO4079	CP007574.1_prot_DC74_4016_3972	0.83	747	0	CP006871.1_prot_SAZ_21235_4053	0.83	747	0	CP012382.1_prot_SAM23877_3592_3592	0.27	90	0.89	BA000030.3_prot_BAC71850.1_4145	0.92	752	0	CP002047.1_prot_SBI_05726_5725	0.83	747	0	CP003219.1_prot_SCATT_33410_3341	0.82	747	0	gi|21222481|ref|NP_628260.1|	100	752	0	CP006259.1_prot_B446_18370_3647	0.93	752	0	CP010849.1_prot_TU94_17340_3120	0.92	752	0	HE971709.1_prot_CCK29327.1_4948	0.72	613	0	CP005080.1_prot_SFUL_3847_3773	0.82	747	0	CP009438.1_prot_SGLAU_16290_3199	0.91	752	0	AP009493.1_prot_BAG20700.1_3871
SCO4086	CP007574.1_prot_DC74_4011_3967	0.89	506	0	CP006871.1_prot_SAZ_21205_4047	0.9	491	0	CP012382.1_prot_SAM23877_3593_3593	0.95	508	0	BA000030.3_prot_BAC71847.1_4142	0.91	522	0	CP002047.1_prot_SBI_05729_5728	0.9	491	0	CP003219.1_prot_SCATT_33430_3343	0.92	492	0	gi|21222488|ref|NP_628267.1|	100	522	0	CP006259.1_prot_B446_18350_3643	0.92	509	0	CP010849.1_prot_TU94_17355_3123	0.94	508	0	HE971709.1_prot_CCK29330.1_4951	0.72	241	3e-86	CP005080.1_prot_SFUL_3852_3778	0.92	508	0	CP009438.1_prot_SGLAU_16275_3196	0.93	508	0	AP009493.1_prot_BAG20706.1_3877
SCO4087	CP007574.1_prot_DC74_4010_3966	0.76	353	1e-151	CP006871.1_prot_SAZ_21200_4046	0.76	353	1e-151	CP012382.1_prot_SAM23877_3592_3592	0.85	354	1e-170	BA000030.3_prot_BAC71846.1_4141	0.8	350	1e-160	CP002047.1_prot_SBI_05730_5729	0.72	355	1e-144	CP003219.1_prot_SCATT_33440_3344	0.71	351	1e-139	gi|21222489|ref|NP_628268.1|	100	350	0	CP006259.1_prot_B446_18345_3642	0.81	354	1e-162	CP010849.1_prot_TU94_17360_3124	0.81	341	1e-158	HE971709.1_prot_CCK29332.1_4953	0.75	209	1e-90	CP005080.1_prot_SFUL_3853_3779	0.77	356	1e-156	CP009438.1_prot_SGLAU_16270_3195	0.81	355	1e-163	AP009493.1_prot_BAG20707.1_3878
SCO4089	CP007574.1_prot_DC74_4008_3964	0.83	365	1e-163	CP006871.1_prot_SAZ_21190_4044	0.83	365	1e-163	CP012382.1_prot_SAM23877_3591_3591	0.93	363	0	BA000030.3_prot_BAC71844.1_4139	0.86	362	1e-180	CP002047.1_prot_SBI_05732_5731	0.81	354	1e-165	CP003219.1_prot_SCATT_33470_3346	0.77	362	1e-154	gi|21222491|ref|NP_628270.1|	100	362	0	CP006259.1_prot_B446_18335_3640	0.87	362	1e-178	CP010849.1_prot_TU94_17370_3126	0.9	364	0	HE971709.1_prot_CCK29376.1_4997	0.64	219	1e-71	CP005080.1_prot_SFUL_3855_3781	0.85	363	1e-175	CP009438.1_prot_SGLAU_16260_3193	0.86	361	1e-180	AP009493.1_prot_BAG20709.1_3880
SCO4106	CP007574.1_prot_DC74_8042_7918	0.5	219	1e-49	CP006871.1_prot_SAZ_10060_1922	0.3	192	7e-07	CP012382.1_prot_SAM23877_3579_3579	0.72	376	1e-143	BA000030.3_prot_BAC71831.1_4126	0.65	376	1e-130	CP002047.1_prot_SBI_02330_2330	0.29	226	1e-08	CP003219.1_prot_SCATT_53690_5369	0.29	233	9e-09	gi|21222507|ref|NP_628286.1|	100	376	0	CP006259.1_prot_B446_18265_3626	0.68	375	1e-136	CP010849.1_prot_TU94_17530_3153	0.7	376	1e-136	HE971709.1_prot_CCK29417.1_5038	0.74	446	0	CP005080.1_prot_SFUL_965_959	0.31	216	6e-06	CP009438.1_prot_SGLAU_16180_3182	0.67	376	1e-126	AP009493.1_prot_BAG22918.1_6089
SCO4119	CP007574.1_prot_DC74_3983_3943	0.67	433	1e-164	CP006871.1_prot_SAZ_21055_4022	0.67	433	1e-164	CP012382.1_prot_SAM23877_3568_3568	0.81	442	0	BA000030.3_prot_BAC71821.1_4116	0.72	443	0	CP002047.1_prot_SBI_05780_5779	0.69	426	1e-171	CP003219.1_prot_SCATT_33930_3393	0.62	429	1e-148	gi|21222518|ref|NP_628297.1|	100	443	0	CP006259.1_prot_B446_18205_3614	0.73	442	0	CP010849.1_prot_TU94_17595_3164	0.74	442	0	HE971709.1_prot_CCK29422.1_5043	0.76	134	9e-59	CP005080.1_prot_SFUL_3887_3807	0.68	434	1e-169	CP009438.1_prot_SGLAU_16125_3172	0.74	442	0	AP009493.1_prot_BAG20735.1_3906
SCO4138	CP007574.1_prot_DC74_4663_4609	0.76	330	1e-146	CP006871.1_prot_SAZ_24945_4750	0.76	330	1e-146	CP012382.1_prot_SAM23877_3545_3545	0.88	332	1e-170	BA000030.3_prot_BAC71788.1_4083	0.84	332	1e-160	CP002047.1_prot_SBI_05099_5098	0.8	330	1e-153	CP003219.1_prot_SCATT_25670_2566	0.74	331	1e-139	gi|21222536|ref|NP_628315.1|	100	332	0	CP006259.1_prot_B446_18105_3594	0.8	332	1e-153	CP010849.1_prot_TU94_17700_3182	0.88	332	1e-166	HE971709.1_prot_CCK28294.1_3915	0.86	422	0	CP005080.1_prot_SFUL_3915_3831	0.83	324	1e-155	CP009438.1_prot_SGLAU_16010_3152	0.86	332	1e-163	AP009493.1_prot_BAG20758.1_3929
SCO4139	CP007574.1_prot_DC74_4664_4610	0.89	258	1e-137	CP006871.1_prot_SAZ_24950_4751	0.89	258	1e-137	CP012382.1_prot_SAM23877_3544_3544	0.94	258	1e-143	BA000030.3_prot_BAC71787.1_4082	0.89	258	1e-137	CP002047.1_prot_SBI_05098_5097	0.87	258	1e-134	CP003219.1_prot_SCATT_25650_2565	0.85	259	1e-130	gi|21222537|ref|NP_628316.1|	100	258	0	CP006259.1_prot_B446_18110_3595	0.88	258	1e-135	CP010849.1_prot_TU94_17705_3183	0.93	258	1e-142	HE971709.1_prot_CCK27353.1_2974	0.27	407	5e-33	CP005080.1_prot_SFUL_3916_3832	0.87	258	1e-134	CP009438.1_prot_SGLAU_16015_3153	0.87	258	1e-135	AP009493.1_prot_BAG20759.1_3930
SCO4140	CP007574.1_prot_DC74_4665_4611	0.67	340	1e-128	CP006871.1_prot_SAZ_24955_4752	0.67	340	1e-128	CP012382.1_prot_SAM23877_3543_3543	0.81	354	1e-162	BA000030.3_prot_BAC71786.1_4081	0.74	354	1e-142	CP002047.1_prot_SBI_05097_5096	0.64	342	1e-120	CP003219.1_prot_SCATT_25640_2564	0.64	344	1e-120	gi|21222538|ref|NP_628317.1|	100	354	0	CP006259.1_prot_B446_18115_3596	0.73	346	1e-135	CP010849.1_prot_TU94_17710_3184	0.79	355	1e-156	HE971709.1_prot_CCK31635.1_7256	0.35	245	8e-27	CP005080.1_prot_SFUL_3917_3833	0.63	361	1e-122	CP009438.1_prot_SGLAU_16020_3154	0.73	356	1e-143	AP009493.1_prot_BAG20760.1_3931
SCO4141	CP007574.1_prot_DC74_4666_4612	0.78	305	1e-137	CP006871.1_prot_SAZ_24960_4753	0.78	305	1e-137	CP012382.1_prot_SAM23877_3542_3542	0.8	337	1e-150	BA000030.3_prot_BAC71785.1_4080	0.77	336	1e-144	CP002047.1_prot_SBI_05096_5095	0.8	278	1e-124	CP003219.1_prot_SCATT_25630_2563	0.72	328	1e-127	gi|21222539|ref|NP_628318.1|	100	336	0	CP006259.1_prot_B446_18120_3597	0.76	336	1e-146	CP010849.1_prot_TU94_17715_3185	0.82	336	1e-152	HE971709.1_prot_CCK26100.1_1721	0.32	428	8e-40	CP005080.1_prot_SFUL_3918_3834	0.72	316	1e-122	CP009438.1_prot_SGLAU_16025_3155	0.78	336	1e-149	AP009493.1_prot_BAG20761.1_3932
SCO4142	CP007574.1_prot_DC74_4667_4613	0.68	329	1e-126	CP006871.1_prot_SAZ_24965_4754	0.68	329	1e-126	CP012382.1_prot_SAM23877_3541_3541	0.85	327	1e-162	BA000030.3_prot_BAC71784.1_4079	0.68	370	1e-144	CP002047.1_prot_SBI_05095_5094	0.67	328	1e-123	CP003219.1_prot_SCATT_25620_2562	0.65	328	1e-121	gi|21222540|ref|NP_628319.1|	100	370	0	CP006259.1_prot_B446_18125_3598	0.7	327	1e-131	CP010849.1_prot_TU94_17720_3186	0.78	370	1e-164	HE971709.1_prot_CCK28255.1_3876	0.91	282	1e-153	CP005080.1_prot_SFUL_3919_3835	0.64	328	1e-115	CP009438.1_prot_SGLAU_16030_3156	0.75	327	1e-141	AP009493.1_prot_BAG20762.1_3933
SCO4145	CP007574.1_prot_DC74_4726_4672	0.87	744	0	CP006871.1_prot_SAZ_25205_4800	0.87	744	0	CP012382.1_prot_SAM23877_3538_3538	0.96	746	0	BA000030.3_prot_BAC71781.1_4076	0.9	764	0	CP002047.1_prot_SBI_05017_5016	0.88	731	0	CP003219.1_prot_SCATT_25590_2559	0.88	710	0	gi|21222543|ref|NP_628322.1|	100	764	0	CP006259.1_prot_B446_18070_3587	0.92	719	0	CP010849.1_prot_TU94_17730_3188	0.93	746	0	HE971709.1_prot_CCK28208.1_3829	0.85	399	0	CP005080.1_prot_SFUL_3922_3838	0.85	747	0	CP009438.1_prot_SGLAU_15975_3145	0.92	763	0	AP009493.1_prot_BAG20765.1_3936
SCO4151	CP007574.1_prot_DC74_4724_4670	0.69	293	1e-109	CP006871.1_prot_SAZ_25195_4798	0.69	300	1e-110	CP012382.1_prot_SAM23877_3532_3532	0.8	309	1e-135	BA000030.3_prot_BAC71770.1_4065	0.76	309	1e-129	CP002047.1_prot_SBI_05018_5017	0.68	301	1e-109	CP003219.1_prot_SCATT_25490_2549	0.65	312	3e-99	gi|21222549|ref|NP_628328.1|	100	309	0	CP006259.1_prot_B446_18045_3582	0.73	309	1e-125	CP010849.1_prot_TU94_17760_3194	0.77	310	1e-124	HE971709.1_prot_CCK28206.1_3827	0.9	231	1e-123	CP005080.1_prot_SFUL_3927_3843	0.67	309	1e-110	CP009438.1_prot_SGLAU_15955_3141	0.74	309	1e-120	AP009493.1_prot_BAG20769.1_3940
SCO4152	CP007574.1_prot_DC74_4723_4669	0.64	557	0	CP006871.1_prot_SAZ_25190_4797	0.65	557	0	CP012382.1_prot_SAM23877_3531_3531	0.83	550	0	BA000030.3_prot_BAC71769.1_4064	0.74	555	0	CP002047.1_prot_SBI_05019_5018	0.69	555	0	CP003219.1_prot_SCATT_11390_1139	0.24	505	1e-15	gi|21222550|ref|NP_628329.1|	100	555	0	CP006259.1_prot_B446_18040_3581	0.76	550	0	CP010849.1_prot_TU94_17765_3195	0.77	550	0	HE971709.1_prot_CCK28195.1_3816	0.99	119	9e-64	CP005080.1_prot_SFUL_3928_3844	0.7	555	0	CP009438.1_prot_SGLAU_15950_3140	0.78	550	0	AP009493.1_prot_BAG20770.1_3941
SCO4204	CP007574.1_prot_DC74_4731_4677	0.73	468	0	CP006871.1_prot_SAZ_25230_4805	0.73	468	0	CP012382.1_prot_SAM23877_3492_3492	0.85	470	0	BA000030.3_prot_BAC71718.1_4013	0.77	476	0	CP002047.1_prot_SBI_05009_5008	0.67	468	1e-166	CP003219.1_prot_SCATT_24860_2486	0.7	441	1e-160	gi|21222600|ref|NP_628379.1|	100	476	0	CP006259.1_prot_B446_17845_3542	0.78	457	0	CP010849.1_prot_TU94_17975_3236	0.8	457	0	HE971709.1_prot_CCK28194.1_3815	0.91	184	3e-97	CP005080.1_prot_SFUL_4029_3945	0.74	465	0	CP009438.1_prot_SGLAU_15730_3096	0.77	457	0	AP009493.1_prot_BAG20822.1_3993
SCO4209	CP007574.1_prot_DC74_4733_4679	0.86	253	1e-129	CP006871.1_prot_SAZ_25245_4808	0.86	253	1e-129	CP012382.1_prot_SAM23877_3487_3487	0.96	253	1e-142	BA000030.3_prot_BAC71691.1_3986	0.88	253	1e-130	CP002047.1_prot_SBI_05003_5002	0.86	253	1e-130	CP003219.1_prot_SCATT_24830_2483	0.86	252	1e-128	gi|21222605|ref|NP_628384.1|	100	253	0	CP006259.1_prot_B446_17815_3536	0.86	253	1e-125	CP010849.1_prot_TU94_18000_3241	0.93	253	1e-136	HE971709.1_prot_CCK28193.1_3814	0.87	251	1e-126	CP005080.1_prot_SFUL_4039_3955	0.87	253	1e-130	CP009438.1_prot_SGLAU_15700_3090	0.94	253	1e-139	AP009493.1_prot_BAG20834.1_4005
SCO4233	CP007574.1_prot_DC74_4740_4686	0.62	242	4e-69	CP006871.1_prot_SAZ_25370_4832	0.62	242	4e-69	CP012382.1_prot_SAM23877_3467_3467	0.75	243	4e-93	BA000030.3_prot_BAC71681.1_3976	0.74	241	2e-90	CP002047.1_prot_SBI_04990_4989	0.63	245	2e-69	CP003219.1_prot_SCATT_24730_2473	0.59	232	9e-58	gi|21222628|ref|NP_628407.1|	100	241	0	CP006259.1_prot_B446_17700_3513	0.73	243	6e-90	CP010849.1_prot_TU94_18110_3258	0.72	239	4e-88	HE971709.1_prot_CCK28192.1_3813	0.87	440	0	CP005080.1_prot_SFUL_4047_3963	0.67	240	5e-80	CP009438.1_prot_SGLAU_15665_3083	0.71	239	2e-82	AP009493.1_prot_BAG20841.1_4012
SCO4234	CP007574.1_prot_DC74_4741_4687	0.66	172	7e-59	CP006871.1_prot_SAZ_25375_4833	0.67	172	5e-59	CP012382.1_prot_SAM23877_3466_3466	0.82	168	9e-74	BA000030.3_prot_BAC71680.1_3975	0.79	173	1e-69	CP002047.1_prot_SBI_04989_4988	0.73	155	3e-60	CP003219.1_prot_SCATT_24720_2472	0.7	154	2e-56	gi|21222629|ref|NP_628408.1|	100	173	0	CP006259.1_prot_B446_17695_3512	0.81	155	1e-66	CP010849.1_prot_TU94_18115_3259	0.82	168	6e-69	HE971709.1_prot_CCK28191.1_3812	0.78	290	1e-131	CP005080.1_prot_SFUL_4048_3964	0.73	169	8e-66	CP009438.1_prot_SGLAU_15660_3082	0.82	158	2e-69	AP009493.1_prot_BAG20842.1_4013
SCO4235	CP007574.1_prot_DC74_4743_4689	0.8	464	0	CP006871.1_prot_SAZ_25385_4835	0.8	464	0	CP012382.1_prot_SAM23877_3465_3465	0.88	480	0	BA000030.3_prot_BAC71679.1_3974	0.82	466	0	CP002047.1_prot_SBI_04988_4987	0.8	466	0	CP003219.1_prot_SCATT_24700_2470	0.78	466	0	gi|21222630|ref|NP_628409.1|	100	466	0	CP006259.1_prot_B446_17685_3510	0.8	466	0	CP010849.1_prot_TU94_18120_3260	0.81	466	0	HE971709.1_prot_CCK28190.1_3811	0.93	449	0	CP005080.1_prot_SFUL_4050_3966	0.82	466	0	CP009438.1_prot_SGLAU_15655_3081	0.82	471	0	AP009493.1_prot_BAG20848.1_4019
SCO4240	CP007574.1_prot_DC74_4748_4694	0.86	378	0	CP006871.1_prot_SAZ_25410_4840	0.86	378	0	CP012382.1_prot_SAM23877_3460_3460	0.95	378	0	BA000030.3_prot_BAC71674.1_3969	0.9	378	0	CP002047.1_prot_SBI_04983_4982	0.9	378	0	CP003219.1_prot_SCATT_24640_2464	0.83	378	0	gi|21222635|ref|NP_628414.1|	100	378	0	CP006259.1_prot_B446_17660_3505	0.94	378	0	CP010849.1_prot_TU94_18145_3265	0.84	378	0	HE971709.1_prot_CCK28189.1_3810	0.82	844	0	CP005080.1_prot_SFUL_4055_3971	0.87	378	0	CP009438.1_prot_SGLAU_15630_3076	0.85	378	0	AP009493.1_prot_BAG20853.1_4024
SCO4271	CP007574.1_prot_DC74_4413_4365	0.36	336	2e-54	CP006871.1_prot_SAZ_23475_4472	0.36	336	2e-54	CP012382.1_prot_SAM23877_4767_4767	0.37	334	6e-59	BA000030.3_prot_BAC71025.1_3320	0.34	334	5e-56	CP002047.1_prot_SBI_09345_9342	0.66	349	1e-126	CP003219.1_prot_SCATT_06690_669	0.36	85	5e-08	gi|21222664|ref|NP_628443.1|	100	334	0	CP006259.1_prot_B446_23180_4605	0.36	335	3e-51	CP010849.1_prot_TU94_20685_3727	0.36	334	1e-56	HE971709.1_prot_CCK28188.1_3809	0.77	467	0	CP005080.1_prot_SFUL_267_265	0.36	334	2e-55	CP009438.1_prot_SGLAU_21300_4181	0.35	334	6e-54	AP009493.1_prot_BAG23721.1_6892
SCO4284	CP007574.1_prot_DC74_4774_4720	0.61	395	1e-127	CP006871.1_prot_SAZ_25560_4867	0.62	395	1e-128	CP012382.1_prot_SAM23877_3422_3422	0.83	381	1e-179	BA000030.3_prot_BAC71653.1_3948	0.74	381	1e-160	CP002047.1_prot_SBI_04956_4955	0.61	395	1e-124	CP003219.1_prot_SCATT_24410_2441	0.65	375	1e-131	gi|21222677|ref|NP_628456.1|	100	381	0	CP006259.1_prot_B446_17530_3479	0.71	353	1e-142	CP010849.1_prot_TU94_18250_3284	0.77	381	1e-166	HE971709.1_prot_CCK28187.1_3808	0.93	190	1e-105	CP005080.1_prot_SFUL_4086_4001	0.71	377	1e-155	CP009438.1_prot_SGLAU_15460_3043	0.75	376	1e-155	AP009493.1_prot_BAG20884.1_4055
SCO4285	CP007574.1_prot_DC74_4775_4721	0.7	291	1e-104	CP006871.1_prot_SAZ_25565_4868	0.7	291	1e-104	CP012382.1_prot_SAM23877_3421_3421	0.82	291	1e-127	BA000030.3_prot_BAC71652.1_3947	0.73	292	1e-107	CP002047.1_prot_SBI_04955_4954	0.67	294	1e-101	CP003219.1_prot_SCATT_24400_2440	0.65	292	3e-91	gi|21222678|ref|NP_628457.1|	100	292	0	CP006259.1_prot_B446_17525_3478	0.73	292	1e-110	CP010849.1_prot_TU94_18255_3285	0.8	291	1e-122	HE971709.1_prot_CCK28186.1_3807	0.73	264	1e-108	CP005080.1_prot_SFUL_4087_4002	0.72	292	1e-107	CP009438.1_prot_SGLAU_15455_3042	0.74	292	1e-114	AP009493.1_prot_BAG20885.1_4056
SCO4288	CP007574.1_prot_DC74_4778_4724	0.63	260	6e-80	CP006871.1_prot_SAZ_25580_4871	0.63	260	2e-79	CP012382.1_prot_SAM23877_3418_3418	0.77	270	1e-111	BA000030.3_prot_BAC71649.1_3944	0.68	270	4e-96	CP002047.1_prot_SBI_04952_4951	0.6	270	8e-80	CP003219.1_prot_SCATT_24370_2437	0.59	276	2e-77	gi|21222681|ref|NP_628460.1|	100	270	0	CP006259.1_prot_B446_17510_3475	0.69	255	6e-92	CP010849.1_prot_TU94_18270_3288	0.72	273	1e-99	HE971709.1_prot_CCK28185.1_3806	0.82	99	2e-41	CP005080.1_prot_SFUL_4090_4005	0.65	251	1e-82	CP009438.1_prot_SGLAU_15440_3039	0.68	270	2e-90	AP009493.1_prot_BAG20060.1_3231
SCO4290	CP007574.1_prot_DC74_4781_4727	0.69	481	1e-168	CP006871.1_prot_SAZ_25595_4874	0.69	481	1e-168	CP012382.1_prot_SAM23877_3415_3415	0.87	461	0	BA000030.3_prot_BAC71648.1_3943	0.79	462	0	CP002047.1_prot_SBI_04951_4950	0.67	483	1e-165	CP003219.1_prot_SCATT_24360_2436	0.67	478	1e-166	gi|21222683|ref|NP_628462.1|	100	462	0	CP006259.1_prot_B446_17505_3474	0.75	474	0	CP010849.1_prot_TU94_18275_3289	0.82	458	0	HE971709.1_prot_CCK28184.1_3805	0.77	631	0	CP005080.1_prot_SFUL_4091_4006	0.76	456	0	CP009438.1_prot_SGLAU_15435_3038	0.81	462	0	AP009493.1_prot_BAG20059.1_3230
SCO4293	CP007574.1_prot_DC74_4783_4729	0.85	415	0	CP006871.1_prot_SAZ_25605_4876	0.85	415	0	CP012382.1_prot_SAM23877_3413_3413	0.91	431	0	BA000030.3_prot_BAC71646.1_3941	0.89	426	0	CP002047.1_prot_SBI_04949_4948	0.84	425	0	CP003219.1_prot_SCATT_24340_2434	0.8	420	0	gi|21222686|ref|NP_628465.1|	100	426	0	CP006259.1_prot_B446_17495_3472	0.92	392	0	CP010849.1_prot_TU94_18285_3291	0.9	428	0	HE971709.1_prot_CCK28183.1_3804	0.79	523	0	CP005080.1_prot_SFUL_4093_4008	0.83	425	0	CP009438.1_prot_SGLAU_15425_3036	0.92	416	0	AP009493.1_prot_BAG20057.1_3228
SCO4307	CP007574.1_prot_DC74_4791_4737	0.73	305	1e-116	CP006871.1_prot_SAZ_25650_4884	0.73	305	1e-117	CP012382.1_prot_SAM23877_3405_3405	0.83	301	1e-138	BA000030.3_prot_BAC71636.1_3931	0.78	303	1e-125	CP002047.1_prot_SBI_04945_4944	0.74	309	1e-117	CP003219.1_prot_SCATT_24280_2428	0.7	309	1e-113	gi|21222700|ref|NP_628479.1|	100	303	0	CP006259.1_prot_B446_17435_3460	0.76	295	1e-123	CP010849.1_prot_TU94_18340_3302	0.75	311	1e-125	HE971709.1_prot_CCK28182.1_3803	0.78	552	0	CP005080.1_prot_SFUL_4128_4043	0.74	306	1e-121	CP009438.1_prot_SGLAU_15385_3028	0.73	310	1e-121	AP009493.1_prot_BAG20029.1_3200
SCO4326	CP007574.1_prot_DC74_4818_4762	0.85	278	1e-130	CP006871.1_prot_SAZ_25770_4908	0.85	278	1e-130	CP012382.1_prot_SAM23877_3379_3379	0.94	282	1e-147	BA000030.3_prot_BAC71618.1_3913	0.9	284	1e-147	CP002047.1_prot_SBI_04916_4915	0.82	278	1e-130	CP003219.1_prot_SCATT_24080_2408	0.85	281	1e-133	gi|21222718|ref|NP_628497.1|	100	284	0	CP006259.1_prot_B446_17350_3443	0.92	282	1e-151	CP010849.1_prot_TU94_18470_3327	0.9	277	1e-146	HE971709.1_prot_CCK28178.1_3799	0.85	396	0	CP005080.1_prot_SFUL_4157_4072	0.85	279	1e-130	CP009438.1_prot_SGLAU_15285_3008	0.88	281	1e-144	AP009493.1_prot_BAG20004.1_3175
SCO4327	CP007574.1_prot_DC74_4819_4763	0.72	150	7e-37	CP006871.1_prot_SAZ_25775_4909	0.72	150	6e-37	CP012382.1_prot_SAM23877_3378_3378	0.72	207	3e-73	BA000030.3_prot_BAC71617.1_3912	0.64	208	8e-64	CP002047.1_prot_SBI_04915_4914	0.64	181	6e-47	CP003219.1_prot_SCATT_24070_2407	0.66	164	3e-49	gi|21222719|ref|NP_628498.1|	100	208	0	CP006259.1_prot_B446_17345_3442	0.78	168	6e-67	CP010849.1_prot_TU94_18475_3328	0.68	209	2e-65	HE971709.1_prot_CCK28173.1_3794	0.79	336	1e-144	CP005080.1_prot_SFUL_4158_4073	0.69	165	5e-50	CP009438.1_prot_SGLAU_15280_3007	0.79	169	7e-57	AP009493.1_prot_BAG20003.1_3174
SCO4334	CP007574.1_prot_DC74_4833_4777	0.55	460	1e-143	CP006871.1_prot_SAZ_25840_4921	0.55	460	1e-143	CP012382.1_prot_SAM23877_3371_3371	0.74	485	0	BA000030.3_prot_BAC71609.1_3904	0.69	485	0	CP002047.1_prot_SBI_04902_4901	0.57	459	1e-140	CP003219.1_prot_SCATT_23990_2399	0.65	465	1e-171	gi|21222726|ref|NP_628505.1|	100	485	0	CP006259.1_prot_B446_17280_3429	0.7	485	0	CP010849.1_prot_TU94_18520_3337	0.7	485	0	HE971709.1_prot_CCK28158.1_3779	0.88	345	0	CP005080.1_prot_SFUL_4168_4083	0.68	465	1e-175	CP009438.1_prot_SGLAU_15225_2996	0.7	485	0	AP009493.1_prot_BAG19994.1_3165
SCO4366	CP007574.1_prot_DC74_4843_4787	0.81	363	1e-173	CP006871.1_prot_SAZ_25895_4930	0.81	363	1e-173	CP012382.1_prot_SAM23877_3359_3359	0.86	363	0	BA000030.3_prot_BAC71595.1_3890	0.83	363	1e-174	CP002047.1_prot_SBI_04890_4889	0.8	363	1e-175	CP003219.1_prot_SCATT_23870_2387	0.78	363	1e-170	gi|21222757|ref|NP_628536.1|	100	363	0	CP006259.1_prot_B446_17235_3420	0.87	363	0	CP010849.1_prot_TU94_14635_2641	0.85	363	0	HE971709.1_prot_CCK28157.1_3778	0.85	644	0	CP005080.1_prot_SFUL_4230_4145	0.82	363	0	CP009438.1_prot_SGLAU_15160_2983	0.82	363	0	AP009493.1_prot_BAG19938.1_3109
SCO4374	CP007574.1_prot_DC74_4849_4793	0.41	266	3e-46	CP006871.1_prot_SAZ_25925_4936	0.41	266	3e-46	CP012382.1_prot_SAM23877_3350_3350	0.62	272	2e-80	BA000030.3_prot_BAC71583.1_3878	0.54	271	6e-67	CP002047.1_prot_SBI_09406_9403	0.33	207	9e-20	CP003219.1_prot_SCATT_54430_5444	0.27	233	3e-08	gi|21222764|ref|NP_628543.1|	100	271	0	CP006259.1_prot_B446_17225_3418	0.54	266	1e-61	CP010849.1_prot_TU94_14605_2635	0.53	285	3e-64	HE971709.1_prot_CCK28153.1_3774	0.81	120	1e-50	CP005080.1_prot_SFUL_4240_4155	0.51	266	4e-63	CP009438.1_prot_SGLAU_15150_2981	0.54	270	8e-64	AP009493.1_prot_BAG19929.1_3100
SCO4380	CP007574.1_prot_DC74_4852_4796	0.84	532	0	CP006871.1_prot_SAZ_25940_4939	0.84	532	0	CP012382.1_prot_SAM23877_3346_3346	0.88	532	0	BA000030.3_prot_BAC71579.1_3874	0.86	532	0	CP002047.1_prot_SBI_04874_4873	0.84	532	0	CP003219.1_prot_SCATT_49180_4917	0.81	502	0	gi|21222770|ref|NP_628549.1|	100	532	0	CP006259.1_prot_B446_17210_3415	0.87	532	0	CP010849.1_prot_TU94_12140_2175	0.5	535	1e-138	HE971709.1_prot_CCK28152.1_3773	0.97	174	5e-97	CP005080.1_prot_SFUL_4245_4160	0.82	532	0	CP009438.1_prot_SGLAU_15125_2976	0.86	532	0	AP009493.1_prot_BAG19923.1_3094
SCO4381	CP007574.1_prot_DC74_4853_4797	0.62	631	0	CP006871.1_prot_SAZ_25945_4940	0.62	631	0	CP012382.1_prot_SAM23877_3345_3345	0.77	614	0	BA000030.3_prot_BAC71578.1_3873	0.71	614	0	CP002047.1_prot_SBI_04873_4872	0.6	644	0	CP003219.1_prot_SCATT_49160_4916	0.56	657	0	gi|21222771|ref|NP_628550.1|	100	614	0	CP006259.1_prot_B446_17205_3414	0.72	612	0	CP010849.1_prot_TU94_12145_2176	0.41	647	5e-97	HE971709.1_prot_CCK28151.1_3772	0.89	296	1e-143	CP005080.1_prot_SFUL_4246_4161	0.62	646	0	CP009438.1_prot_SGLAU_15120_2975	0.73	612	0	AP009493.1_prot_BAG19922.1_3093
SCO4384	CP007574.1_prot_DC74_4856_4800	0.55	247	1e-64	CP006871.1_prot_SAZ_25960_4943	0.55	247	6e-65	CP012382.1_prot_SAM23877_3342_3342	0.74	239	7e-92	BA000030.3_prot_BAC71575.1_3870	0.63	238	6e-77	CP002047.1_prot_SBI_04870_4869	0.55	265	2e-64	CP003219.1_prot_SCATT_49140_4914	0.56	241	8e-63	gi|21222774|ref|NP_628553.1|	100	238	0	CP006259.1_prot_B446_17190_3411	0.65	243	6e-80	CP010849.1_prot_TU94_14545_2625	0.69	236	5e-83	HE971709.1_prot_CCK28150.1_3771	0.92	145	7e-80	CP005080.1_prot_SFUL_4249_4164	0.61	238	2e-72	CP009438.1_prot_SGLAU_15105_2972	0.7	241	2e-81	AP009493.1_prot_BAG19919.1_3090
SCO4387	CP007574.1_prot_DC74_4859_4803	0.68	216	1e-81	CP006871.1_prot_SAZ_25975_4946	0.68	216	1e-81	CP012382.1_prot_SAM23877_3340_3340	0.79	231	1e-102	BA000030.3_prot_BAC71570.1_3865	0.68	234	2e-84	CP002047.1_prot_SBI_04867_4866	0.73	215	4e-86	CP003219.1_prot_SCATT_23830_2383	0.6	232	8e-74	gi|21222777|ref|NP_628556.1|	100	234	0	CP006259.1_prot_B446_17170_3407	0.65	234	2e-83	CP010849.1_prot_TU94_14535_2623	0.78	231	1e-101	HE971709.1_prot_CCK28149.1_3770	0.5	181	5e-40	CP005080.1_prot_SFUL_4264_4179	0.66	209	7e-79	CP009438.1_prot_SGLAU_15095_2970	0.74	218	4e-91	AP009493.1_prot_BAG19904.1_3075
SCO4388	CP007574.1_prot_DC74_4858_4802	0.82	366	1e-174	CP006871.1_prot_SAZ_25970_4945	0.82	366	1e-174	CP012382.1_prot_SAM23877_3339_3339	0.88	364	0	BA000030.3_prot_BAC71571.1_3866	0.87	365	0	CP002047.1_prot_SBI_04868_4867	0.84	365	1e-178	CP003219.1_prot_SCATT_23850_2385	0.85	364	1e-180	gi|161353679|ref|NP_628557.2|	100	365	0	CP006259.1_prot_B446_17175_3408	0.86	365	1e-180	CP010849.1_prot_TU94_14530_2622	0.87	364	0	HE971709.1_prot_CCK28148.1_3769	0.66	108	8e-35	CP005080.1_prot_SFUL_4263_4178	0.86	366	0	CP009438.1_prot_SGLAU_15090_2969	0.88	365	0	AP009493.1_prot_BAG19905.1_3076
SCO4403	CP007574.1_prot_DC74_4874_4818	0.87	279	1e-147	CP006871.1_prot_SAZ_26050_4961	0.87	279	1e-147	CP012382.1_prot_SAM23877_3328_3328	0.96	279	1e-160	BA000030.3_prot_BAC71558.1_3853	0.92	279	1e-155	CP002047.1_prot_SBI_04837_4836	0.84	279	1e-142	CP003219.1_prot_SCATT_23720_2372	0.83	279	1e-141	gi|32141235|ref|NP_733636.1|	100	279	0	CP006259.1_prot_B446_17105_3394	0.92	279	1e-154	CP010849.1_prot_TU94_14470_2611	0.93	279	1e-156	HE971709.1_prot_CCK28147.1_3768	0.72	619	0	CP005080.1_prot_SFUL_4283_4198	0.89	278	1e-149	CP009438.1_prot_SGLAU_15015_2954	0.91	279	1e-153	AP009493.1_prot_BAG19892.1_3063
SCO4418	CP007574.1_prot_DC74_3737_3700	0.64	167	9e-48	CP006871.1_prot_SAZ_19850_3792	0.58	215	2e-54	CP012382.1_prot_SAM23877_3316_3316	0.73	220	4e-78	BA000030.3_prot_BAC71536.1_3831	0.66	222	9e-75	CP002047.1_prot_SBI_06298_6297	0.5	224	4e-42	CP003219.1_prot_SCATT_07060_706	0.44	188	5e-31	gi|21222807|ref|NP_628586.1|	100	222	0	CP006259.1_prot_B446_16990_3371	0.66	215	8e-71	CP010849.1_prot_TU94_14435_2604	0.73	222	3e-83	HE971709.1_prot_CCK28146.1_3767	0.75	534	0	CP005080.1_prot_SFUL_4328_4242	0.54	215	2e-47	CP009438.1_prot_SGLAU_14965_2944	0.61	222	1e-59	AP009493.1_prot_BAG19855.1_3026
SCO4439	CP007574.1_prot_DC74_3692_3655	0.51	420	2e-99	CP006871.1_prot_SAZ_19620_3748	0.51	420	2e-99	CP012382.1_prot_SAM23877_3289_3289	0.75	503	0	BA000030.3_prot_BAC71493.1_3788	0.45	582	1e-119	CP002047.1_prot_SBI_06348_6347	0.55	410	1e-114	CP003219.1_prot_SCATT_23180_2318	0.5	405	1e-106	gi|21222827|ref|NP_628606.1|	100	582	0	CP006259.1_prot_B446_16810_3335	0.63	549	0	CP010849.1_prot_TU94_14285_2574	0.64	565	0	HE971709.1_prot_CCK28145.1_3766	0.7	504	1e-180	CP005080.1_prot_SFUL_2871_2825	0.52	407	1e-113	CP009438.1_prot_SGLAU_14835_2918	0.74	446	0	AP009493.1_prot_BAG21088.1_4259
SCO4444	CP007574.1_prot_DC74_1549_1537	0.63	143	8e-52	CP006871.1_prot_SAZ_08265_1573	0.63	143	1e-51	CP012382.1_prot_SAM23877_3284_3284	0.84	173	4e-86	BA000030.3_prot_BAC71490.1_3785	0.74	168	2e-72	CP002047.1_prot_SBI_02116_2116	0.62	143	8e-51	CP003219.1_prot_SCATT_47870_4787	0.68	143	2e-55	gi|21222832|ref|NP_628611.1|	100	168	0	CP006259.1_prot_B446_16790_3331	0.74	167	5e-72	CP010849.1_prot_TU94_14265_2570	0.84	145	1e-71	HE971709.1_prot_CCK28138.1_3759	0.63	387	1e-123	CP005080.1_prot_SFUL_771_769	0.55	158	3e-49	CP009438.1_prot_SGLAU_14815_2914	0.89	145	8e-75	AP009493.1_prot_BAG23141.1_6312
SCO4469	CP007574.1_prot_DC74_3941_3904	0.81	419	0	CP006871.1_prot_SAZ_20840_3982	0.81	378	1e-177	CP012382.1_prot_SAM23877_4287_4287	0.94	422	0	BA000030.3_prot_BAC72507.1_4802	0.86	422	0	CP002047.1_prot_SBI_06062_6061	0.79	391	1e-174	CP003219.1_prot_SCATT_34260_3426	0.77	358	1e-162	gi|21222856|ref|NP_628635.1|	100	422	0	CP006259.1_prot_B446_21275_4224	0.86	422	0	CP010849.1_prot_TU94_18800_3389	0.89	422	0	HE971709.1_prot_CCK28131.1_3752	0.87	357	0	CP005080.1_prot_SFUL_2965_2918	0.81	419	0	CP009438.1_prot_SGLAU_19410_3807	0.87	422	0	AP009493.1_prot_BAG21021.1_4192
SCO4498	CP007574.1_prot_DC74_3916_3879	0.71	405	1e-156	CP006871.1_prot_SAZ_20715_3958	0.71	405	1e-156	CP012382.1_prot_SAM23877_4312_4312	0.83	430	0	BA000030.3_prot_BAC70526.1_2821	0.26	400	2e-33	CP002047.1_prot_SBI_06078_6077	0.72	437	1e-173	CP003219.1_prot_SCATT_34410_3441	0.66	427	1e-161	gi|21222883|ref|NP_628662.1|	100	400	0	CP006259.1_prot_B446_25450_5057	0.26	412	5e-30	CP010849.1_prot_TU94_18895_3406	0.8	435	0	HE971709.1_prot_CCK28127.1_3748	0.87	342	1e-171	CP005080.1_prot_SFUL_2946_2899	0.71	439	1e-170	CP009438.1_prot_SGLAU_19525_3830	0.77	436	1e-176	AP009493.1_prot_BAG21038.1_4209
SCO4501	CP007574.1_prot_DC74_2314_2296	0.36	232	6e-27	CP006871.1_prot_SAZ_12930_2470	0.36	232	6e-27	CP012382.1_prot_SAM23877_4315_4315	0.82	431	0	BA000030.3_prot_BAC71365.1_3660	0.36	249	2e-26	CP002047.1_prot_SBI_08181_8178	0.37	232	4e-29	CP003219.1_prot_SCATT_34520_3452	0.62	445	1e-124	gi|21222886|ref|NP_628665.1|	100	249	0	CP006259.1_prot_B446_12065_2392	0.39	264	2e-27	CP010849.1_prot_TU94_18915_3409	0.74	442	1e-167	HE971709.1_prot_CCK28126.1_3747	0.81	407	0	CP005080.1_prot_SFUL_2934_2887	0.66	441	1e-138	CP009438.1_prot_SGLAU_05370_1068	0.35	245	2e-26	AP009493.1_prot_BAG21043.1_4214
SCO4502	CP007574.1_prot_DC74_6070_5987	0.33	423	2e-45	CP006871.1_prot_SAZ_31315_5974	0.33	423	2e-45	CP012382.1_prot_SAM23877_4316_4316	0.83	428	0	BA000030.3_prot_BAC74737.1_7033	0.3	427	3e-38	CP002047.1_prot_SBI_07271_7270	0.32	423	3e-41	CP003219.1_prot_SCATT_34530_3453	0.72	430	1e-163	gi|21222887|ref|NP_628666.1|	100	427	0	CP006259.1_prot_B446_06875_1356	0.31	427	3e-40	CP010849.1_prot_TU94_18920_3410	0.79	427	0	HE971709.1_prot_CCK32159.1_7780	0.36	260	5e-33	CP005080.1_prot_SFUL_2933_2886	0.76	425	1e-179	CP009438.1_prot_SGLAU_05290_1052	0.31	429	2e-38	AP009493.1_prot_BAG21044.1_4215
[truncated: 533 more rows]
[truncated: 75 more columns]

## Sheet: numbers of homologous protein
Subsystems	Short for Subsystems	S01-salu	S02-sall	S03-samb	S04-sma	S05-sbh	S06-sct	S07-sco	S08-sci	S09-scy	S10-sdv	S11-sfi	S12-sgu	S13-sgr	S14-shy	S15-sho	S16-shyl	S17-slv	S18-sld	S19-sfa	S20-spri	S21-scb	S22-stre	S23-scz	S24-strc	S25-strm	S26-strp	S27-ssx	S28-sve	S29-svt	S30-svl	S31-sxi
[truncated: 44 more rows]
